# Supplementary material for: The 'PUCE CAFE' Project: the First 15K Coffee Microarray, a New Tool for Discovering Candidate Genes correlated to Agronomic and Quality Traits
Source: BMC Genomics. 2011 Jan 5;12:5. doi: 10.1186/1471-2164-12-5 (PMC3025959; doi:10.1186/1471-2164-12-5)
Supplement: Additional file 1 — The Missing Genes. List of 195 unigenes for which the design of specific oligonucleotides could not be achieved and that are therefore absent from the PUCE CAFE microarray. [file 1471-2164-12-5-S1.XLS]

## Sheet: missing
SGN-U359404
SGN-U353149
SGN-U359186
SGN-U359155
SGN-U359152
SGN-U359114
SGN-U359096
SGN-U358918
SGN-U358888
SGN-U358880
SGN-U358790
SGN-U358758
SGN-U358519
SGN-U358452
SGN-U358434
SGN-U352281
SGN-U358415
SGN-U358406
SGN-U358341
SGN-U358288
SGN-U358228
SGN-U358209
SGN-U352065
SGN-U358140
SGN-U351978
SGN-U351957
SGN-U358097
SGN-U358053
SGN-U358044
SGN-U358012
SGN-U357998
SGN-U357876
SGN-U351731
SGN-U357868
SGN-U351609
SGN-U357742
SGN-U357737
SGN-U357736
SGN-U357698
SGN-U357691
SGN-U357680
SGN-U357671
SGN-U357658
SGN-U357587
SGN-U357393
SGN-U357373
SGN-U351225
SGN-U357255
SGN-U357240
SGN-U357222
SGN-U351033
SGN-U357025
SGN-U356995
SGN-U350843
SGN-U356938
SGN-U356907
SGN-U356886
SGN-U356760
SGN-U356700
SGN-U356695
SGN-U362832
SGN-U362800
SGN-U350506
SGN-U362789
SGN-U362780
SGN-U356628
SGN-U362738
SGN-U362728
SGN-U356569
SGN-U350392
SGN-U356529
SGN-U356524
SGN-U362656
SGN-U362652
SGN-U362637
SGN-U362622
SGN-U356462
SGN-U362592
SGN-U356439
SGN-U362561
SGN-U356411
SGN-U350254
SGN-U356396
SGN-U356389
SGN-U362516
SGN-U356351
SGN-U356328
SGN-U362468
SGN-U356324
SGN-U356286
SGN-U362422
SGN-U356248
SGN-U356246
SGN-U356234
SGN-U356217
SGN-U350068
SGN-U362328
SGN-U356137
SGN-U362279
SGN-U356114
SGN-U362256
SGN-U362228
SGN-U362175
SGN-U349834
SGN-U355954
SGN-U362057
SGN-U349764
SGN-U349724
SGN-U361994
SGN-U355845
SGN-U361954
SGN-U355808
SGN-U361836
SGN-U361831
SGN-U361825
SGN-U361792
SGN-U361788
SGN-U361786
SGN-U361781
SGN-U355627
SGN-U361760
SGN-U361711
SGN-U361683
SGN-U361615
SGN-U361604
SGN-U361560
SGN-U361476
SGN-U361475
SGN-U361458
SGN-U355305
SGN-U355300
SGN-U361429
SGN-U349122
SGN-U349114
SGN-U361397
SGN-U361337
SGN-U361327
SGN-U355183
SGN-U349014
SGN-U361285
SGN-U361273
SGN-U361229
SGN-U361207
SGN-U355015
SGN-U348871
SGN-U361134
SGN-U361094
SGN-U361067
SGN-U361060
SGN-U348718
SGN-U354841
SGN-U360976
SGN-U354804
SGN-U360936
SGN-U360898
SGN-U360896
SGN-U360858
SGN-U360850
SGN-U360823
SGN-U354677
SGN-U354670
SGN-U360787
SGN-U354640
SGN-U360741
SGN-U360723
SGN-U354576
SGN-U360686
SGN-U354422
SGN-U354358
SGN-U354334
SGN-U360477
SGN-U360475
SGN-U360468
SGN-U354306
SGN-U354305
SGN-U360431
SGN-U347984
SGN-U360248
SGN-U360232
SGN-U360200
SGN-U353989
SGN-U360096
SGN-U353884
SGN-U359857
SGN-U353632
SGN-U353568
SGN-U353567
SGN-U359704
SGN-U353550
SGN-U353518
SGN-U359634
SGN-U353444
SGN-U353375
SGN-U353286
SGN-U359428
