# Supplementary material for: The 'PUCE CAFE' Project: the First 15K Coffee Microarray, a New Tool for Discovering Candidate Genes correlated to Agronomic and Quality Traits
Source: BMC Genomics. 2011 Jan 5;12:5. doi: 10.1186/1471-2164-12-5 (PMC3025959; doi:10.1186/1471-2164-12-5)
Supplement: Additional file 2 — Oligonucleotides that may cross-hybridize with several sequences. List of 371 oligonucleotides spotted on the microarray which have > 70% of overall identity to another unigene and have a contiguous identical length of more than 20 nt common to another unigene. [file 1471-2164-12-5-S2.XLS]

## Sheet: sheet 1
Oligonucleotide	Unigene
Cof::opCocaV10015513	SGN-U356510
Cof::opCocaV10015511	SGN-U347161
Cof::opCocaV10015451	SGN-U355453
Cof::opCocaV10015421	SGN-U356181
Cof::opCocaV10015414	SGN-U361311
Cof::opCocaV10015390	SGN-U361983
Cof::opCocaV10015386	SGN-U356573
Cof::opCocaV10015256	SGN-U351191
Cof::opCocaV10015232	SGN-U356863
Cof::opCocaV10015177	SGN-U357764
Cof::opCocaV10015115	SGN-U348189
Cof::opCocaV10015091	SGN-U349720
Cof::opCocaV10014980	SGN-U356136
Cof::opCocaV10014913	SGN-U362019
Cof::opCocaV10014874	SGN-U361725
Cof::opCocaV10014868	SGN-U356226
Cof::opCocaV10014866	SGN-U353457
Cof::opCocaV10014858	SGN-U358775
Cof::opCocaV10014832	SGN-U349544
Cof::opCocaV10014831	SGN-U348401
Cof::opCocaV10014819	SGN-U354028
Cof::opCocaV10014799	SGN-U358661
Cof::opCocaV10014770	SGN-U349087
Cof::opCocaV10014736	SGN-U357341
Cof::opCocaV10014607	SGN-U350427
Cof::opCocaV10014477	SGN-U349855
Cof::opCocaV10014404	SGN-U352949
Cof::opCocaV10014380	SGN-U358507
Cof::opCocaV10014340	SGN-U352985
Cof::opCocaV10014250	SGN-U360229
Cof::opCocaV10014236	SGN-U359875
Cof::opCocaV10014217	SGN-U357810
Cof::opCocaV10014207	SGN-U349583
Cof::opCocaV10014195	SGN-U354407
Cof::opCocaV10014152	SGN-U351253
Cof::opCocaV10014100	SGN-U354864
Cof::opCocaV10014025	SGN-U351733
Cof::opCocaV10013957	SGN-U348100
Cof::opCocaV10013953	SGN-U359747
Cof::opCocaV10013918	SGN-U357952
Cof::opCocaV10013900	SGN-U356839
Cof::opCocaV10013795	SGN-U356370
Cof::opCocaV10013711	SGN-U359987
Cof::opCocaV10013671	SGN-U353587
Cof::opCocaV10013656	SGN-U359869
Cof::opCocaV10013649	SGN-U352247
Cof::opCocaV10013565	SGN-U360453
Cof::opCocaV10013510	SGN-U355562
Cof::opCocaV10013455	SGN-U361840
Cof::opCocaV10013440	SGN-U358639
Cof::opCocaV10013406	SGN-U353294
Cof::opCocaV10013402	SGN-U350075
Cof::opCocaV10013398	SGN-U347400
Cof::opCocaV10013333	SGN-U357641
Cof::opCocaV10013283	SGN-U360902
Cof::opCocaV10013252	SGN-U348461
Cof::opCocaV10013201	SGN-U361169
Cof::opCocaV10013174	SGN-U358858
Cof::opCocaV10013168	SGN-U352653
Cof::opCocaV10013133	SGN-U358420
Cof::opCocaV10013104	SGN-U352208
Cof::opCocaV10013003	SGN-U353792
Cof::opCocaV10012981	SGN-U360728
Cof::opCocaV10012932	SGN-U358613
Cof::opCocaV10012910	SGN-U358691
Cof::opCocaV10012801	SGN-U360935
Cof::opCocaV10012797	SGN-U353307
Cof::opCocaV10012781	SGN-U356313
Cof::opCocaV10012721	SGN-U358064
Cof::opCocaV10012575	SGN-U356228
Cof::opCocaV10012513	SGN-U357629
Cof::opCocaV10012504	SGN-U358449
Cof::opCocaV10012497	SGN-U355002
Cof::opCocaV10012430	SGN-U358893
Cof::opCocaV10012374	SGN-U351940
Cof::opCocaV10012348	SGN-U353422
Cof::opCocaV10012329	SGN-U347354
Cof::opCocaV10012267	SGN-U361511
Cof::opCocaV10012263	SGN-U355945
Cof::opCocaV10012261	SGN-U356571
Cof::opCocaV10012226	SGN-U360587
Cof::opCocaV10012191	SGN-U361883
Cof::opCocaV10012157	SGN-U357422
Cof::opCocaV10012098	SGN-U347783
Cof::opCocaV10012060	SGN-U358703
Cof::opCocaV10012019	SGN-U360171
Cof::opCocaV10011985	SGN-U353076
Cof::opCocaV10011808	SGN-U355890
Cof::opCocaV10011789	SGN-U358087
Cof::opCocaV10011782	SGN-U357435
Cof::opCocaV10011727	SGN-U360661
Cof::opCocaV10011711	SGN-U360044
Cof::opCocaV10011640	SGN-U356926
Cof::opCocaV10011637	SGN-U359877
Cof::opCocaV10011590	SGN-U351454
Cof::opCocaV10011513	SGN-U358673
Cof::opCocaV10011466	SGN-U357152
Cof::opCocaV10011454	SGN-U348230
Cof::opCocaV10011442	SGN-U353500
Cof::opCocaV10011398	SGN-U358425
Cof::opCocaV10011388	SGN-U354872
Cof::opCocaV10011346	SGN-U350560
Cof::opCocaV10011306	SGN-U359744
Cof::opCocaV10011287	SGN-U359970
Cof::opCocaV10011244	SGN-U360559
Cof::opCocaV10011217	SGN-U353073
Cof::opCocaV10011212	SGN-U360025
Cof::opCocaV10011156	SGN-U356227
Cof::opCocaV10011092	SGN-U357182
Cof::opCocaV10011044	SGN-U355821
Cof::opCocaV10011024	SGN-U357271
Cof::opCocaV10010887	SGN-U358066
Cof::opCocaV10010881	SGN-U347969
Cof::opCocaV10010829	SGN-U356754
Cof::opCocaV10010822	SGN-U353493
Cof::opCocaV10010816	SGN-U348430
Cof::opCocaV10010776	SGN-U358311
Cof::opCocaV10010750	SGN-U352977
Cof::opCocaV10010740	SGN-U348991
Cof::opCocaV10010618	SGN-U355099
Cof::opCocaV10010611	SGN-U356810
Cof::opCocaV10010562	SGN-U350158
Cof::opCocaV10010491	SGN-U358603
Cof::opCocaV10010489	SGN-U349677
Cof::opCocaV10010483	SGN-U349705
Cof::opCocaV10010420	SGN-U360175
Cof::opCocaV10010398	SGN-U359833
Cof::opCocaV10010364	SGN-U350569
Cof::opCocaV10010351	SGN-U358185
Cof::opCocaV10010340	SGN-U356588
Cof::opCocaV10010334	SGN-U352492
Cof::opCocaV10010324	SGN-U358450
Cof::opCocaV10010311	SGN-U360706
Cof::opCocaV10010301	SGN-U357615
Cof::opCocaV10010284	SGN-U354462
Cof::opCocaV10010264	SGN-U357505
Cof::opCocaV10010263	SGN-U349961
Cof::opCocaV10010256	SGN-U353289
Cof::opCocaV10010121	SGN-U357030
Cof::opCocaV10010119	SGN-U349818
Cof::opCocaV10010102	SGN-U353386
Cof::opCocaV10010089	SGN-U350550
Cof::opCocaV10009982	SGN-U351923
Cof::opCocaV10009952	SGN-U352456
Cof::opCocaV10009931	SGN-U356603
Cof::opCocaV10009921	SGN-U348794
Cof::opCocaV10009774	SGN-U354751
Cof::opCocaV10009722	SGN-U347128
Cof::opCocaV10009710	SGN-U352947
Cof::opCocaV10009690	SGN-U352866
Cof::opCocaV10009664	SGN-U349792
Cof::opCocaV10009604	SGN-U356260
Cof::opCocaV10009547	SGN-U359911
Cof::opCocaV10009349	SGN-U358766
Cof::opCocaV10009294	SGN-U357630
Cof::opCocaV10009281	SGN-U358823
Cof::opCocaV10009258	SGN-U354266
Cof::opCocaV10009256	SGN-U358429
Cof::opCocaV10009183	SGN-U357715
Cof::opCocaV10009166	SGN-U362186
Cof::opCocaV10009161	SGN-U358121
Cof::opCocaV10009125	SGN-U357882
Cof::opCocaV10009117	SGN-U361741
Cof::opCocaV10009099	SGN-U352739
Cof::opCocaV10009077	SGN-U353591
Cof::opCocaV10009031	SGN-U353688
Cof::opCocaV10008885	SGN-U356188
Cof::opCocaV10008883	SGN-U356194
Cof::opCocaV10008728	SGN-U358055
Cof::opCocaV10008692	SGN-U352270
Cof::opCocaV10008660	SGN-U358455
Cof::opCocaV10008649	SGN-U357204
Cof::opCocaV10008617	SGN-U360355
Cof::opCocaV10008535	SGN-U362506
Cof::opCocaV10008326	SGN-U350575
Cof::opCocaV10008281	SGN-U362507
Cof::opCocaV10008273	SGN-U351126
Cof::opCocaV10008242	SGN-U349563
Cof::opCocaV10008221	SGN-U361618
Cof::opCocaV10008178	SGN-U360471
Cof::opCocaV10008076	SGN-U357466
Cof::opCocaV10008006	SGN-U357750
Cof::opCocaV10008000	SGN-U360361
Cof::opCocaV10007978	SGN-U360380
Cof::opCocaV10007934	SGN-U347831
Cof::opCocaV10007894	SGN-U356912
Cof::opCocaV10007877	SGN-U357191
Cof::opCocaV10007808	SGN-U352760
Cof::opCocaV10007800	SGN-U360110
Cof::opCocaV10007764	SGN-U356677
Cof::opCocaV10007684	SGN-U351075
Cof::opCocaV10007678	SGN-U357960
Cof::opCocaV10007670	SGN-U357007
Cof::opCocaV10007664	SGN-U359234
Cof::opCocaV10007587	SGN-U354049
Cof::opCocaV10007525	SGN-U351195
Cof::opCocaV10007521	SGN-U357561
Cof::opCocaV10007449	SGN-U357291
Cof::opCocaV10007430	SGN-U360795
Cof::opCocaV10007400	SGN-U356338
Cof::opCocaV10007398	SGN-U356040
Cof::opCocaV10007382	SGN-U357533
Cof::opCocaV10007352	SGN-U350347
Cof::opCocaV10007276	SGN-U354593
Cof::opCocaV10007252	SGN-U362174
Cof::opCocaV10007237	SGN-U354805
Cof::opCocaV10007212	SGN-U359867
Cof::opCocaV10007198	SGN-U356619
Cof::opCocaV10007080	SGN-U357940
Cof::opCocaV10007069	SGN-U353198
Cof::opCocaV10006984	SGN-U359021
Cof::opCocaV10006956	SGN-U353748
Cof::opCocaV10006935	SGN-U356184
Cof::opCocaV10006924	SGN-U354553
Cof::opCocaV10006846	SGN-U357394
Cof::opCocaV10006732	SGN-U361061
Cof::opCocaV10006712	SGN-U358366
Cof::opCocaV10006642	SGN-U357844
Cof::opCocaV10006622	SGN-U358409
Cof::opCocaV10006606	SGN-U362694
Cof::opCocaV10006604	SGN-U358811
Cof::opCocaV10006574	SGN-U357716
Cof::opCocaV10006541	SGN-U357058
Cof::opCocaV10006533	SGN-U359095
Cof::opCocaV10006479	SGN-U353364
Cof::opCocaV10006411	SGN-U347896
Cof::opCocaV10006396	SGN-U350609
Cof::opCocaV10006392	SGN-U357160
Cof::opCocaV10006375	SGN-U358715
Cof::opCocaV10006374	SGN-U355198
Cof::opCocaV10006333	SGN-U358352
Cof::opCocaV10006307	SGN-U353716
Cof::opCocaV10006229	SGN-U357247
Cof::opCocaV10006206	SGN-U347946
Cof::opCocaV10006142	SGN-U348835
Cof::opCocaV10006048	SGN-U362830
Cof::opCocaV10006028	SGN-U351718
Cof::opCocaV10005983	SGN-U357129
Cof::opCocaV10005970	SGN-U361064
Cof::opCocaV10005878	SGN-U360124
Cof::opCocaV10005717	SGN-U362378
Cof::opCocaV10005639	SGN-U361265
Cof::opCocaV10005632	SGN-U361538
Cof::opCocaV10005597	SGN-U361033
Cof::opCocaV10005585	SGN-U355113
Cof::opCocaV10005575	SGN-U358818
Cof::opCocaV10005553	SGN-U358159
Cof::opCocaV10005501	SGN-U361215
Cof::opCocaV10005470	SGN-U352782
Cof::opCocaV10005468	SGN-U362133
Cof::opCocaV10005464	SGN-U360351
Cof::opCocaV10005422	SGN-U347211
Cof::opCocaV10005411	SGN-U356598
Cof::opCocaV10005344	SGN-U356970
Cof::opCocaV10005343	SGN-U355589
Cof::opCocaV10005330	SGN-U356538
Cof::opCocaV10005283	SGN-U357056
Cof::opCocaV10005249	SGN-U362323
Cof::opCocaV10005241	SGN-U356770
Cof::opCocaV10005139	SGN-U353784
Cof::opCocaV10005078	SGN-U354001
Cof::opCocaV10005074	SGN-U361179
Cof::opCocaV10004924	SGN-U359850
Cof::opCocaV10004917	SGN-U352557
Cof::opCocaV10004874	SGN-U356487
Cof::opCocaV10004841	SGN-U358713
Cof::opCocaV10004748	SGN-U352224
Cof::opCocaV10004736	SGN-U356304
Cof::opCocaV10004723	SGN-U357120
Cof::opCocaV10004685	SGN-U356681
Cof::opCocaV10004674	SGN-U352971
Cof::opCocaV10004653	SGN-U358173
Cof::opCocaV10004640	SGN-U357382
Cof::opCocaV10004606	SGN-U349520
Cof::opCocaV10004494	SGN-U358821
Cof::opCocaV10004480	SGN-U358927
Cof::opCocaV10004356	SGN-U360327
Cof::opCocaV10004345	SGN-U348454
Cof::opCocaV10004335	SGN-U361084
Cof::opCocaV10004313	SGN-U357625
Cof::opCocaV10004260	SGN-U350608
Cof::opCocaV10004176	SGN-U359712
Cof::opCocaV10004173	SGN-U362518
Cof::opCocaV10004159	SGN-U355842
Cof::opCocaV10004140	SGN-U362400
Cof::opCocaV10004038	SGN-U349710
Cof::opCocaV10003990	SGN-U356971
Cof::opCocaV10003985	SGN-U353635
Cof::opCocaV10003977	SGN-U357567
Cof::opCocaV10003901	SGN-U358379
Cof::opCocaV10003891	SGN-U358227
Cof::opCocaV10003697	SGN-U362108
Cof::opCocaV10003639	SGN-U361455
Cof::opCocaV10003551	SGN-U361105
Cof::opCocaV10003486	SGN-U351159
Cof::opCocaV10003464	SGN-U360911
Cof::opCocaV10003462	SGN-U351291
Cof::opCocaV10003446	SGN-U361097
Cof::opCocaV10003372	SGN-U353561
Cof::opCocaV10003313	SGN-U362159
Cof::opCocaV10003296	SGN-U348439
Cof::opCocaV10003160	SGN-U350886
Cof::opCocaV10003156	SGN-U360205
Cof::opCocaV10003076	SGN-U347605
Cof::opCocaV10003075	SGN-U359902
Cof::opCocaV10003036	SGN-U361891
Cof::opCocaV10002997	SGN-U357609
Cof::opCocaV10002949	SGN-U356626
Cof::opCocaV10002850	SGN-U356583
Cof::opCocaV10002832	SGN-U359072
Cof::opCocaV10002668	SGN-U362402
Cof::opCocaV10002667	SGN-U360072
Cof::opCocaV10002663	SGN-U357463
Cof::opCocaV10002606	SGN-U362251
Cof::opCocaV10002595	SGN-U356026
Cof::opCocaV10002571	SGN-U360539
Cof::opCocaV10002545	SGN-U362692
Cof::opCocaV10002397	SGN-U348160
Cof::opCocaV10002280	SGN-U360775
Cof::opCocaV10002241	SGN-U361916
Cof::opCocaV10002239	SGN-U354502
Cof::opCocaV10002233	SGN-U355913
Cof::opCocaV10002214	SGN-U357762
Cof::opCocaV10002201	SGN-U358161
Cof::opCocaV10002192	SGN-U355538
Cof::opCocaV10002158	SGN-U350127
Cof::opCocaV10001921	SGN-U353486
Cof::opCocaV10001701	SGN-U360448
Cof::opCocaV10001688	SGN-U356355
Cof::opCocaV10001577	SGN-U353410
Cof::opCocaV10001440	SGN-U358143
Cof::opCocaV10001430	SGN-U362049
Cof::opCocaV10001409	SGN-U362650
Cof::opCocaV10001406	SGN-U353912
Cof::opCocaV10001401	SGN-U361005
Cof::opCocaV10001390	SGN-U353727
Cof::opCocaV10001347	SGN-U352923
Cof::opCocaV10001303	SGN-U361434
Cof::opCocaV10001298	SGN-U362726
Cof::opCocaV10001283	SGN-U356939
Cof::opCocaV10001282	SGN-U349028
Cof::opCocaV10001267	SGN-U360407
Cof::opCocaV10001221	SGN-U355523
Cof::opCocaV10001220	SGN-U360237
Cof::opCocaV10001193	SGN-U351324
Cof::opCocaV10001181	SGN-U352230
Cof::opCocaV10001176	SGN-U357044
Cof::opCocaV10001116	SGN-U362824
Cof::opCocaV10000912	SGN-U357915
Cof::opCocaV10000895	SGN-U354579
Cof::opCocaV10000821	SGN-U358384
Cof::opCocaV10000795	SGN-U354464
Cof::opCocaV10000789	SGN-U352328
Cof::opCocaV10000771	SGN-U361071
Cof::opCocaV10000759	SGN-U350183
Cof::opCocaV10000756	SGN-U361395
Cof::opCocaV10000654	SGN-U360159
Cof::opCocaV10000644	SGN-U358909
Cof::opCocaV10000566	SGN-U361390
Cof::opCocaV10000460	SGN-U355208
Cof::opCocaV10000448	SGN-U354288
Cof::opCocaV10000424	SGN-U362476
Cof::opCocaV10000409	SGN-U357442
Cof::opCocaV10000408	SGN-U361842
Cof::opCocaV10000389	SGN-U362548
Cof::opCocaV10000306	SGN-U358588
Cof::opCocaV10000181	SGN-U356557
Cof::opCocaV10000154	SGN-U357335
Cof::opCocaV10000139	SGN-U359098
Cof::opCocaV10000106	SGN-U361974
Cof::opCocaV10000017	SGN-U358616
