# Supplementary material for: The 'PUCE CAFE' Project: the First 15K Coffee Microarray, a New Tool for Discovering Candidate Genes correlated to Agronomic and Quality Traits
Source: BMC Genomics. 2011 Jan 5;12:5. doi: 10.1186/1471-2164-12-5 (PMC3025959; doi:10.1186/1471-2164-12-5)
Supplement: Additional file 3 — Q-PCR and Microarray Data for 111 Genes of Interest Extracted from Experiment 1. Microarray and Q-PCR were compared by calculating the Pearson correlation coefficients. For the microarray, the data input into the correlation analysis was the Log2 ratio value of the weighted average and for each gene on the composite array representing all replicates. For qRT-PCR, we used the mean Log2 ratio value representing all replicate plants. All correlation analyses carried an alpha value of 0.01 and were performed using SAS 9.2. The list of the primers and relative sequence used for the qPCR are indicted as well as the efficiency of amplification for each couple of primers. [file 1471-2164-12-5-S3.XLS]

## Sheet: Genes analyzed
UNIGENES		Amorce R	Amorce F	Product size	PCR efficiency	Putative function	q-PCR Log2 (bean/flower)	q-PCR Log2(leaf/flower)	q-PCR Log2(leaves/beans)	microarray log2(BEAN/FLOWER)	microarray log2(LEAF/BEAN)	microarray Log2(LEAF/FLOWER)
SGN-U347142	DV707808	AGAATGCCAAGAATCGAATGC	TGGCGGAACCAATTTTAAGAG	117	1.88	LACS2, Long chain Acyl-CoA synthetase	3.1965	6.01406	2.81755	-0.218034	0.236888	-0.0154147
SGN-U347219	DV697121	GGACCAGGAGCTGTTGATTTT	TCTGTCATGGAAGTGAAGCAA	140	1.75	LACS1, Long chain Acyl-CoA synthetase	-6.30755	1.19005	7.4976	-0.387078	0.602057	0.105975
SGN-U347362	EE194479	TGGCAAGACGAGCTTTTTGA	GTTCCATTCCCTCCATCCAG	127	1.89	Rafinose synthase	-6.79921	-4.05078	2.74843	-5.95494	3.01268	-2.69434
SGN-U347468	EE199348	GAGCTCCATGCAGATACGGC	CCAGTCCGAATCCTTAACCAG	94	1.91	Cyclophylin	-0.228804	0.819364	1.04817	-1.88445	2.34604	0.922104
SGN-U347498	DV703229	GATGATGCGAAGAATGGTCA	GGGAAGCAGTGTGGAAAACC	139	1.85	CCR1	0.409266	-2.80174	-3.211	-1.77211	-1.44033	-2.9988
SGN-U347527	DQ269126	AAAGGAGGCCAATGATGGTG	TCGAGAAAAGAGCGGAGGAG	96	2	C3'H CYP98AC1	-0.309859	2.32419	2.63405	-1.27714	3.03181	1.69458
SGN-U347527	DQ269127	AAAGGAGGCCAATGATGGTG	TCGAGAAAAGAGCGGAGGAG	101	1.91	C3'H CYP98AC2	1.393	0.635311	-0.757688	-1.27714	3.03181	1.69458
SGN-U347613	EE193134	CATACTCGTCCCACCCACTT	CACAGATGGAATCAACCCAGA	107	1.89	polygalacturonase	-9.53815	-0.801189	8.73696	-5.89983	4.93617	-0.571067
SGN-U347729	DV711473	CGAGCAGGAGTTTGAGTGGT	AAATCGCCGTCAGTTCCAG	132	1.94	ADP glucose pyrophosphorylase (plastid)	-1.69928	5.17835	6.87763	-0.460452	2.817	2.59416
SGN-U347733	EE192973	AGATCCATTTGCGAACAACG	ACTAGGCTGCTACCTGATGCC	130	1.97	Sucrose synthase	1.47287	1.27394	-0.198933	-0.572681	1.34481	0.937856
SGN-U347742	DV690489	TCCCACCTTGTTTTCCTCGT	TGCTCCTCTCTGTGCTTTGAG	105	1.83	F6 - Hydroxyacyl-ACP dehydrase	-1.24857	1.26174	2.51031	-1.93682	2.12452	0.211682
SGN-U347744	EE194808	ATGGGGGTTCACAAATTACCC	CAACTCCAACTCGATCACCAA	110	1.8	cad 2-3	-1.00087	0.320965	1.32183	-2.09372	1.94325	-0.0453415
SGN-U347752	EE198746	TTGTCCGAAAGTGGTGTTGAC	GGGAAGCGAATGATAAAGTGC	111	1.94	cad7-8	0.869195	-0.310021	-1.17922	-0.488807	0.280676	0.0352905
SGN-U347793	EE191863	TTGAAGCCATGATGAATTTGG	ATGGCTTTGCAGTTGAATGC	106	1.93	stearoyl-acyl carrier protein desaturase	0.399864	0.580821	0.180957	-1.60534	1.02155	-0.497828
SGN-U347880	EE197767	TGGCACGAATAGGGTTGAAA	GGCACACAATCTGGTGGAAT	91	1.9	Galactokinase	0.0114988	0.748512	0.737013	-1.09808	1.54626	0.630058
SGN-U347922	EE199602	CTTTTGATGTTGTTCTGGTTGC	TGTTTGTTATTGGGCTGCTG	139	1.88	Glucan endo 1,3 beta D glucosidase	2.56998	1.50547	-1.0645	1.55758	-0.365396	1.2253
SGN-U347948	AM087675	CGGGTCGGGTCCAGTAGATA	GGATGTGATGTGATGTGATGAA	106	1.96	Sucrose synthase 2	2.33923	-0.579737	-2.91897	1.33681	-2.55612	-1.11599
SGN-U347974	EE197082	GTTACAGGAGCAGGGGGATAC	TATTTCTCATCGTCGGGGTTT	104	1.93	CCR like1, like2, like3	0.145463	-7.30557	-7.45103	2.30798	-2.38173	0.060126
SGN-U348060	DV674569	TACAAGGGTGCTGGCTTTTG	CAGCGCGACTTCTTAGTGGA	86	1.92	F7: Plastidial Enoyl-ACP Reductase	-2.13254	0.395637	2.52818	-2.86391	2.36088	-0.269647
SGN-U348063	EE199490	CAGCAAGAAAAGCAAGCCTC	TGGAGGAGGAAATTGATCAGC	117	1.89	Sugar transporter family	1.77153	-0.269204	-2.04073	0.698845	-1.08535	-0.425671
SGN-U348076	EH662415	GAACCACCGCAACCTCACT	GGGACGATACCACCACAAGA	92	1.94	C4H	-2.06442	-0.53514	1.52928	-3.4217	2.63738	-0.534796
SGN-U348085	EE196983	TCGTAATGAGGCAACGAAGG	CTTGCCTGGGTTGTCTGTG	107	1.9	Omega-6 fatty acid desaturase	-2.40171	-1.35641	1.0453	-3.44977	1.71855	-1.6339
SGN-U348109	DV708968	GAGCTTGGAAGTGGAGAAGGA	TATGGCAAATCCCACAGCATA	140	1.86	cad 4- 5	1.84342	1.24483	-0.598586	0.534585	-0.13078	0.334526
SGN-U348109	EE195971	TCCAAGCTCCCCATTTTCTG	ACACCAACACTCCCCATTGC	123	1.95	Cinnamyl-alcohol dehydrogenase CAD	2.16398	1.37934	-0.784644	0.534585	-0.13078	0.334526
SGN-U348135	EE198652	GTTCCCACAAGGAAGCATTG	ACCCGGAGTCCATTTTGG	95	1.97	Xylosidase	2.61552	-4.84372	-7.45924	1.27388	-5.97185	-4.42152
SGN-U348168	EE198600	TGTCGGGGTACATCACCTCA	GCCATTCCCAAGCTCATTCA	127	1.96	Starch synthase	2.03733	1.25721	-0.780125	-0.00934363	0.966723	0.850903
SGN-U348210	EE198324	CCCGGAAGATACAGGATTGG	GGATGCTAGATGGACCCACTG	126	1.94	galactose oxidase	3.03849	0.719571	-2.31892	0.227136	-0.260889	-0.0568461
SGN-U348226	EE199013	ACTCGGCACCAACCAACCTA	GGGGATATGCGTTTGCACTT	92	1.92	Hexose carrier protein	-2.76259	-4.34184	-1.57925	-1.45517	-0.420619	-2.56964
SGN-U348283	EE200469	ATTCCACCTCCTGTCATTGG	CTGGCACGGGTAGTCTTTTG	131	1.93	arabinosidase ARA-1	-0.070262	-1.29139	-1.22113	-1.64223	-0.243716	-1.80297
SGN-U348284	EE198092	CGATGCAGATTGATGGACAG	AACGCATGACAAAAGACACAGC	91	1.95	beta-ketoacyl ACP synthase I	-1.22939	1.04273	2.27212	0.0684768	-0.469734	-0.335509
SGN-U348291	EE197326	CCTTTGTTATTGGGCGGAAG	CAGCGGATGAGGCTGAACTA	124	1.93	1-deoxy-D-xylulose 5-phosphate synthase	-9.56893	-6.7732	2.79573	-5.32467	0.609984	-4.86445
SGN-U348350	DV695361	TTGGAGACCATGTTGGAGTTG	CCCATCAAAAGTGAGGACTGG	113	1.92	cad1	0.36299	0.0526681	-0.310322	-0.449188	1.78154	1.24034
SGN-U348442	DV688205	CCACCATTCTCACTCCAAGG	CCATCCACAGCAACCTCATT	135	1.88	F2C : Biotin Carboxyl Carrier Protein (At5g16390)	-0.460022	0.371356	0.831377	-0.846876	0.859332	-0.0334992
SGN-U348462	EE200308	TGCATTGCGAGCTTAAGGAA	GTTCTCGCCTTCAAGTCCG	112	1.99	3-oxoacyl-[acyl-carrier protein] reductase	-2.44025	1.31893	3.75918	-2.41491	3.05133	0.723648
SGN-U348474	EE193323	ACAGTTCCAGCGAGGGCATA	ATTTTGAGGGGCGTGTTCAT	88	2	aconitase	-1.13074	-0.358242	0.772502	-1.61842	1.27077	-0.146696
SGN-U348474	EE197573	TGACGCTGGGGTTTGATGTA	AGGAGCAAGGAAAAGCAGCA	117	1.9	Aconitase	-1.48549	-0.578414	0.907075	-1.61842	1.27077	-0.146696
SGN-U348506	DV689729	CGGGACTACTGGACTGCCTAA	ATTTGGGTTCTCTCCGTCAAC	91	1.98	4cl3	1.67762	0.0663565	-1.61126	-0.547505	-0.195837	-0.438572
SGN-U348516	EE196074	TGGAGCCTGTTGTCTCTTCG	GAGCTTCTTCTGGGATTGGAG	94	1.96	Steroleosin	13.3004	-0.657989	-13.9584	5.02201	-5.32091	0.0578196
SGN-U348531	EE196728	CATGGAAAATGGTGGACCTG	GGCAATCCTTCTGCAATCAA	96	1.95	PHOSPHOGLUCOMUTASE	-0.313872	-0.279831	0.0340412	-1.31398	0.885093	-0.326856
SGN-U348571	EE195901	CAGTCCGAACATTCCTCTCC	ATCGAGAGAGATGGCATTGG	95	1.97	Caleosine	10.9541	1.03139	-9.92274	7.41842	-7.60688	-0.0361352
SGN-U348624	EE196005	ATAGCTTCACCGGACTTCTTGG	TCCAGTTCTGTTTACGGGTTGA	107	1.88	UDP-glucuronate 4-epimerase AtUGlcAE1 (EC 5.1.3.6)	-2.57251	3.23656	5.80906	-1.22881	3.93788	2.68756
SGN-U348647	EE195943	CACCTTCCTCAACCCTTTGG	GTCTGCCTAGCCGTGCCTAT	92	1.87	galactinol synthase	4.59393	3.1276	-1.46633	2.95591	-0.793236	2.02712
SGN-U348664	EE195803	GCCGTAACCGTGGCTCAT	TCCGCAACACCAAGTCCTAC	119	1.99	Esterase/Lipase	-3.04775	-2.0227	1.02504	-4.28828	1.95837	-2.10754
SGN-U348687	DV681807	GGCAAGAAATGAGCAACTTCAG	GCATCCACCCCTTAGACAACAT	138	1.96	E25 : 1-acylglycerophosphorylcholine acyltransferase (LPCAT) EC 2.3.1.23	1.54909	0.222104	-1.32699	-1.3286	-0.154411	-1.19122
SGN-U348695	EE195881	CAACCTCATCGCTCGCTATC	GGCACCACAACCTCATCTGT	87	1.9	UDP glucose pyrophosphorylase	2.63802	-0.875459	-3.51348	0.390232	-2.0616	-1.43463
SGN-U348702	EE196692	TTGCCATGAGTTCAATGTGG	CAAACCAAACCTCCCCTCTC	103	1.99	cellulase	0.0921172	-2.60366	-2.69577	-0.322328	-0.328592	-0.38418
SGN-U348705	DV698417	GCGATGGAGGGAGTACAAAAAG	AATGAAGAACGATGCCCGTTAT	105	1.89	Fructokinase	1.02097	1.9707	0.949727	-0.285351	1.70605	1.4111
SGN-U348730	DV704130	TGGAAAACCTGCTCTGCATC	CTGCACCAGGACCATCAAAT	140	1.84	Phosphofructokinase	3.83344	0.727391	-3.10605	2.43595	-2.32039	0.0639415
SGN-U348789	DV678913	GCTTGAACGGCTAAGGGATT	AACAGGCAACCCAGATGATG	124	1.92	E3/E25 - ER 1-Acylglycerol-Phosphate Acyltransferase	0.347385	-0.156377	-0.503762	-1.14459	0.807718	-0.310482
SGN-U348799	DV710699	GTTGGGATTGTTGAGCGTGT	GGGGTGCAAGTTTTTCCAAT	95	1.95	Phosphoglucose isomerase (G6P isomerase)	2.0424	-0.269016	-2.31142	0.489554	-1.36305	-0.785274
SGN-U348800	DV710279	GCTACATTGGGTCTTGGTTGG	TGCTTCGTCTCTTTCTCATCC	97	1.92	CCR like 5	-0.162631	1.46489	1.62752	-0.667172	1.43323	0.871785
SGN-U348803	DV704414	GCAGGGAAAAGAAGTTGTGGT	TAAGCATTCGGTCCATAGCC	84	1.85	ccrlike	-1.06577	1.69567	2.76145	-0.998362	1.9072	0.660139
SGN-U348813	EE198074	GCCGTTTCCGAAGATTCC	GTTACGGAGTTACCACTGGG	115	1.85	Phenylalanine ammonia-lyase 2	-2.41957	-2.00843	0.411143	-3.65334	1.39542	-1.92846
SGN-U349042	DV705646	CTGGCGAGTGAAGCAGAGTT	AGCCTCTTGGGTCAGCAAAT	139	1.87	F11a:Plastidial Pyruvate Dehydrogenase E1a (At1g01090)	-1.28121	-0.119742	1.16146	-0.773031	0.602135	-0.149261
SGN-U349054	CAJ40778	GGACACCGCAGTTTCAGG	CCCAGCCTCAATTCCAGC	101	1.93	HCT shikimate AM116757	2.27848	1.25986	-1.01862	0.493379	-0.599704	0.0811896
SGN-U349452	DV711950	GGTTCCCCTGGTTGTATTGA	CAGCACACACATCGGTTGAC	115	1.97	O1 - Diacylglycerol acyltransferase (DAGAT at2g19450)	4.87508	1.77921	-3.09586	3.09579	-2.00802	0.948997
SGN-U349469	Am117807	GATTCGGATGTCGCTCTTTCT	TGAGTTTGGATGACAGGTTCG	82	1.81	4cl8	1.69062	0.488479	-1.20214	-0.563894	-0.158359	-0.593036
SGN-U349924	DV676158	CGCTTCCAAGAGAGACCAAAAT	CAGTGTTCCCTATGCCTTGATA	122	1.99	Sucrose transporter'	1.63404	-0.758511	-2.39256	-0.0524325	0.245629	0.261927
SGN-U350103	DV683183	TGTTCGCAAGAAGGTAGATGC	CTCCCCACCAACTTCCATTTA	101	1.9	LACS9, Plastidial Long chain Acyl-CoA synthetase	3.07442	0.6133	-2.46112	1.6587	-1.50901	0.0992807
SGN-U350118	DV682450	AGGAACCTTGGAGGAATGGA	TCAGGGTGAAACTGCCAACT	135	1.9	F11b: Plastidial Pyruvate Dehydrogenase	1.49536	1.30519	-0.190162	0.45844	0.57824	0.890569
SGN-U350187	EE197220	GCCCGAAAGAACCAGAAGC	CCTCCTCTTCCTCCTCAATGG	113	1.97	Oleosin	16.2862	-1.36448	-17.6506	2.89282	-3.09094	-0.333038
SGN-U350275	DV682513	TGATTGCCATGCTCTTGAAAC	GGGCAGTAAGCAGTAGGGAGT	87	1.87	Ccoaomt 7	-0.176331	-2.61589	-2.43956	-1.37443	-1.71671	-2.99825
SGN-U350503	DV684998	TGACACCCCGTGAAGTGAGT	GGGAGAGGAGATTGAGGAGGAG	139	1.89	Galactomannan galactosyltransferase	7.14892	2.50043	-4.64849	4.80881	-3.91776	0.815876
SGN-U350529	EE193281	TCACCAAGCAGTCCAGCAGT	CGCGAAAACTTCAGCATCAG	125	1.97	Acyl-ACP thioesterase	0.353909	-0.737945	-1.09185	-2.31036	-0.0504124	-2.21845
SGN-U350674	EL645414	CTTTCATGGGCTCTGGCTCT	GCCAAAATCTCAGGCATCAA	114	1.91	caffeoyl-CoA 3-O-methyltransferase CCoAOMT	1.86148	0.503376	-1.35811	0.956444	-0.154053	0.865956
SGN-U350714	EE200490	ATAGGCACCAGGCCATTCTG	CCCCAATGAACCATCTCAGC	93	1.88	Fructose-bisphosphate aldolase, cytoplasmic isozyme 2	2.38146	-1.10559	-3.48705	0.637281	-1.79208	-0.951781
SGN-U350724	DV698082	GCAAATCCATCCGTTGAAAAC	TTGTCAGGTGCTATGAGGTTGG	121	2	F10a: Acyl-ACP Thioesterase Fat A (EC 3.1.2.14)	1.42155	1.45195	0.0304009	-0.325104	0.435877	0.141151
SGN-U350807	AF454631	GCCAGACCGTAAAGCCTCTC	ATCGCATCCGACTCCT	94	1.97	COMT	-1.09063	0.254808	1.34544	-1.1984	-0.345662	-2.01116
SGN-U350946	EE200044	GGGAGGCCAATGTTTTCACT	CAAGAGCAACAACCCCAACA	125	1.91	12S Storage protein	18.7945	2.98766	-15.8069	6.10265	-6.26444	-0.121672
SGN-U351021	EE195889	AGTTGGACAAGGAGCAATGG	GCACTACGGGTGGAGGACC	92	1.99	pectate lyase	-1.11602	-1.74593	-0.629905	-2.40681	0.29614	-1.87972
SGN-U351081	DV698259	CTGATTTAGGCAGCAGACCA	CGATACAACCACCCAGATGTT	115	1.6	Hexokinase	2.46922	0.979937	-1.48928	0.0902893	-0.380066	-0.180105
SGN-U351087	DV698296	TCGAGAAATGGGCTGAAGATT	GCTTCCTTTGCTACCTTGGAA	115	1.95	LACS8, Long chain Acyl-CoA synthetase	1.81463	0.403159	-1.41147	0.89863	-1.03389	-0.0301562
SGN-U351137	DV702649	CTTTCCATCCACCAGCATCA	TGGAGCAAGAAGTAGGCTCGT	102	1.9	b-1,4-mannase synthase	2.01934	1.51077	-0.50857	4.57489	-5.13213	0.0370663
SGN-U351178	EE196059	CCTCCAGGCTCACGTTATCAG	TGCTACTCCGCCTGTTCATG	92	1.94	Sorbitol dehydrogenase	6.7739	3.43902	-3.33489	2.47914	-1.04048	1.84696
SGN-U351326	DV675072	AGGCATTGTTGGTGCTGAGT	GCCGTTGGACACAAAGACAT	140	1.92	E5: ER Diacylglycerol Cholinephosphotransferase (CPT)	0.622341	2.14022	1.51788	-0.528822	0.103562	-0.741859
SGN-U351382	DV701247	CATCAGCCATTCCAACAGAAG	GAATAAATGGCCGAGCAGTTG	106	1.81	Spermidine synthase 1	1.28473	0.238463	-1.04627	-0.7778	0.489555	-0.0691882
SGN-U351599	DV703981	CTGCTCTTGCACTTCCTGATG	TCTCCACACCAGCTTTCTTGA	102	1.96	Ccoaomt 5-6	4.32857	2.09473	-2.23384	2.12992	-1.23455	0.655523
SGN-U351756	EE199454	GGTCCCAAAGTGCAGACAATC	TTGACGTGTTTGATCGGACG	112	1.99	Pyruvate kinase	0.720123	0.0320958	-0.688027	-0.424059	0.173316	-0.499773
SGN-U351768	DV707770	AGTCCCCTTCCTCAGAATGC	TAAAGCAGGCACCGTCTCAT	125	1.94	O4 - Phospholipid Diacylglycerol acyltransferase (PDAT)	1.58762	1.21265	-0.374975	-0.301755	0.84238	0.561983
SGN-U351824	EH662413	GGGAAGAAAGGGAGGATTG	AGGCAATCAAGCAACAACG	123	1.92	Secretory peroxidase	-0.999909	-1.23718	-0.237267	0.913484	-0.433649	0.327666
SGN-U352082	EL645413	GGCTGACCCCATTCCTTAAT	ATGGCACCCTCACTAGATGC	101	1.81	Chalcone synthase	-5.04514	2.5583	7.60344	-4.94522	6.6705	3.24355
SGN-U352094	EE197714	CCATGCTCGATTGGGTACTT	TGGTGTGATGGTTGGTATGG	99	1.96	Actine 11	-0.558799	-0.887046	-0.328248	-2.29788	0.636291	-1.61312
SGN-U352117	DV689803	TGATAATGTCCTCTGGCATGG	ATACTTGTGCTTACGCGCTCA	117	1.87	Ccoaomt 4	2.41652	2.17706	-0.239455	0.0903174	0.202258	0.35381
SGN-U352182	EE199399	GAAGCATCAGGTGGCTCTCC	GGATGAACAGAAAGTGGTGGTG	93	1.89	PTOX	2.17979	0.683769	-1.49603	-0.171466	0.180815	0.190241
SGN-U352208	EE193885	CCTGAAAGTACAGCCCCAGTTC	CCGTCCTCTTCCCCTCAAAT	91	1.87	Rubisco small subunit ss1A	2.40952	3.22045	0.810932	-4.44631	7.16265	4.03629
SGN-U352330	EE197233	GTCACTATGAGCATGCCACC	CGTACATAACTCAGTGCCCC	101	1.89	Laccase (diphenol oxidase)	-2.54696	-10.129	-7.582	-4.39034	-4.77845	-7.61634
SGN-U352336	EE199806	CCTGACAAAGTGCCACTAGG	CGAGCAACACAATCAGGATG	117	1.96	Phenylalanine ammonia-lyase 3	-3.20279	2.78074	5.98353	-1.81415	4.29706	2.44901
SGN-U352383	DV689190	TTTGGTGGACTTGCTTACTGC	TTCATTACTCGGGGGTTTTTC	93	1.89	F5H(2) ferulate 5 hydroxylase	1.50872	-1.04582	-2.55454	-0.478097	-0.317221	-0.978908
SGN-U352489	DV692820	CAGGAGAACTGGGGCAAGTA	GACTCTTCAGGGGCGATTTC	134	1.82	FAD6 (NM_119243.3)	-0.923547	1.35615	2.2797	-1.71784	2.4252	0.863926
SGN-U352527	DV692589	CAGGGCGAGTATGTAGCTGTG	TTCAACTGCTTGCTTCTTTGG	138	1.95	LACS3, Long chain Acyl-CoA synthetase	-0.0789123	-1.41612	-1.3372	-1.39496	-0.280313	-1.42823
SGN-U352789	DV697030	CATCGTCTTGGCTTCCTTCA	TAAGTTCCGTCCCCATTTGC	118	1.89	O1 - Diacylglycerol acyltransferase (DAGAT at3g51520)	-0.354884	2.1835	2.53839	0.200397	-0.0651005	0.139442
SGN-U352791	DV697042	TTGCGAATGAGCCAACCAT	TCGTCCTCGTCCAGTTTACC	113	1.98	beta-ketoacyl-CoA synthase family feuille	-1.32124	1.05101	2.37225	-0.908248	1.08815	0.0195264
SGN-U352975	EE200107	CCGTGTTTTTCACTGAGGCC	TGAAGCTCATGTCATCGACC	96	1.89	Phenylalanine ammonia-lyase 1	-1.44373	-1.9201	-0.476372	-2.51293	0.385258	-1.75764
SGN-U353077	DV667384	CAGTGCTGCTTCCAGACCATAT	CTTCTTTGGGGGATTTGTCTTG	108	1.86	Monosaccharide transporter AtSTP1 (At1g11260) Glucose transporter H+ sy	-0.518998	-0.372031	0.146968	-1.64898	0.805021	-0.7331
SGN-U353704	DV678076	CGGAGGCAACTGAGAATACAA	TTCCTTCAATCGGTCCACTATG	107	1.95	4cl 1-2	2.1388	3.18502	1.04623	0.387496	1.85062	2.25411
SGN-U353774	EH662414	GAGTGGGGAGGGGTATCTGG	GCTCAAGGATTTGGGGTTTG	98	1.92	Cinnamoyl CoA reductase	0.650972	-2.69653	-3.3475	-0.200219	-0.0440148	-0.282969
SGN-U354198	EE194658	CTATGGCTACTGCTTTCCCAG	CCCTTTCTTCTCTGGTGGTG	101	1.88	beta-ketoacyl-ACP synthase II	-1.12004	-0.0331465	1.08689	-1.10344	0.575011	-0.516723
SGN-U354227	EL610525	TGAGCACACGGGTATCAAAG	CCCACAAAGAGGCTATGGAA	118	2	Hydroxycinnamoyl CoA quinate transferase HQT	-2.7227	-3.91111	-1.18841	-3.34035	-0.101126	-3.60496
SGN-U355027	EE199971	GGTTTTCCCGTTTCAGTGCT	CCCCTAACCTTTGGCGTTTA	96	1.96	Chalcone isomerase	3.53548	4.66182	1.12634	-0.0637808	2.66889	2.52295
SGN-U355195	EE199674	ATTAAAAAGGCCCCGACGAA	CTCTTGTGGGGTCAGCCATT	103	1.98	Polyol transporter	-3.77482	-4.13602	-0.3612	-3.2321	0.219938	-3.51784
SGN-U355264	FD528592	TGCAGAACCTCTTCCACCTTT	CCAGCCCTGCTTATCTATGGT	118	1.88	4cl6	-1.61022	2.64178	4.252	-0.0256758	0.135851	0.249789
SGN-U355378	EE198213	TCTGGTGCTCGTATTGGTGTC	CCACGCTCAGGGATTGATT	83	1.75	F1 : Plastidial Homomeric Acetyl-CoA Carboxylase (At1g36180 )	2.59704	2.6435	0.0464604	-0.0514908	0.0135823	0.169704
SGN-U355394	EL610522	AGGCTGCAAATGTCCGATTC	CGTTGGGATTACTGGGGAAG	115	2	Phytase	-0.229779	-1.56623	-1.33645	-0.775913	-0.133105	-0.609604
SGN-U355921	EE196011	TTATCTCGGGCACATCCAAG	TGGCAGGGATTTCCTCAGC	122	1.85	stachyose synthase	8.15606	5.1194	-3.03666	0.119249	-0.0587377	-0.228053
SGN-U356055	EE195565	GCCACCACTTGCTTGAAGTC	ACTTGGTCACGGCTCTAACG	110	1.99	acyl-CoA oxidase	0.923595	-0.460001	-1.3836	-1.72721	0.33292	-1.37061
SGN-U358074	DV698726	TTGGCGATGTTTCCCTGAT	CAGCAAAGGACCCAGAAGTG	134	1.78	E4: ER Phosphatidate Phosphatase (PAP)	1.09554	2.7481	1.65256	-0.486204	1.06053	0.764662
SGN-U358462	DV703295	TGTTCCTGTATGGGCTGTGC	CCAGAATGGCGTGATGAAGA	110	1.88	E4: ER Phosphatidate Phosphatase (PAP')	6.22953	0.333999	-5.89553	3.68782	-3.52464	0.0589725
SGN-U359316	DV691014	ACCTTGCTTAGAGGGCGAAA	GGTGCAGTCAAGACCAGGAA	98	1.78	E2: ER Glycerol-Phosphate Acyltransferase ''	1.51838	5.7856	4.26722	0.121122	0.0360337	-0.110843
SGN-U359348	DV691155	GCCGTGCAAAAATACAGAGC	GCACCGTCCTCAAACTACTCA	118	1.93	4cl9/11	-2.24296	-0.884669	1.35829	-1.87722	0.589734	-1.53054
SGN-U359453	DV691687	TGTGCTGCGATACTGTGGAA	CAAGAGGTTCGGGGATGATT	121	1.74	F2a: a-Carboxyltransferase alpha subunit (At2g38040)	0.394552	1.34902	0.954469	-0.191325	0.422608	0.491212
SGN-U362414	DV677099	AGCCAAGCTAATACAGCCCAAA	TGGAAATCTTATGGATGCTGGA	111	1.86	Phosphoglucomutase plastidiale	3.2574	1.8365	-1.42091	0.11796	0.167411	0.660703
