# Supplementary material for: The 'PUCE CAFE' Project: the First 15K Coffee Microarray, a New Tool for Discovering Candidate Genes correlated to Agronomic and Quality Traits
Source: BMC Genomics. 2011 Jan 5;12:5. doi: 10.1186/1471-2164-12-5 (PMC3025959; doi:10.1186/1471-2164-12-5)
Supplement: Additional file 5 — Genes Significantly Expressed in Experiment 2. For each species analyzed in Experiment 2 (C. arabica, C. canephora, C. eugenoides), genes showing a significant hybridization signal compared to the background noise are indicated. [file 1471-2164-12-5-S5.XLS]

## Sheet: Unigenes 
UNIGENES		Amorce R	Amorce F	Product size	PCR efficiency	Putative function	q-PCR Log2 (bean/flower)	q-PCR Log2(leaf/flower)	q-PCR Log2(leaves/beans)	microarray log2(BEAN/FLOWER)	microarray log2(LEAF/BEAN)	microarray Log2(LEAF/FLOWER)
SGN-U347142	DV707808	AGAATGCCAAGAATCGAATGC	TGGCGGAACCAATTTTAAGAG	117	1.88	LACS2, Long chain Acyl-CoA synthetase	3.1965	6.01406	2.81755	-0.218034	0.236888	-0.0154147
SGN-U347219	DV697121	GGACCAGGAGCTGTTGATTTT	TCTGTCATGGAAGTGAAGCAA	140	1.75	LACS1, Long chain Acyl-CoA synthetase	-6.30755	1.19005	7.4976	-0.387078	0.602057	0.105975
SGN-U347362	EE194479	TGGCAAGACGAGCTTTTTGA	GTTCCATTCCCTCCATCCAG	127	1.89	Rafinose synthase	-6.79921	-4.05078	2.74843	-5.95494	3.01268	-2.69434
SGN-U347468	EE199348	GAGCTCCATGCAGATACGGC	CCAGTCCGAATCCTTAACCAG	94	1.91	Cyclophylin	-0.228804	0.819364	1.04817	-1.88445	2.34604	0.922104
SGN-U347498	DV703229	GATGATGCGAAGAATGGTCA	GGGAAGCAGTGTGGAAAACC	139	1.85	CCR1	0.409266	-2.80174	-3.211	-1.77211	-1.44033	-2.9988
SGN-U347527	DQ269126	AAAGGAGGCCAATGATGGTG	TCGAGAAAAGAGCGGAGGAG	96	2	C3'H CYP98AC1	-0.309859	2.32419	2.63405	-1.27714	3.03181	1.69458
SGN-U347527	DQ269127	AAAGGAGGCCAATGATGGTG	TCGAGAAAAGAGCGGAGGAG	101	1.91	C3'H CYP98AC2	1.393	0.635311	-0.757688	-1.27714	3.03181	1.69458
SGN-U347613	EE193134	CATACTCGTCCCACCCACTT	CACAGATGGAATCAACCCAGA	107	1.89	polygalacturonase	-9.53815	-0.801189	8.73696	-5.89983	4.93617	-0.571067
SGN-U347729	DV711473	CGAGCAGGAGTTTGAGTGGT	AAATCGCCGTCAGTTCCAG	132	1.94	ADP glucose pyrophosphorylase (plastid)	-1.69928	5.17835	6.87763	-0.460452	2.817	2.59416
SGN-U347733	EE192973	AGATCCATTTGCGAACAACG	ACTAGGCTGCTACCTGATGCC	130	1.97	Sucrose synthase	1.47287	1.27394	-0.198933	-0.572681	1.34481	0.937856
SGN-U347742	DV690489	TCCCACCTTGTTTTCCTCGT	TGCTCCTCTCTGTGCTTTGAG	105	1.83	F6 - Hydroxyacyl-ACP dehydrase	-1.24857	1.26174	2.51031	-1.93682	2.12452	0.211682
SGN-U347744	EE194808	ATGGGGGTTCACAAATTACCC	CAACTCCAACTCGATCACCAA	110	1.8	cad 2-3	-1.00087	0.320965	1.32183	-2.09372	1.94325	-0.0453415
SGN-U347752	EE198746	TTGTCCGAAAGTGGTGTTGAC	GGGAAGCGAATGATAAAGTGC	111	1.94	cad7-8	0.869195	-0.310021	-1.17922	-0.488807	0.280676	0.0352905
SGN-U347793	EE191863	TTGAAGCCATGATGAATTTGG	ATGGCTTTGCAGTTGAATGC	106	1.93	stearoyl-acyl carrier protein desaturase	0.399864	0.580821	0.180957	-1.60534	1.02155	-0.497828
SGN-U347880	EE197767	TGGCACGAATAGGGTTGAAA	GGCACACAATCTGGTGGAAT	91	1.9	Galactokinase	0.0114988	0.748512	0.737013	-1.09808	1.54626	0.630058
SGN-U347922	EE199602	CTTTTGATGTTGTTCTGGTTGC	TGTTTGTTATTGGGCTGCTG	139	1.88	Glucan endo 1,3 beta D glucosidase	2.56998	1.50547	-1.0645	1.55758	-0.365396	1.2253
SGN-U347948	AM087675	CGGGTCGGGTCCAGTAGATA	GGATGTGATGTGATGTGATGAA	106	1.96	Sucrose synthase 2	2.33923	-0.579737	-2.91897	1.33681	-2.55612	-1.11599
SGN-U347974	EE197082	GTTACAGGAGCAGGGGGATAC	TATTTCTCATCGTCGGGGTTT	104	1.93	CCR like1, like2, like3	0.145463	-7.30557	-7.45103	2.30798	-2.38173	0.060126
SGN-U348060	DV674569	TACAAGGGTGCTGGCTTTTG	CAGCGCGACTTCTTAGTGGA	86	1.92	F7: Plastidial Enoyl-ACP Reductase	-2.13254	0.395637	2.52818	-2.86391	2.36088	-0.269647
SGN-U348063	EE199490	CAGCAAGAAAAGCAAGCCTC	TGGAGGAGGAAATTGATCAGC	117	1.89	Sugar transporter family	1.77153	-0.269204	-2.04073	0.698845	-1.08535	-0.425671
SGN-U348076	EH662415	GAACCACCGCAACCTCACT	GGGACGATACCACCACAAGA	92	1.94	C4H	-2.06442	-0.53514	1.52928	-3.4217	2.63738	-0.534796
SGN-U348085	EE196983	TCGTAATGAGGCAACGAAGG	CTTGCCTGGGTTGTCTGTG	107	1.9	Omega-6 fatty acid desaturase	-2.40171	-1.35641	1.0453	-3.44977	1.71855	-1.6339
SGN-U348109	DV708968	GAGCTTGGAAGTGGAGAAGGA	TATGGCAAATCCCACAGCATA	140	1.86	cad 4- 5	1.84342	1.24483	-0.598586	0.534585	-0.13078	0.334526
SGN-U348109	EE195971	TCCAAGCTCCCCATTTTCTG	ACACCAACACTCCCCATTGC	123	1.95	Cinnamyl-alcohol dehydrogenase CAD	2.16398	1.37934	-0.784644	0.534585	-0.13078	0.334526
SGN-U348135	EE198652	GTTCCCACAAGGAAGCATTG	ACCCGGAGTCCATTTTGG	95	1.97	Xylosidase	2.61552	-4.84372	-7.45924	1.27388	-5.97185	-4.42152
SGN-U348168	EE198600	TGTCGGGGTACATCACCTCA	GCCATTCCCAAGCTCATTCA	127	1.96	Starch synthase	2.03733	1.25721	-0.780125	-0.00934363	0.966723	0.850903
SGN-U348210	EE198324	CCCGGAAGATACAGGATTGG	GGATGCTAGATGGACCCACTG	126	1.94	galactose oxidase	3.03849	0.719571	-2.31892	0.227136	-0.260889	-0.0568461
SGN-U348226	EE199013	ACTCGGCACCAACCAACCTA	GGGGATATGCGTTTGCACTT	92	1.92	Hexose carrier protein	-2.76259	-4.34184	-1.57925	-1.45517	-0.420619	-2.56964
SGN-U348283	EE200469	ATTCCACCTCCTGTCATTGG	CTGGCACGGGTAGTCTTTTG	131	1.93	arabinosidase ARA-1	-0.070262	-1.29139	-1.22113	-1.64223	-0.243716	-1.80297
SGN-U348284	EE198092	CGATGCAGATTGATGGACAG	AACGCATGACAAAAGACACAGC	91	1.95	beta-ketoacyl ACP synthase I	-1.22939	1.04273	2.27212	0.0684768	-0.469734	-0.335509
SGN-U348291	EE197326	CCTTTGTTATTGGGCGGAAG	CAGCGGATGAGGCTGAACTA	124	1.93	1-deoxy-D-xylulose 5-phosphate synthase	-9.56893	-6.7732	2.79573	-5.32467	0.609984	-4.86445
SGN-U348350	DV695361	TTGGAGACCATGTTGGAGTTG	CCCATCAAAAGTGAGGACTGG	113	1.92	cad1	0.36299	0.0526681	-0.310322	-0.449188	1.78154	1.24034
SGN-U348442	DV688205	CCACCATTCTCACTCCAAGG	CCATCCACAGCAACCTCATT	135	1.88	F2C : Biotin Carboxyl Carrier Protein (At5g16390)	-0.460022	0.371356	0.831377	-0.846876	0.859332	-0.0334992
SGN-U348462	EE200308	TGCATTGCGAGCTTAAGGAA	GTTCTCGCCTTCAAGTCCG	112	1.99	3-oxoacyl-[acyl-carrier protein] reductase	-2.44025	1.31893	3.75918	-2.41491	3.05133	0.723648
SGN-U348474	EE193323	ACAGTTCCAGCGAGGGCATA	ATTTTGAGGGGCGTGTTCAT	88	2	aconitase	-1.13074	-0.358242	0.772502	-1.61842	1.27077	-0.146696
SGN-U348474	EE197573	TGACGCTGGGGTTTGATGTA	AGGAGCAAGGAAAAGCAGCA	117	1.9	Aconitase	-1.48549	-0.578414	0.907075	-1.61842	1.27077	-0.146696
SGN-U348506	DV689729	CGGGACTACTGGACTGCCTAA	ATTTGGGTTCTCTCCGTCAAC	91	1.98	4cl3	1.67762	0.0663565	-1.61126	-0.547505	-0.195837	-0.438572
SGN-U348516	EE196074	TGGAGCCTGTTGTCTCTTCG	GAGCTTCTTCTGGGATTGGAG	94	1.96	Steroleosin	13.3004	-0.657989	-13.9584	5.02201	-5.32091	0.0578196
SGN-U348531	EE196728	CATGGAAAATGGTGGACCTG	GGCAATCCTTCTGCAATCAA	96	1.95	PHOSPHOGLUCOMUTASE	-0.313872	-0.279831	0.0340412	-1.31398	0.885093	-0.326856
SGN-U348571	EE195901	CAGTCCGAACATTCCTCTCC	ATCGAGAGAGATGGCATTGG	95	1.97	Caleosine	10.9541	1.03139	-9.92274	7.41842	-7.60688	-0.0361352
SGN-U348624	EE196005	ATAGCTTCACCGGACTTCTTGG	TCCAGTTCTGTTTACGGGTTGA	107	1.88	UDP-glucuronate 4-epimerase AtUGlcAE1 (EC 5.1.3.6)	-2.57251	3.23656	5.80906	-1.22881	3.93788	2.68756
SGN-U348647	EE195943	CACCTTCCTCAACCCTTTGG	GTCTGCCTAGCCGTGCCTAT	92	1.87	galactinol synthase	4.59393	3.1276	-1.46633	2.95591	-0.793236	2.02712
SGN-U348664	EE195803	GCCGTAACCGTGGCTCAT	TCCGCAACACCAAGTCCTAC	119	1.99	Esterase/Lipase	-3.04775	-2.0227	1.02504	-4.28828	1.95837	-2.10754
SGN-U348687	DV681807	GGCAAGAAATGAGCAACTTCAG	GCATCCACCCCTTAGACAACAT	138	1.96	E25 : 1-acylglycerophosphorylcholine acyltransferase (LPCAT) EC 2.3.1.23	1.54909	0.222104	-1.32699	-1.3286	-0.154411	-1.19122
SGN-U348695	EE195881	CAACCTCATCGCTCGCTATC	GGCACCACAACCTCATCTGT	87	1.9	UDP glucose pyrophosphorylase	2.63802	-0.875459	-3.51348	0.390232	-2.0616	-1.43463
SGN-U348702	EE196692	TTGCCATGAGTTCAATGTGG	CAAACCAAACCTCCCCTCTC	103	1.99	cellulase	0.0921172	-2.60366	-2.69577	-0.322328	-0.328592	-0.38418
SGN-U348705	DV698417	GCGATGGAGGGAGTACAAAAAG	AATGAAGAACGATGCCCGTTAT	105	1.89	Fructokinase	1.02097	1.9707	0.949727	-0.285351	1.70605	1.4111
SGN-U348730	DV704130	TGGAAAACCTGCTCTGCATC	CTGCACCAGGACCATCAAAT	140	1.84	Phosphofructokinase	3.83344	0.727391	-3.10605	2.43595	-2.32039	0.0639415
SGN-U348789	DV678913	GCTTGAACGGCTAAGGGATT	AACAGGCAACCCAGATGATG	124	1.92	E3/E25 - ER 1-Acylglycerol-Phosphate Acyltransferase	0.347385	-0.156377	-0.503762	-1.14459	0.807718	-0.310482
SGN-U348799	DV710699	GTTGGGATTGTTGAGCGTGT	GGGGTGCAAGTTTTTCCAAT	95	1.95	Phosphoglucose isomerase (G6P isomerase)	2.0424	-0.269016	-2.31142	0.489554	-1.36305	-0.785274
SGN-U348800	DV710279	GCTACATTGGGTCTTGGTTGG	TGCTTCGTCTCTTTCTCATCC	97	1.92	CCR like 5	-0.162631	1.46489	1.62752	-0.667172	1.43323	0.871785
SGN-U348803	DV704414	GCAGGGAAAAGAAGTTGTGGT	TAAGCATTCGGTCCATAGCC	84	1.85	ccrlike	-1.06577	1.69567	2.76145	-0.998362	1.9072	0.660139
SGN-U348813	EE198074	GCCGTTTCCGAAGATTCC	GTTACGGAGTTACCACTGGG	115	1.85	Phenylalanine ammonia-lyase 2	-2.41957	-2.00843	0.411143	-3.65334	1.39542	-1.92846
SGN-U349042	DV705646	CTGGCGAGTGAAGCAGAGTT	AGCCTCTTGGGTCAGCAAAT	139	1.87	F11a:Plastidial Pyruvate Dehydrogenase E1a (At1g01090)	-1.28121	-0.119742	1.16146	-0.773031	0.602135	-0.149261
SGN-U349054	CAJ40778	GGACACCGCAGTTTCAGG	CCCAGCCTCAATTCCAGC	101	1.93	HCT shikimate AM116757	2.27848	1.25986	-1.01862	0.493379	-0.599704	0.0811896
SGN-U349452	DV711950	GGTTCCCCTGGTTGTATTGA	CAGCACACACATCGGTTGAC	115	1.97	O1 - Diacylglycerol acyltransferase (DAGAT at2g19450)	4.87508	1.77921	-3.09586	3.09579	-2.00802	0.948997
SGN-U349469	Am117807	GATTCGGATGTCGCTCTTTCT	TGAGTTTGGATGACAGGTTCG	82	1.81	4cl8	1.69062	0.488479	-1.20214	-0.563894	-0.158359	-0.593036
SGN-U349924	DV676158	CGCTTCCAAGAGAGACCAAAAT	CAGTGTTCCCTATGCCTTGATA	122	1.99	Sucrose transporter'	1.63404	-0.758511	-2.39256	-0.0524325	0.245629	0.261927
SGN-U350103	DV683183	TGTTCGCAAGAAGGTAGATGC	CTCCCCACCAACTTCCATTTA	101	1.9	LACS9, Plastidial Long chain Acyl-CoA synthetase	3.07442	0.6133	-2.46112	1.6587	-1.50901	0.0992807
SGN-U350118	DV682450	AGGAACCTTGGAGGAATGGA	TCAGGGTGAAACTGCCAACT	135	1.9	F11b: Plastidial Pyruvate Dehydrogenase	1.49536	1.30519	-0.190162	0.45844	0.57824	0.890569
SGN-U350187	EE197220	GCCCGAAAGAACCAGAAGC	CCTCCTCTTCCTCCTCAATGG	113	1.97	Oleosin	16.2862	-1.36448	-17.6506	2.89282	-3.09094	-0.333038
SGN-U350275	DV682513	TGATTGCCATGCTCTTGAAAC	GGGCAGTAAGCAGTAGGGAGT	87	1.87	Ccoaomt 7	-0.176331	-2.61589	-2.43956	-1.37443	-1.71671	-2.99825
SGN-U350503	DV684998	TGACACCCCGTGAAGTGAGT	GGGAGAGGAGATTGAGGAGGAG	139	1.89	Galactomannan galactosyltransferase	7.14892	2.50043	-4.64849	4.80881	-3.91776	0.815876
SGN-U350529	EE193281	TCACCAAGCAGTCCAGCAGT	CGCGAAAACTTCAGCATCAG	125	1.97	Acyl-ACP thioesterase	0.353909	-0.737945	-1.09185	-2.31036	-0.0504124	-2.21845
SGN-U350674	EL645414	CTTTCATGGGCTCTGGCTCT	GCCAAAATCTCAGGCATCAA	114	1.91	caffeoyl-CoA 3-O-methyltransferase CCoAOMT	1.86148	0.503376	-1.35811	0.956444	-0.154053	0.865956
SGN-U350714	EE200490	ATAGGCACCAGGCCATTCTG	CCCCAATGAACCATCTCAGC	93	1.88	Fructose-bisphosphate aldolase, cytoplasmic isozyme 2	2.38146	-1.10559	-3.48705	0.637281	-1.79208	-0.951781
SGN-U350724	DV698082	GCAAATCCATCCGTTGAAAAC	TTGTCAGGTGCTATGAGGTTGG	121	2	F10a: Acyl-ACP Thioesterase Fat A (EC 3.1.2.14)	1.42155	1.45195	0.0304009	-0.325104	0.435877	0.141151
SGN-U350807	AF454631	GCCAGACCGTAAAGCCTCTC	ATCGCATCCGACTCCT	94	1.97	COMT	-1.09063	0.254808	1.34544	-1.1984	-0.345662	-2.01116
SGN-U350946	EE200044	GGGAGGCCAATGTTTTCACT	CAAGAGCAACAACCCCAACA	125	1.91	12S Storage protein	18.7945	2.98766	-15.8069	6.10265	-6.26444	-0.121672
SGN-U351021	EE195889	AGTTGGACAAGGAGCAATGG	GCACTACGGGTGGAGGACC	92	1.99	pectate lyase	-1.11602	-1.74593	-0.629905	-2.40681	0.29614	-1.87972
SGN-U351081	DV698259	CTGATTTAGGCAGCAGACCA	CGATACAACCACCCAGATGTT	115	1.6	Hexokinase	2.46922	0.979937	-1.48928	0.0902893	-0.380066	-0.180105
SGN-U351087	DV698296	TCGAGAAATGGGCTGAAGATT	GCTTCCTTTGCTACCTTGGAA	115	1.95	LACS8, Long chain Acyl-CoA synthetase	1.81463	0.403159	-1.41147	0.89863	-1.03389	-0.0301562
SGN-U351137	DV702649	CTTTCCATCCACCAGCATCA	TGGAGCAAGAAGTAGGCTCGT	102	1.9	b-1,4-mannase synthase	2.01934	1.51077	-0.50857	4.57489	-5.13213	0.0370663
SGN-U351178	EE196059	CCTCCAGGCTCACGTTATCAG	TGCTACTCCGCCTGTTCATG	92	1.94	Sorbitol dehydrogenase	6.7739	3.43902	-3.33489	2.47914	-1.04048	1.84696
SGN-U351326	DV675072	AGGCATTGTTGGTGCTGAGT	GCCGTTGGACACAAAGACAT	140	1.92	E5: ER Diacylglycerol Cholinephosphotransferase (CPT)	0.622341	2.14022	1.51788	-0.528822	0.103562	-0.741859
SGN-U351382	DV701247	CATCAGCCATTCCAACAGAAG	GAATAAATGGCCGAGCAGTTG	106	1.81	Spermidine synthase 1	1.28473	0.238463	-1.04627	-0.7778	0.489555	-0.0691882
SGN-U351599	DV703981	CTGCTCTTGCACTTCCTGATG	TCTCCACACCAGCTTTCTTGA	102	1.96	Ccoaomt 5-6	4.32857	2.09473	-2.23384	2.12992	-1.23455	0.655523
SGN-U351756	EE199454	GGTCCCAAAGTGCAGACAATC	TTGACGTGTTTGATCGGACG	112	1.99	Pyruvate kinase	0.720123	0.0320958	-0.688027	-0.424059	0.173316	-0.499773
SGN-U351768	DV707770	AGTCCCCTTCCTCAGAATGC	TAAAGCAGGCACCGTCTCAT	125	1.94	O4 - Phospholipid Diacylglycerol acyltransferase (PDAT)	1.58762	1.21265	-0.374975	-0.301755	0.84238	0.561983
SGN-U351824	EH662413	GGGAAGAAAGGGAGGATTG	AGGCAATCAAGCAACAACG	123	1.92	Secretory peroxidase	-0.999909	-1.23718	-0.237267	0.913484	-0.433649	0.327666
SGN-U352082	EL645413	GGCTGACCCCATTCCTTAAT	ATGGCACCCTCACTAGATGC	101	1.81	Chalcone synthase	-5.04514	2.5583	7.60344	-4.94522	6.6705	3.24355
SGN-U352094	EE197714	CCATGCTCGATTGGGTACTT	TGGTGTGATGGTTGGTATGG	99	1.96	Actine 11	-0.558799	-0.887046	-0.328248	-2.29788	0.636291	-1.61312
SGN-U352117	DV689803	TGATAATGTCCTCTGGCATGG	ATACTTGTGCTTACGCGCTCA	117	1.87	Ccoaomt 4	2.41652	2.17706	-0.239455	0.0903174	0.202258	0.35381
SGN-U352182	EE199399	GAAGCATCAGGTGGCTCTCC	GGATGAACAGAAAGTGGTGGTG	93	1.89	PTOX	2.17979	0.683769	-1.49603	-0.171466	0.180815	0.190241
SGN-U352208	EE193885	CCTGAAAGTACAGCCCCAGTTC	CCGTCCTCTTCCCCTCAAAT	91	1.87	Rubisco small subunit ss1A	2.40952	3.22045	0.810932	-4.44631	7.16265	4.03629
SGN-U352330	EE197233	GTCACTATGAGCATGCCACC	CGTACATAACTCAGTGCCCC	101	1.89	Laccase (diphenol oxidase)	-2.54696	-10.129	-7.582	-4.39034	-4.77845	-7.61634
SGN-U352336	EE199806	CCTGACAAAGTGCCACTAGG	CGAGCAACACAATCAGGATG	117	1.96	Phenylalanine ammonia-lyase 3	-3.20279	2.78074	5.98353	-1.81415	4.29706	2.44901
SGN-U352383	DV689190	TTTGGTGGACTTGCTTACTGC	TTCATTACTCGGGGGTTTTTC	93	1.89	F5H(2) ferulate 5 hydroxylase	1.50872	-1.04582	-2.55454	-0.478097	-0.317221	-0.978908
SGN-U352489	DV692820	CAGGAGAACTGGGGCAAGTA	GACTCTTCAGGGGCGATTTC	134	1.82	FAD6 (NM_119243.3)	-0.923547	1.35615	2.2797	-1.71784	2.4252	0.863926
SGN-U352527	DV692589	CAGGGCGAGTATGTAGCTGTG	TTCAACTGCTTGCTTCTTTGG	138	1.95	LACS3, Long chain Acyl-CoA synthetase	-0.0789123	-1.41612	-1.3372	-1.39496	-0.280313	-1.42823
SGN-U352789	DV697030	CATCGTCTTGGCTTCCTTCA	TAAGTTCCGTCCCCATTTGC	118	1.89	O1 - Diacylglycerol acyltransferase (DAGAT at3g51520)	-0.354884	2.1835	2.53839	0.200397	-0.0651005	0.139442
SGN-U352791	DV697042	TTGCGAATGAGCCAACCAT	TCGTCCTCGTCCAGTTTACC	113	1.98	beta-ketoacyl-CoA synthase family feuille	-1.32124	1.05101	2.37225	-0.908248	1.08815	0.0195264
SGN-U352975	EE200107	CCGTGTTTTTCACTGAGGCC	TGAAGCTCATGTCATCGACC	96	1.89	Phenylalanine ammonia-lyase 1	-1.44373	-1.9201	-0.476372	-2.51293	0.385258	-1.75764
SGN-U353077	DV667384	CAGTGCTGCTTCCAGACCATAT	CTTCTTTGGGGGATTTGTCTTG	108	1.86	Monosaccharide transporter AtSTP1 (At1g11260) Glucose transporter H+ sy	-0.518998	-0.372031	0.146968	-1.64898	0.805021	-0.7331
SGN-U353704	DV678076	CGGAGGCAACTGAGAATACAA	TTCCTTCAATCGGTCCACTATG	107	1.95	4cl 1-2	2.1388	3.18502	1.04623	0.387496	1.85062	2.25411
SGN-U353774	EH662414	GAGTGGGGAGGGGTATCTGG	GCTCAAGGATTTGGGGTTTG	98	1.92	Cinnamoyl CoA reductase	0.650972	-2.69653	-3.3475	-0.200219	-0.0440148	-0.282969
SGN-U354198	EE194658	CTATGGCTACTGCTTTCCCAG	CCCTTTCTTCTCTGGTGGTG	101	1.88	beta-ketoacyl-ACP synthase II	-1.12004	-0.0331465	1.08689	-1.10344	0.575011	-0.516723
SGN-U354227	EL610525	TGAGCACACGGGTATCAAAG	CCCACAAAGAGGCTATGGAA	118	2	Hydroxycinnamoyl CoA quinate transferase HQT	-2.7227	-3.91111	-1.18841	-3.34035	-0.101126	-3.60496
SGN-U355027	EE199971	GGTTTTCCCGTTTCAGTGCT	CCCCTAACCTTTGGCGTTTA	96	1.96	Chalcone isomerase	3.53548	4.66182	1.12634	-0.0637808	2.66889	2.52295
SGN-U355195	EE199674	ATTAAAAAGGCCCCGACGAA	CTCTTGTGGGGTCAGCCATT	103	1.98	Polyol transporter	-3.77482	-4.13602	-0.3612	-3.2321	0.219938	-3.51784
SGN-U355264	FD528592	TGCAGAACCTCTTCCACCTTT	CCAGCCCTGCTTATCTATGGT	118	1.88	4cl6	-1.61022	2.64178	4.252	-0.0256758	0.135851	0.249789
SGN-U355378	EE198213	TCTGGTGCTCGTATTGGTGTC	CCACGCTCAGGGATTGATT	83	1.75	F1 : Plastidial Homomeric Acetyl-CoA Carboxylase (At1g36180 )	2.59704	2.6435	0.0464604	-0.0514908	0.0135823	0.169704
SGN-U355394	EL610522	AGGCTGCAAATGTCCGATTC	CGTTGGGATTACTGGGGAAG	115	2	Phytase	-0.229779	-1.56623	-1.33645	-0.775913	-0.133105	-0.609604
SGN-U355921	EE196011	TTATCTCGGGCACATCCAAG	TGGCAGGGATTTCCTCAGC	122	1.85	stachyose synthase	8.15606	5.1194	-3.03666	0.119249	-0.0587377	-0.228053
SGN-U356055	EE195565	GCCACCACTTGCTTGAAGTC	ACTTGGTCACGGCTCTAACG	110	1.99	acyl-CoA oxidase	0.923595	-0.460001	-1.3836	-1.72721	0.33292	-1.37061
SGN-U358074	DV698726	TTGGCGATGTTTCCCTGAT	CAGCAAAGGACCCAGAAGTG	134	1.78	E4: ER Phosphatidate Phosphatase (PAP)	1.09554	2.7481	1.65256	-0.486204	1.06053	0.764662
SGN-U358462	DV703295	TGTTCCTGTATGGGCTGTGC	CCAGAATGGCGTGATGAAGA	110	1.88	E4: ER Phosphatidate Phosphatase (PAP')	6.22953	0.333999	-5.89553	3.68782	-3.52464	0.0589725
SGN-U359316	DV691014	ACCTTGCTTAGAGGGCGAAA	GGTGCAGTCAAGACCAGGAA	98	1.78	E2: ER Glycerol-Phosphate Acyltransferase ''	1.51838	5.7856	4.26722	0.121122	0.0360337	-0.110843
SGN-U359348	DV691155	GCCGTGCAAAAATACAGAGC	GCACCGTCCTCAAACTACTCA	118	1.93	4cl9/11	-2.24296	-0.884669	1.35829	-1.87722	0.589734	-1.53054
SGN-U359453	DV691687	TGTGCTGCGATACTGTGGAA	CAAGAGGTTCGGGGATGATT	121	1.74	F2a: a-Carboxyltransferase alpha subunit (At2g38040)	0.394552	1.34902	0.954469	-0.191325	0.422608	0.491212
SGN-U362414	DV677099	AGCCAAGCTAATACAGCCCAAA	TGGAAATCTTATGGATGCTGGA	111	1.86	Phosphoglucomutase plastidiale	3.2574	1.8365	-1.42091	0.11796	0.167411	0.660703
