# Supplementary material for: The 'PUCE CAFE' Project: the First 15K Coffee Microarray, a New Tool for Discovering Candidate Genes correlated to Agronomic and Quality Traits
Source: BMC Genomics. 2011 Jan 5;12:5. doi: 10.1186/1471-2164-12-5 (PMC3025959; doi:10.1186/1471-2164-12-5)
Supplement: Additional file 6 — Gene Ontology Functional Enrichment. Functional enrichment using gene ontology terms and Fisher's Exact Test was performed using Blast2GO for the sets of up-regulated unigenes in each of the three tissues (bean, leaf and flower). The full set of unigenes of the PUCE CAFE array was used as the reference set. The resulting p-values are indicated after adjusting for FDR multiple testing results. The over- or under-expressed functions at p ≤ 0.01 are specified. [file 1471-2164-12-5-S6.XLS]

## Sheet: Bean
GO term	Ontology domains	FDR	p-Value	Number of genes in the set test	Number of genes in the reference set	Number of gene not annotated in the set test	Number of gene not annotated in the reference test	Over/Under
GO:0009507	chloroplast	0.000143762	1.23003e-07	21	503	819	7052	under
GO:0032991	macromolecular complex	0.000143762	2.90056e-07	46	805	794	6750	under
GO:0005198	structural molecule activity	0.000143762	2.95252e-07	7	284	833	7271	under
GO:0009987	cellular process	0.000143762	3.78872e-07	228	2692	612	4863	under
GO:0044237	cellular metabolic process	0.000145334	1.38279e-05	190	2225	650	5330	under
GO:0019538	protein metabolic process	0.000145334	1.46228e-05	79	1097	761	6458	under
GO:0051234	establishment of localization	0.000145334	1.71829e-05	42	683	798	6872	under
GO:0044267	cellular protein metabolic process	0.000145334	1.7773e-05	54	819	786	6736	under
GO:0005215	transporter activity	0.000145334	1.80074e-05	21	428	819	7127	under
GO:0006810	transport	0.000145334	1.80962e-05	42	682	798	6873	under
GO:0003735	structural constituent of ribosome	0.000168393	2.38495e-05	6	215	834	7340	under
GO:0006412	translation	0.000305858	5.09923e-05	7	221	833	7334	under
GO:0005886	plasma membrane	0.000459168	8.41552e-05	17	352	823	7203	under
GO:0043234	protein complex	0.000488896	9.53232e-05	29	498	811	7057	under
GO:0044238	primary metabolic process	0.000513253	0.000103667	208	2337	632	5218	under
GO:0008152	metabolic process	0.000546849	0.00011305	302	3218	538	4337	under
GO:0043170	macromolecule metabolic process	0.000597772	0.000133242	130	1566	710	5989	under
GO:0044260	cellular macromolecule metabolic process	0.000676853	0.000164564	109	1348	731	6207	under
GO:0043232	intracellular non-membrane-bounded organelle	0.000676853	0.000174462	7	205	833	7350	under
GO:0043228	non-membrane-bounded organelle	0.000676853	0.000174462	7	205	833	7350	under
GO:0016020	membrane	0.000997966	0.000239189	80	1039	760	6516	under
GO:0009058	biosynthetic process	0.00106476	0.000268499	72	952	768	6603	under
GO:0044425	membrane part	0.00141738	0.000358623	50	709	790	6846	under
GO:0044435	plastid part	0.00163428	0.000440368	12	261	828	7294	under
GO:0022857	transmembrane transporter activity	0.00163428	0.000442137	13	274	827	7281	under
GO:0003824	catalytic activity	0.00189099	0.000504083	342	3530	498	4025	under
GO:0044434	chloroplast part	0.00254865	0.000709101	5	157	835	7398	under
GO:0009059	macromolecule biosynthetic process	0.00269295	0.000807016	26	422	814	7133	under
GO:0044249	cellular biosynthetic process	0.00269295	0.000826695	65	849	775	6706	under
GO:0004557	alpha-galactosidase activity	0.00281848	5.76453e-06	9	7	831	7548	over
GO:0005681	spliceosomal complex	0.00281848	8.97286e-06	7	3	833	7552	over
GO:0034645	cellular macromolecule biosynthetic process	0.0028253	0.000849016	26	421	814	7134	under
GO:0044436	thylakoid part	0.00328469	0.000994977	2	105	838	7450	under
GO:0022891	substrate-specific transmembrane transporter activity	0.00359537	0.00108038	11	234	829	7321	under
GO:0022804	active transmembrane transporter activity	0.00359537	0.00109904	7	180	833	7375	under
GO:0044422	organelle part	0.00393867	0.00120106	61	797	779	6758	under
GO:0044446	intracellular organelle part	0.00419956	0.00134431	61	794	779	6761	under
GO:0032555	purine ribonucleotide binding	0.00431601	0.00141401	66	845	774	6710	under
GO:0032553	ribonucleotide binding	0.00431601	0.00141401	66	845	774	6710	under
GO:0030529	ribonucleoprotein complex	0.00433532	0.00145414	16	292	824	7263	under
GO:0008324	cation transmembrane transporter activity	0.00433532	0.00146008	6	162	834	7393	under
GO:0009579	thylakoid	0.00470274	0.00156356	1	82	839	7473	under
GO:0033279	ribosomal subunit	0.00485575	0.00161028	3	116	837	7439	under
GO:0017076	purine nucleotide binding	0.00485575	0.00164705	72	903	768	6652	under
GO:0004721	phosphoprotein phosphatase activity	0.00552311	0.00194412	0	59	840	7496	under
GO:0005840	ribosome	0.00552311	0.00195906	4	129	836	7426	under
GO:0015075	ion transmembrane transporter activity	0.00552311	0.00200685	8	185	832	7370	under
GO:0034357	photosynthetic membrane	0.00568753	0.00208121	1	79	839	7476	under
GO:0042651	thylakoid membrane	0.00568753	0.00208121	1	79	839	7476	under
GO:0008270	zinc ion binding	0.00618385	2.62798e-05	78	418	762	7137	over
GO:0046914	transition metal ion binding	0.00636089	4.35855e-05	118	719	722	6836	over
GO:0022892	substrate-specific transporter activity	0.00716099	0.00269202	16	281	824	7274	under
GO:0016740	transferase activity	0.00824596	0.00312294	101	1177	739	6378	under
GO:0032559	adenyl ribonucleotide binding	0.0111536	0.00402301	57	722	783	6833	under
GO:0022890	inorganic cation transmembrane transporter activity	0.0114532	0.00406638	2	89	838	7466	under
GO:0005524	ATP binding	0.0118363	0.00431621	57	720	783	6835	under
GO:0009535	chloroplast thylakoid membrane	0.0120496	0.00443349	1	71	839	7484	under
GO:0055035	plastid thylakoid membrane	0.0120496	0.00443349	1	71	839	7484	under
GO:0044430	cytoskeletal part	0.0120496	0.00454504	0	51	840	7504	under
GO:0001882	nucleoside binding	0.0120733	0.00495638	63	778	777	6777	under
GO:0001883	purine nucleoside binding	0.0120733	0.00495638	63	778	777	6777	under
GO:0030554	adenyl nucleotide binding	0.0120733	0.00495638	63	778	777	6777	under
GO:0030234	enzyme regulator activity	0.0131216	0.00534766	1	69	839	7486	under
GO:0006629	lipid metabolic process	0.0131216	0.00543959	12	220	828	7335	under
GO:0042625	ATPase activity, coupled to transmembrane movement of ions	0.016633	0.00694712	0	47	840	7508	under
GO:0006793	phosphorus metabolic process	0.016633	0.00719642	21	320	819	7235	under
GO:0006796	phosphate metabolic process	0.016633	0.00719642	21	320	819	7235	under
GO:0043169	cation binding	0.0166785	0.000118248	172	1162	668	6393	over
GO:0043167	ion binding	0.0166785	0.00012316	172	1163	668	6392	over
GO:0000377	RNA splicing, via transesterification reactions with bulged adenosine as nucleophile	0.0175929	0.000175286	5	2	835	7553	over
GO:0000398	nuclear mRNA splicing, via spliceosome	0.0175929	0.000175286	5	2	835	7553	over
GO:0006397	mRNA processing	0.0175929	0.000215533	9	14	831	7541	over
GO:0015925	galactosidase activity	0.0175929	0.000233123	10	18	830	7537	over
GO:0006396	RNA processing	0.0175929	0.000267715	21	72	819	7483	over
GO:0031090	organelle membrane	0.0186409	0.0080351	11	201	829	7354	under
GO:0015672	monovalent inorganic cation transport	0.0186541	0.00806318	2	81	838	7474	under
GO:0008233	peptidase activity	0.0220442	0.00954745	18	280	822	7275	under
GO:0006811	ion transport	0.0242535	0.0101317	8	160	832	7395	under
GO:0016192	vesicle-mediated transport	0.0246878	0.0103229	3	93	837	7462	under
GO:0000375	RNA splicing, via transesterification reactions	0.0261803	0.000428857	5	3	835	7552	over
GO:0016772	transferase activity, transferring phosphorus-containing groups	0.0274018	0.0108401	51	631	789	6924	under
GO:0005669	transcription factor TFIID complex	0.0297965	0.000458285	4	1	836	7554	over
GO:0022627	cytosolic small ribosomal subunit	0.0312213	0.0118034	0	42	840	7513	under
GO:0046872	metal ion binding	0.0331462	0.000577029	159	1098	681	6457	over
GO:0044445	cytosolic part	0.0331769	0.0125552	5	118	835	7437	under
GO:0008610	lipid biosynthetic process	0.035692	0.013513	6	130	834	7425	under
GO:0004674	protein serine/threonine kinase activity	0.0358928	0.0142391	14	226	826	7329	under
GO:0015074	DNA integration	0.0360868	0.0144905	2	74	838	7481	under
GO:0019829	cation-transporting ATPase activity	0.0367039	0.0145898	0	40	840	7515	under
GO:0016301	kinase activity	0.0367039	0.0147223	38	487	802	7068	under
GO:0008380	RNA splicing	0.0388007	0.000774168	7	10	833	7545	over
GO:0009141	nucleoside triphosphate metabolic process	0.040832	0.0162204	0	39	840	7516	under
GO:0009521	photosystem	0.040832	0.0162204	0	39	840	7516	under
GO:0016787	hydrolase activity	0.040832	0.0164211	110	1204	730	6351	under
GO:0003924	GTPase activity	0.0430305	0.0177543	1	56	839	7499	under
GO:0009199	ribonucleoside triphosphate metabolic process	0.0430305	0.018033	0	38	840	7517	under
GO:0009205	purine ribonucleoside triphosphate metabolic process	0.0430305	0.018033	0	38	840	7517	under
GO:0009144	purine nucleoside triphosphate metabolic process	0.0430305	0.018033	0	38	840	7517	under
GO:0016829	lyase activity	0.0430305	0.0182164	12	198	828	7357	under
GO:0034404	nucleobase, nucleoside and nucleotide biosynthetic process	0.0430305	0.018552	2	71	838	7484	under
GO:0034654	nucleobase, nucleoside, nucleotide and nucleic acid biosynthetic process	0.0430305	0.018552	2	71	838	7484	under
GO:0022625	cytosolic large ribosomal subunit	0.0445254	0.0194413	1	55	839	7500	under
GO:0007017	microtubule-based process	0.0469733	0.0200478	0	37	840	7518	under
GO:0006259	DNA metabolic process	0.0480869	0.0205917	15	230	825	7325	under

## Sheet: Leaf
GO term	Ontology domains	FDR	p-Value	Number of genes in the set test	Number of genes in the reference set	Number of gene not annotated in the set test	Number of gene not annotated in the reference test	Over/Under
GO:0016772	transferase activity, transferring phosphorus-containing groups	0	0.00402792	2	680	111	7602	under
GO:0016788	hydrolase activity, acting on ester bonds	0	0.0144268	0	307	113	7975	under
GO:0006508	proteolysis	0	0.0154778	0	302	113	7980	under
GO:0008233	peptidase activity	0	0.0163731	0	298	113	7984	under
GO:0019538	protein metabolic process	0	0.016722	8	1168	105	7114	under
GO:0016301	kinase activity	0	0.0241865	2	523	111	7759	under
GO:0016020	membrane	0	0.026796	8	1111	105	7171	under
GO:0044238	primary metabolic process	0	0.0328791	25	2520	88	5762	under
GO:0070011	peptidase activity, acting on L-amino acid peptides	0	0.0334512	0	247	113	8035	under
GO:0004674	protein serine/threonine kinase activity	0	0.0368847	0	240	113	8042	under
GO:0006629	lipid metabolic process	0	0.0412381	0	232	113	8050	under
GO:0044281	small molecule metabolic process	0	0.0418137	4	678	109	7604	under
GO:0004672	protein kinase activity	0	0.0493244	1	345	112	7937	under
GO:0003824	catalytic activity	0	0.0501283	43	3829	70	4453	under
GO:0006796	phosphate metabolic process	0	0.0522728	1	340	112	7942	under
GO:0006793	phosphorus metabolic process	0	0.0522728	1	340	112	7942	under
GO:0043412	macromolecule modification	0	0.0608524	3	538	110	7744	under
GO:0016773	phosphotransferase activity, alcohol group as acceptor	0	0.061969	2	434	111	7848	under
GO:0043170	macromolecule metabolic process	0	0.0634309	16	1680	97	6602	under
GO:0044249	cellular biosynthetic process	0	0.0645846	7	907	106	7375	under
GO:0044237	cellular metabolic process	0	0.0687183	25	2390	88	5892	under
GO:0006464	protein modification process	0	0.0706173	3	522	110	7760	under
GO:0015075	ion transmembrane transporter activity	0	0.0709285	0	193	113	8089	under
GO:0009056	catabolic process	0	0.077175	1	306	112	7976	under
GO:0043687	post-translational protein modification	0	0.0813456	2	407	111	7875	under
GO:0016310	phosphorylation	0	0.0835205	1	299	112	7983	under
GO:0016787	hydrolase activity	0	0.0835234	12	1302	101	6980	under
GO:0044464	cell part	0	0.0843742	69	5603	44	2679	under
GO:0044267	cellular protein metabolic process	0	0.0872773	7	866	106	7416	under
GO:0044422	organelle part	0	0.0971026	7	851	106	7431	under
GO:0006468	protein amino acid phosphorylation	0	0.0987836	1	284	112	7998	under
GO:0044446	intracellular organelle part	0	0.0991739	7	848	106	7434	under
GO:0004175	endopeptidase activity	0	0.100278	0	168	113	8114	under
GO:0008324	cation transmembrane transporter activity	0	0.100278	0	168	113	8114	under
GO:0006811	ion transport	0	0.100278	0	168	113	8114	under
GO:0016740	transferase activity	0	0.103884	12	1266	101	7016	under
GO:0006066	alcohol metabolic process	0	0.10895	0	162	113	8120	under
GO:0016779	nucleotidyltransferase activity	0	0.115141	0	158	113	8124	under
GO:0044255	cellular lipid metabolic process	0	0.115141	0	158	113	8124	under
GO:0005506	iron ion binding	0	0.116586	1	269	112	8013	under
GO:0009987	cellular process	0	0.123425	33	2887	80	5395	under
GO:0008152	metabolic process	0	0.129159	41	3479	72	4803	under
GO:0065007	biological regulation	0	0.133737	6	718	107	7564	under
GO:0042180	cellular ketone metabolic process	0	0.145019	2	347	111	7935	under
GO:0006812	cation transport	0	0.147601	0	140	113	8142	under
GO:0006082	organic acid metabolic process	0	0.147739	2	345	111	7937	under
GO:0042578	phosphoric ester hydrolase activity	0	0.149649	0	139	113	8143	under
GO:0019752	carboxylic acid metabolic process	0	0.150502	2	343	111	7939	under
GO:0043436	oxoacid metabolic process	0	0.150502	2	343	111	7939	under
GO:0019222	regulation of metabolic process	0	0.150623	4	526	109	7756	under
GO:0044260	cellular macromolecule metabolic process	0	0.151275	15	1442	98	6840	under
GO:0005515	protein binding	0	0.151395	10	1036	103	7246	under
GO:0022891	substrate-specific transmembrane transporter activity	0	0.152876	1	244	112	8038	under
GO:0043234	protein complex	0	0.154126	4	523	109	7759	under
GO:0009057	macromolecule catabolic process	0	0.155964	0	136	113	8146	under
GO:0008610	lipid biosynthetic process	0	0.155964	0	136	113	8146	under
GO:0006091	generation of precursor metabolites and energy	0	0.162544	0	133	113	8149	under
GO:0060255	regulation of macromolecule metabolic process	0	0.16379	4	515	109	7767	under
GO:0009058	biosynthetic process	0	0.171548	10	1014	103	7268	under
GO:0044262	cellular carbohydrate metabolic process	0	0.171852	1	233	112	8049	under
GO:0080090	regulation of primary metabolic process	0	0.172639	4	508	109	7774	under
GO:0005996	monosaccharide metabolic process	0	0.174126	0	128	113	8154	under
GO:0044283	small molecule biosynthetic process	0	0.175827	2	326	111	7956	under
GO:0032991	macromolecular complex	0	0.178029	8	843	105	7439	under
GO:0005509	calcium ion binding	0	0.178984	0	126	113	8156	under
GO:0060089	molecular transducer activity	0	0.178984	0	126	113	8156	under
GO:0004871	signal transducer activity	0	0.178984	0	126	113	8156	under
GO:0016791	phosphatase activity	0	0.189109	0	122	113	8160	under
GO:0050789	regulation of biological process	0	0.194463	6	662	107	7620	under
GO:0044429	mitochondrial part	0	0.202565	0	117	113	8165	under
GO:0006725	cellular aromatic compound metabolic process	0.00570694	0.21401	0	113	113	8169	under
GO:0043232	intracellular non-membrane-bounded organelle	0.00570694	0.216177	1	211	112	8071	under
GO:0043228	non-membrane-bounded organelle	0.00570694	0.216177	1	211	112	8071	under
GO:0031090	organelle membrane	0.00570694	0.216177	1	211	112	8071	under
GO:0031323	regulation of cellular metabolic process	0.00570694	0.216459	4	477	109	7805	under
GO:0044282	small molecule catabolic process	0.0140121	0.21697	0	112	113	8170	under
GO:0019318	hexose metabolic process	0.0140121	0.21697	0	112	113	8170	under
GO:0016052	carbohydrate catabolic process	0.0189859	0.219971	0	111	113	8171	under
GO:0006260	DNA replication	0.0189859	0.219971	0	111	113	8171	under
GO:0016829	lyase activity	0.0189859	0.220663	1	209	112	8073	under
GO:0051234	establishment of localization	0.0354232	0.228928	7	718	106	7564	under
GO:0006810	transport	0.040093	0.230262	7	717	106	7565	under
GO:0022892	substrate-specific transporter activity	0.040093	0.231208	2	295	111	7987	under
GO:0044436	thylakoid part	0.0440989	0.23239	0	107	113	8175	under
GO:0032787	monocarboxylic acid metabolic process	0.0440989	0.23239	0	107	113	8175	under
GO:0010468	regulation of gene expression	0.0440989	0.233897	4	466	109	7816	under
GO:0009889	regulation of biosynthetic process	0.0452962	0.242159	4	461	109	7821	under
GO:0010556	regulation of macromolecule biosynthetic process	0.0452962	0.242159	4	461	109	7821	under
GO:0031326	regulation of cellular biosynthetic process	0.0452962	0.242159	4	461	109	7821	under
GO:0016043	cellular component organization	0.0475207	0.246799	1	198	112	8084	under

## Sheet: Flower
GO term	Ontology domains	FDR	p-Value	Number of genes in the set test	Number of genes in the reference set	Number of gene not annotated in the set test	Number of gene not annotated in the reference test	Over/Under
GO:0044260	cellular macromolecule metabolic process	0	0.000208289	7	1450	111	6827	under
GO:0043170	macromolecule metabolic process	0	0.00261383	12	1684	106	6593	under
GO:0009507	chloroplast	0	0.00422744	1	523	117	7754	under
GO:0016817	hydrolase activity, acting on acid anhydrides	0	0.00580003	0	356	118	7921	under
GO:0016818	hydrolase activity, acting on acid anhydrides, in phosphorus-containing anhydrides	0	0.00588642	0	355	118	7922	under
GO:0016462	pyrophosphatase activity	0	0.00597409	0	354	118	7923	under
GO:0017111	nucleoside-triphosphatase activity	0	0.00702818	0	343	118	7934	under
GO:0019538	protein metabolic process	0	0.0108581	8	1168	110	7109	under
GO:0009059	macromolecule biosynthetic process	0	0.0114444	1	447	117	7830	under
GO:0034645	cellular macromolecule biosynthetic process	0	0.011593	1	446	117	7831	under
GO:0044267	cellular protein metabolic process	0	0.012754	5	868	113	7409	under
GO:0005198	structural molecule activity	0	0.0151058	0	291	118	7986	under
GO:0032991	macromolecular complex	0	0.0158564	5	846	113	7431	under
GO:0003723	RNA binding	0	0.0174905	0	281	118	7996	under
GO:0044435	plastid part	0	0.019664	0	273	118	8004	under
GO:0032555	purine ribonucleotide binding	0	0.0222571	6	905	112	7372	under
GO:0032553	ribonucleotide binding	0	0.0222571	6	905	112	7372	under
GO:0000166	nucleotide binding	0	0.0244491	10	1251	108	7026	under
GO:0017076	purine nucleotide binding	0	0.0286282	7	968	111	7309	under
GO:0006259	DNA metabolic process	0	0.0296017	0	245	118	8032	under
GO:0005886	plasma membrane	0	0.0311281	1	368	117	7909	under
GO:0006412	translation	0	0.0379205	0	228	118	8049	under
GO:0090304	nucleic acid metabolic process	0	0.0418872	2	452	116	7825	under
GO:0003735	structural constituent of ribosome	0	0.0419852	0	221	118	8056	under
GO:0043228	non-membrane-bounded organelle	0	0.0478518	0	212	118	8065	under
GO:0043232	intracellular non-membrane-bounded organelle	0	0.0478518	0	212	118	8065	under
GO:0043234	protein complex	0	0.0559386	3	524	115	7753	under
GO:0016787	hydrolase activity	0	0.0582703	12	1302	106	6975	under
GO:0030529	ribonucleoprotein complex	0	0.0654375	1	307	117	7970	under
GO:0016788	hydrolase activity, acting on ester bonds	0	0.0662227	1	306	117	7971	under
GO:0009987	cellular process	0	0.0692509	33	2887	85	5390	under
GO:0032559	adenyl ribonucleotide binding	0	0.0695614	6	773	112	7504	under
GO:0005524	ATP binding	0	0.0706921	6	771	112	7506	under
GO:0016887	ATPase activity	0	0.0718146	0	184	118	8093	under
GO:0044422	organelle part	0	0.0742949	7	851	111	7426	under
GO:0044446	intracellular organelle part	0	0.0760188	7	848	111	7429	under
GO:0044464	cell part	0	0.0776851	72	5600	46	2677	under
GO:0001883	purine nucleoside binding	0	0.0845186	7	834	111	7443	under
GO:0001882	nucleoside binding	0	0.0845186	7	834	111	7443	under
GO:0030554	adenyl nucleotide binding	0	0.0845186	7	834	111	7443	under
GO:0006139	nucleobase, nucleoside, nucleotide and nucleic acid metabolic process	0	0.0864856	4	570	114	7707	under
GO:0023052	signaling	0	0.0931619	0	166	118	8111	under
GO:0023033	signaling pathway	0	0.0958918	0	164	118	8113	under
GO:0044434	chloroplast part	0	0.0987009	0	162	118	8115	under
GO:0016779	nucleotidyltransferase activity	0	0.104566	0	158	118	8119	under
GO:0051234	establishment of localization	0	0.106111	6	719	112	7558	under
GO:0006810	transport	0	0.106916	6	718	112	7559	under
GO:0019001	guanyl nucleotide binding	0	0.107627	0	156	118	8121	under
GO:0032561	guanyl ribonucleotide binding	0	0.109191	0	155	118	8122	under
GO:0005525	GTP binding	0	0.109191	0	155	118	8122	under
GO:0016020	membrane	0	0.121507	11	1108	107	7169	under
GO:0051649	establishment of localization in cell	0	0.122539	0	147	118	8130	under
GO:0005634	nucleus	0	0.123661	4	528	114	7749	under
GO:0042623	ATPase activity, coupled	0	0.127951	0	144	118	8133	under
GO:0044237	cellular metabolic process	0	0.131505	28	2387	90	5890	under
GO:0051716	cellular response to stimulus	0	0.1336	0	141	118	8136	under
GO:0046907	intracellular transport	0	0.137502	0	139	118	8138	under
GO:0009057	macromolecule catabolic process	0	0.143569	0	136	118	8141	under
GO:0003676	nucleic acid binding	0	0.146667	12	1155	106	7122	under
GO:0005840	ribosome	0	0.149902	0	133	118	8144	under
GO:0044425	membrane part	0	0.151612	7	752	111	7525	under
GO:0010319	stromule	0	0.170608	0	124	118	8153	under
GO:0016791	phosphatase activity	0	0.175581	0	122	118	8155	under
GO:0044424	intracellular part	0	0.18079	63	4800	55	3477	under
GO:0033279	ribosomal subunit	0	0.183312	0	119	118	8158	under
GO:0005488	binding	0	0.1886	57	4372	61	3905	under
GO:0006457	protein folding	0.00563141	0.188652	0	117	118	8160	under
GO:0016874	ligase activity	0.0141964	0.198402	1	210	117	8067	under
GO:0009793	embryonic development ending in seed dormancy	0.0336801	5.25046e-05	3	3	115	8274	over
GO:0006260	DNA replication	0.0345544	0.205616	0	111	118	8166	under
GO:0016741	transferase activity, transferring one-carbon groups	0.0394567	0.208587	0	110	118	8167	under
GO:0009058	biosynthetic process	0.0394567	0.209418	11	1013	107	7264	under
GO:0005777	peroxisome	0.0489735	0.000166621	6	53	112	8224	over
GO:0008168	methyltransferase activity	0.0499703	0.211601	0	109	118	8168	under
GO:0006807	nitrogen compound metabolic process	0.0499703	0.212594	9	856	109	7421	under
