# Supplementary material for: The 'PUCE CAFE' Project: the First 15K Coffee Microarray, a New Tool for Discovering Candidate Genes correlated to Agronomic and Quality Traits
Source: BMC Genomics. 2011 Jan 5;12:5. doi: 10.1186/1471-2164-12-5 (PMC3025959; doi:10.1186/1471-2164-12-5)
Supplement: Additional file 9 — Lists of Genes Specifically Over-expressed in each Tissue Compared to the Two Others (Bean, Flower and Leaf). The first 3 datasheets correspond to the lists of genes differentially expressed for each comparison identified by the Limma Analysis (p = 0.01). The last datasheet corresponds to the lists of genes specifically over-expressed in each tissue compared to the two others. [file 1471-2164-12-5-S9.XLS]

## Sheet: limma1% Bean-Flower
reporterId	M (log2 (ratio))	A (log2 (intensity))	t (statistic test value)	P.Value	adj.P.Val	B	percent (differential expression probability)
Cof::opCocaV10010886	-4.84409	2.72693	-58.5304	2.67318e-14	5.41898e-11	23.2947	100
Cof::opCocaV10006405	-6.68522	4.93532	-57.2332	3.3626e-14	5.41898e-11	23.0926	100
Cof::opCocaV10009365	-5.18423	2.89783	-56.8365	3.61073e-14	5.41898e-11	23.0296	100
Cof::opCocaV10014280	-5.20576	2.81736	-55.0814	4.97761e-14	5.41898e-11	22.7432	100
Cof::opCocaV10001128	-5.43598	3.38405	-55.05	5.00677e-14	5.41898e-11	22.738	100
Cof::opCocaV10001015	-5.53346	4.05804	-54.9989	5.05458e-14	5.41898e-11	22.7294	100
Cof::opCocaV10013890	-7.41842	3.88626	-54.7999	5.2456e-14	5.41898e-11	22.6961	100
Cof::opCocaV10015343	-4.87509	3.97135	-53.7794	6.3583e-14	5.61988e-11	22.5226	100
Cof::opCocaV10010351	-4.36003	2.9903	-53.4028	6.83233e-14	5.61988e-11	22.4575	100
Cof::opCocaV10012662	-5.19687	3.5972	-52.9711	7.42394e-14	5.61988e-11	22.382	100
Cof::opCocaV10001219	-6.52358	3.16871	-52.7001	7.82395e-14	5.61988e-11	22.3342	100
Cof::opCocaV10000227	-3.95774	2.65544	-52.4618	8.19528e-14	5.61988e-11	22.292	100
Cof::opCocaV10002968	-4.86634	2.34565	-51.7526	9.4197e-14	5.61988e-11	22.1646	100
Cof::opCocaV10004153	-5.47251	2.83881	-51.4364	1.00291e-13	5.61988e-11	22.1071	100
Cof::opCocaV10010233	-4.5853	2.56372	-51.3301	1.02438e-13	5.61988e-11	22.0876	100
Cof::opCocaV10000061	-7.19705	2.91539	-51.3248	1.02546e-13	5.61988e-11	22.0866	100
Cof::opCocaV10005008	-5.62144	3.26663	-50.8383	1.13038e-13	5.61988e-11	21.997	100
Cof::opCocaV10005555	-7.63144	4.76255	-50.7799	1.14375e-13	5.61988e-11	21.9861	100
Cof::opCocaV10009917	-5.78139	3.70527	-50.7622	1.14785e-13	5.61988e-11	21.9828	100
Cof::opCocaV10009631	-4.96142	2.45378	-49.9033	1.36673e-13	6.27329e-11	21.8214	100
Cof::opCocaV10004038	-5.79094	3.83407	-49.3342	1.53683e-13	6.3017e-11	21.7124	100
Cof::opCocaV10015050	-3.99328	3.24951	-48.8912	1.68534e-13	6.3017e-11	21.6265	100
Cof::opCocaV10014250	-4.78036	3.18096	-48.8655	1.6944e-13	6.3017e-11	21.6215	100
Cof::opCocaV10010165	-4.29558	3.31066	-48.8046	1.71615e-13	6.3017e-11	21.6095	100
Cof::opCocaV10001398	-6.46152	3.11713	-48.5799	1.79909e-13	6.35133e-11	21.5655	100
Cof::opCocaV10012057	-5.26202	2.61667	-48.2162	1.94275e-13	6.39298e-11	21.4935	100
Cof::opCocaV10012184	-4.90885	4.04626	-47.465	2.28108e-13	6.83854e-11	21.3428	100
Cof::opCocaV10012872	-7.3453	3.79679	-46.6054	2.74966e-13	7.47906e-11	21.1665	100
Cof::opCocaV10004330	-6.96429	3.02157	-46.0064	3.13835e-13	7.9476e-11	21.0412	100
Cof::opCocaV10009694	-4.51551	3.80605	-45.7847	3.29717e-13	8.20569e-11	20.9943	100
Cof::opCocaV10008328	-5.12052	2.54693	-45.6012	3.43534e-13	8.20569e-11	20.9553	100
Cof::opCocaV10009733	-5.23364	3.30531	-45.541	3.48207e-13	8.20569e-11	20.9424	100
Cof::opCocaV10002898	-5.71957	3.21571	-45.4716	3.53676e-13	8.20569e-11	20.9276	100
Cof::opCocaV10005833	-5.09966	4.55726	-44.9653	3.96549e-13	8.69329e-11	20.8185	100
Cof::opCocaV10008754	-5.31297	4.47973	-44.1556	4.77453e-13	9.35044e-11	20.6408	100
Cof::opCocaV10004712	-4.61526	4.92353	-43.5528	5.49435e-13	9.93788e-11	20.5058	100
Cof::opCocaV10007617	-3.17645	4.35447	-43.5396	5.5114e-13	9.93788e-11	20.5028	100
Cof::opCocaV10000902	-3.89424	2.96542	-43.5311	5.52236e-13	9.93788e-11	20.5009	100
Cof::opCocaV10010795	-4.59172	2.74326	-43.4734	5.59775e-13	9.93788e-11	20.4879	100
Cof::opCocaV10006445	-6.67391	3.40022	-43.038	6.20385e-13	1.05541e-10	20.3888	100
Cof::opCocaV10013127	-4.92375	2.56684	-42.7929	6.57652e-13	1.07233e-10	20.3324	100
Cof::opCocaV10014090	-7.49991	4.43683	-42.756	6.63478e-13	1.07233e-10	20.3239	100
Cof::opCocaV10009825	-7.29787	4.37705	-42.7402	6.65986e-13	1.07233e-10	20.3202	100
Cof::opCocaV10000546	-4.59804	3.59895	-42.6699	6.77281e-13	1.07233e-10	20.304	100
Cof::opCocaV10011859	-3.68782	2.51766	-42.5607	6.95232e-13	1.08634e-10	20.2786	100
Cof::opCocaV10015193	-4.96809	3.21214	-42.4325	7.16993e-13	1.10855e-10	20.2488	100
Cof::opCocaV10005074	-3.4438	5.1392	-42.3089	7.38665e-13	1.13016e-10	20.22	100
Cof::opCocaV10004820	-4.68091	1.79024	-42.2018	7.58046e-13	1.14785e-10	20.1948	100
Cof::opCocaV10004162	-3.19539	4.68039	-42.0157	7.93026e-13	1.18857e-10	20.1511	100
Cof::opCocaV10005283	-5.34547	3.69354	-41.9353	8.08692e-13	1.19788e-10	20.1321	100
Cof::opCocaV10011092	-6.58959	2.95742	-41.9007	8.15547e-13	1.19788e-10	20.1239	100
Cof::opCocaV10005578	-3.63372	4.11833	-41.8143	8.32908e-13	1.19939e-10	20.1034	100
Cof::opCocaV10012628	-3.75144	2.27149	-41.7548	8.45113e-13	1.20347e-10	20.0893	100
Cof::opCocaV10012852	-4.62269	2.09212	-41.7126	8.53892e-13	1.20347e-10	20.0792	100
Cof::opCocaV10006935	-4.04668	3.98121	-41.6819	8.60321e-13	1.20347e-10	20.0719	100
Cof::opCocaV10007201	-4.04576	2.11515	-41.4899	9.01847e-13	1.22651e-10	20.0261	100
Cof::opCocaV10001613	-3.66171	3.26116	-40.9923	1.02009e-12	1.33356e-10	19.906	100
Cof::opCocaV10002471	-3.81404	3.53666	-40.9339	1.03503e-12	1.33356e-10	19.8918	100
Cof::opCocaV10013530	-3.27567	4.18166	-40.8683	1.05213e-12	1.3438e-10	19.8758	100
Cof::opCocaV10006325	-4.80881	2.94388	-40.4836	1.15876e-12	1.45469e-10	19.7814	100
Cof::opCocaV10002909	-4.57489	2.44142	-40.4205	1.17737e-12	1.46552e-10	19.7658	100
Cof::opCocaV10013749	-4.04343	2.50549	-40.0694	1.287e-12	1.56061e-10	19.6785	100
Cof::opCocaV10013051	-4.74839	1.83076	-40.0489	1.29375e-12	1.56061e-10	19.6734	100
Cof::opCocaV10014584	-3.86037	4.57622	-40.0413	1.29626e-12	1.56061e-10	19.6715	100
Cof::opCocaV10003357	-7.86497	4.30434	-39.9353	1.33181e-12	1.59038e-10	19.645	100
Cof::opCocaV10005329	-5.2615	3.05723	-39.786	1.38369e-12	1.60421e-10	19.6074	100
Cof::opCocaV10003334	-5.27023	4.27174	-39.7611	1.39256e-12	1.60421e-10	19.6012	100
Cof::opCocaV10008006	-5.24184	4.32523	-39.7474	1.39749e-12	1.60421e-10	19.5977	100
Cof::opCocaV10001878	-3.55617	2.12767	-39.7156	1.40893e-12	1.60421e-10	19.5897	100
Cof::opCocaV10011709	-4.70876	2.19697	-39.6161	1.44547e-12	1.62069e-10	19.5645	100
Cof::opCocaV10000992	-6.77929	3.27928	-39.5021	1.4886e-12	1.64395e-10	19.5356	100
Cof::opCocaV10009815	-6.21318	3.27577	-39.3428	1.55127e-12	1.68192e-10	19.495	100
Cof::opCocaV10005957	-6.6592	3.35179	-39.2818	1.57603e-12	1.68969e-10	19.4794	100
Cof::opCocaV10010839	-4.52719	1.77393	-38.6577	1.85581e-12	1.91287e-10	19.3182	100
Cof::opCocaV10003903	-4.95123	2.19817	-38.3641	2.00591e-12	2.00427e-10	19.2413	100
Cof::opCocaV10013074	-5.52699	2.62757	-38.217	2.08607e-12	2.07028e-10	19.2025	100
Cof::opCocaV10014760	-3.05943	1.29173	-38.0638	2.17326e-12	2.1198e-10	19.162	100
Cof::opCocaV10014911	-4.38776	1.49047	-38.0536	2.17927e-12	2.1198e-10	19.1592	100
Cof::opCocaV10012069	-4.7934	1.78106	-37.823	2.31859e-12	2.22584e-10	19.0978	100
Cof::opCocaV10012169	-3.07473	5.13978	-37.7288	2.37834e-12	2.2626e-10	19.0725	100
Cof::opCocaV10002352	-4.27305	2.96496	-37.7143	2.38769e-12	2.2626e-10	19.0686	100
Cof::opCocaV10003719	-4.32576	1.49382	-37.6487	2.43044e-12	2.28835e-10	19.051	100
Cof::opCocaV10012101	-3.50515	3.95429	-37.5906	2.46902e-12	2.29885e-10	19.0354	100
Cof::opCocaV10000194	-4.93796	2.434	-37.5526	2.49463e-12	2.29885e-10	19.0251	100
Cof::opCocaV10005500	-3.18393	4.40659	-37.5502	2.49627e-12	2.29885e-10	19.0245	100
Cof::opCocaV10012355	-4.50039	2.86391	-37.5385	2.5042e-12	2.29885e-10	19.0213	100
Cof::opCocaV10011849	-6.13827	3.08598	-37.4565	2.56068e-12	2.32584e-10	18.9992	100
Cof::opCocaV10002483	-5.02201	4.06343	-37.3973	2.60235e-12	2.33069e-10	18.9831	100
Cof::opCocaV10012062	-3.52127	5.38479	-37.245	2.71292e-12	2.41499e-10	18.9417	100
Cof::opCocaV10012797	-3.35697	4.81181	-37.0684	2.84758e-12	2.47602e-10	18.8935	100
Cof::opCocaV10014107	-5.96509	3.36049	-37.0581	2.85568e-12	2.47602e-10	18.8907	100
Cof::opCocaV10014156	-4.99535	2.86657	-37.0214	2.88468e-12	2.47602e-10	18.8806	100
Cof::opCocaV10010160	-3.07738	2.15767	-36.9773	2.91993e-12	2.47602e-10	18.8685	100
Cof::opCocaV10010277	-5.21122	2.93599	-36.8951	2.98697e-12	2.48604e-10	18.8459	100
Cof::opCocaV10010658	-3.3067	1.2258	-36.8936	2.98817e-12	2.48604e-10	18.8455	100
Cof::opCocaV10006657	-3.1554	4.53039	-36.8667	3.01054e-12	2.48604e-10	18.8381	100
Cof::opCocaV10001028	-6.35925	4.34756	-36.8437	3.0297e-12	2.48604e-10	18.8317	100
Cof::opCocaV10008528	-6.37296	3.4613	-36.4401	3.38976e-12	2.71069e-10	18.7197	100
Cof::opCocaV10009921	-3.37995	2.90197	-36.4338	3.39575e-12	2.71069e-10	18.7179	100
Cof::opCocaV10006413	-6.68544	4.70461	-36.3893	3.43829e-12	2.71474e-10	18.7055	100
Cof::opCocaV10006747	-5.88681	3.10818	-36.2319	3.5936e-12	2.72894e-10	18.6613	100
Cof::opCocaV10011899	-3.5342	3.83853	-36.1685	3.65841e-12	2.74266e-10	18.6434	100
Cof::opCocaV10010567	-3.30557	4.12524	-36.1347	3.6934e-12	2.74266e-10	18.6339	100
Cof::opCocaV10005446	-3.68094	1.72917	-36.119	3.70982e-12	2.74266e-10	18.6295	100
Cof::opCocaV10004634	-3.31146	2.11481	-36.1007	3.72905e-12	2.74266e-10	18.6243	100
Cof::opCocaV10005414	-3.21554	2.09527	-36.0954	3.73456e-12	2.74266e-10	18.6228	100
Cof::opCocaV10011454	-4.90603	3.9522	-36.0309	3.80325e-12	2.77921e-10	18.6046	100
Cof::opCocaV10001085	-5.61088	3.46265	-35.932	3.91133e-12	2.84404e-10	18.5765	100
Cof::opCocaV10006823	-3.74069	2.85591	-35.7143	4.16122e-12	2.99608e-10	18.5145	100
Cof::opCocaV10011765	-5.63134	3.32411	-35.661	4.22513e-12	3.02725e-10	18.4992	100
Cof::opCocaV10007345	-3.09641	2.90615	-35.6121	4.28451e-12	3.0549e-10	18.4852	100
Cof::opCocaV10007092	-3.15224	4.14905	-35.3343	4.64045e-12	3.19883e-10	18.4051	100
Cof::opCocaV10010463	-2.84704	6.0029	-35.3193	4.66061e-12	3.19883e-10	18.4008	100
Cof::opCocaV10007975	-3.88567	2.73866	-34.9326	5.21378e-12	3.46085e-10	18.288	100
Cof::opCocaV10014180	-3.73017	2.02311	-34.9193	5.2341e-12	3.46085e-10	18.2841	100
Cof::opCocaV10002896	-4.99638	2.44349	-34.8062	5.40996e-12	3.50061e-10	18.2509	100
Cof::opCocaV10011877	-3.7994	4.16298	-34.7589	5.48535e-12	3.53372e-10	18.2369	100
Cof::opCocaV10005305	-6.21743	4.78817	-34.6483	5.66632e-12	3.57148e-10	18.2042	100
Cof::opCocaV10015028	-5.10209	2.10061	-34.5816	5.77878e-12	3.57148e-10	18.1844	100
Cof::opCocaV10009748	-3.09887	3.03345	-34.5718	5.79547e-12	3.57148e-10	18.1815	100
Cof::opCocaV10009069	-3.5535	2.11394	-34.5632	5.81019e-12	3.57148e-10	18.179	100
Cof::opCocaV10003388	-2.67742	4.01637	-34.5624	5.81143e-12	3.57148e-10	18.1788	100
Cof::opCocaV10001733	-3.54261	1.60815	-34.5303	5.86667e-12	3.57821e-10	18.1692	100
Cof::opCocaV10003902	-2.63831	3.04813	-34.5014	5.91697e-12	3.57821e-10	18.1606	100
Cof::opCocaV10011350	-3.26342	3.62249	-34.4998	5.91983e-12	3.57821e-10	18.1601	100
Cof::opCocaV10012672	-4.09848	2.22836	-34.4449	6.0166e-12	3.60155e-10	18.1438	100
Cof::opCocaV10013831	-4.17558	2.39584	-34.4241	6.05377e-12	3.60155e-10	18.1376	100
Cof::opCocaV10009371	-4.08697	2.61096	-34.4203	6.06058e-12	3.60155e-10	18.1364	100
Cof::opCocaV10009392	-2.77778	2.39956	-34.4173	6.06591e-12	3.60155e-10	18.1355	100
Cof::opCocaV10009423	-3.61552	2.92252	-34.4089	6.08106e-12	3.60155e-10	18.133	100
Cof::opCocaV10012905	-2.88713	1.18722	-34.2961	6.28785e-12	3.69424e-10	18.0993	100
Cof::opCocaV10008602	-3.16905	5.15125	-34.2819	6.31438e-12	3.69504e-10	18.095	100
Cof::opCocaV10005219	-3.41637	4.12698	-34.1769	6.51472e-12	3.74739e-10	18.0635	100
Cof::opCocaV10009220	-4.05025	3.48456	-34.1375	6.59172e-12	3.74739e-10	18.0517	100
Cof::opCocaV10003606	-3.49085	1.99518	-34.0697	6.72664e-12	3.78547e-10	18.0312	100
Cof::opCocaV10001815	-3.10071	2.40064	-34.0082	6.85143e-12	3.82638e-10	18.0126	100
Cof::opCocaV10009439	-3.44744	2.0225	-33.9494	6.97324e-12	3.87966e-10	17.9948	100
Cof::opCocaV10015298	-2.74573	3.38786	-33.8396	7.2072e-12	3.92277e-10	17.9615	100
Cof::opCocaV10011842	-3.64784	5.76917	-33.8336	7.22023e-12	3.92277e-10	17.9596	100
Cof::opCocaV10013588	-4.7174	2.43718	-33.7382	7.43076e-12	4.01261e-10	17.9306	100
Cof::opCocaV10007481	-5.26573	1.88719	-33.691	7.53737e-12	4.05527e-10	17.9162	100
Cof::opCocaV10012803	-4.6958	4.34256	-33.6454	7.64212e-12	4.08173e-10	17.9022	100
Cof::opCocaV10013402	-4.716	3.243	-33.3637	8.32499e-12	4.33864e-10	17.8155	100
Cof::opCocaV10007511	-2.86557	1.48711	-33.3282	8.41577e-12	4.3525e-10	17.8045	100
Cof::opCocaV10002195	-4.94155	1.89601	-33.2979	8.49409e-12	4.37759e-10	17.7951	100
Cof::opCocaV10004988	-3.40918	2.14582	-33.2728	8.55964e-12	4.39594e-10	17.7873	100
Cof::opCocaV10014855	-2.83202	3.8839	-33.1654	8.84596e-12	4.4771e-10	17.754	100
Cof::opCocaV10007678	-3.72258	2.68764	-33.1649	8.84712e-12	4.4771e-10	17.7538	100
Cof::opCocaV10005805	-4.96373	4.21389	-32.9478	9.459e-12	4.66884e-10	17.686	100
Cof::opCocaV10006956	-3.82263	4.8855	-32.9382	9.48698e-12	4.66884e-10	17.683	100
Cof::opCocaV10014959	-7.4508	4.58898	-32.8446	9.76579e-12	4.76544e-10	17.6536	100
Cof::opCocaV10005311	-3.06599	2.90521	-32.8336	9.799e-12	4.76582e-10	17.6501	100
Cof::opCocaV10005491	-5.77928	4.2309	-32.5781	1.06099e-11	5.02703e-10	17.5693	100
Cof::opCocaV10000150	-4.38072	2.12083	-32.5326	1.0762e-11	5.08269e-10	17.5549	100
Cof::opCocaV10002303	-4.70076	2.88716	-32.4852	1.09228e-11	5.12567e-10	17.5398	100
Cof::opCocaV10009962	-3.4449	1.84314	-32.4456	1.10593e-11	5.17323e-10	17.5271	100
Cof::opCocaV10013847	-3.61688	1.31572	-32.3607	1.13579e-11	5.29601e-10	17.5	100
Cof::opCocaV10013933	-4.74188	5.47632	-32.2192	1.18757e-11	5.48867e-10	17.4546	100
Cof::opCocaV10011797	-3.63981	2.58742	-32.1081	1.23006e-11	5.64598e-10	17.4188	100
Cof::opCocaV10012415	-5.79584	5.19091	-32.0968	1.23446e-11	5.64854e-10	17.4152	100
Cof::opCocaV10003697	-3.62705	3.36047	-31.9652	1.28715e-11	5.85315e-10	17.3726	100
Cof::opCocaV10003785	-3.02533	2.98575	-31.8634	1.32962e-11	5.98044e-10	17.3395	100
Cof::opCocaV10007969	-2.6258	2.37583	-31.8504	1.33512e-11	5.98044e-10	17.3353	100
Cof::opCocaV10010983	-3.26975	2.98931	-31.8495	1.3355e-11	5.98044e-10	17.335	100
Cof::opCocaV10005596	-2.5005	1.77019	-31.6951	1.40318e-11	6.22657e-10	17.2845	100
Cof::opCocaV10009548	-5.27305	3.21837	-31.6716	1.41383e-11	6.23613e-10	17.2768	100
Cof::opCocaV10008966	-7.41763	4.85117	-31.6559	1.42096e-11	6.24883e-10	17.2717	100
Cof::opCocaV10002817	-3.8889	1.32414	-31.6245	1.43539e-11	6.29343e-10	17.2614	100
Cof::opCocaV10010349	-2.49879	1.4561	-31.6095	1.44233e-11	6.30157e-10	17.2565	100
Cof::opCocaV10014470	-2.90171	2.20348	-31.5858	1.45338e-11	6.30308e-10	17.2487	100
Cof::opCocaV10000496	-3.0981	1.66938	-31.5285	1.48044e-11	6.37675e-10	17.2298	100
Cof::opCocaV10003246	-3.40799	4.27228	-31.5082	1.49021e-11	6.39394e-10	17.2231	100
Cof::opCocaV10003239	-4.37346	4.27627	-31.493	1.49749e-11	6.39394e-10	17.2181	100
Cof::opCocaV10006539	-2.78153	3.70361	-31.4742	1.50662e-11	6.41428e-10	17.2119	100
Cof::opCocaV10004399	-2.88854	0.984785	-31.4103	1.53812e-11	6.51954e-10	17.1908	100
Cof::opCocaV10008760	-5.19686	2.80855	-31.3439	1.57156e-11	6.61404e-10	17.1688	100
Cof::opCocaV10004554	-3.91299	2.46767	-31.3335	1.57686e-11	6.61652e-10	17.1653	100
Cof::opCocaV10001440	-5.92586	3.85682	-31.2467	1.622e-11	6.67336e-10	17.1365	100
Cof::opCocaV10001625	-2.62153	3.63688	-31.2255	1.63319e-11	6.70063e-10	17.1295	100
Cof::opCocaV10005749	-2.63986	4.59376	-31.1923	1.65097e-11	6.73595e-10	17.1184	100
Cof::opCocaV10014772	-4.82265	6.08585	-31.0142	1.74992e-11	7.09046e-10	17.0588	100
Cof::opCocaV10010093	-2.55413	4.66947	-30.9666	1.77746e-11	7.15269e-10	17.0428	100
Cof::opCocaV10001542	-5.30387	2.6007	-30.7724	1.89485e-11	7.54243e-10	16.9773	100
Cof::opCocaV10001214	-4.30343	2.79592	-30.5631	2.031e-11	8.01919e-10	16.9062	100
Cof::opCocaV10013842	-2.37124	1.54118	-30.4859	2.08384e-11	8.18382e-10	16.8799	100
Cof::opCocaV10009640	-4.66841	2.52814	-30.4618	2.10067e-11	8.22791e-10	16.8716	100
Cof::opCocaV10007401	-2.35462	0.689913	-30.4504	2.10871e-11	8.23349e-10	16.8677	100
Cof::opCocaV10006764	-2.84019	1.02225	-30.4438	2.11331e-11	8.23349e-10	16.8654	100
Cof::opCocaV10015244	-2.29005	3.71689	-30.4042	2.1415e-11	8.32124e-10	16.8518	100
Cof::opCocaV10013407	-4.30978	2.10725	-30.3777	2.16054e-11	8.3731e-10	16.8428	100
Cof::opCocaV10004231	-2.89731	3.39095	-30.3327	2.19335e-11	8.45791e-10	16.8273	100
Cof::opCocaV10007178	-4.25206	2.3311	-30.3276	2.1971e-11	8.45791e-10	16.8255	100
Cof::opCocaV10000947	-6.69326	4.93717	-30.2876	2.22675e-11	8.51731e-10	16.8118	100
Cof::opCocaV10004972	-3.53536	1.38707	-30.2051	2.28934e-11	8.64851e-10	16.7833	100
Cof::opCocaV10013945	-2.47189	2.81643	-30.1753	2.31241e-11	8.70889e-10	16.773	100
Cof::opCocaV10002361	-2.37748	3.37127	-30.1229	2.35362e-11	8.79424e-10	16.7549	100
Cof::opCocaV10003884	-2.68272	5.41776	-30.1161	2.35902e-11	8.79424e-10	16.7525	100
Cof::opCocaV10009795	-6.16441	4.33291	-30.0686	2.39716e-11	8.8913e-10	16.736	100
Cof::opCocaV10003160	-3.13411	2.43066	-30.0352	2.42433e-11	8.96941e-10	16.7244	100
Cof::opCocaV10007353	-3.61982	2.57085	-29.9246	2.51695e-11	9.28869e-10	16.6859	100
Cof::opCocaV10012639	-2.60058	2.62414	-29.7921	2.63301e-11	9.57269e-10	16.6395	100
Cof::opCocaV10010793	-3.19676	3.40211	-29.6377	2.77569e-11	9.91954e-10	16.5852	100
Cof::opCocaV10003593	-5.13454	1.72883	-29.581	2.83025e-11	1.00412e-09	16.5652	100
Cof::opCocaV10011582	-2.79356	1.91866	-29.4396	2.97141e-11	1.03422e-09	16.5151	100
Cof::opCocaV10000904	-3.27827	2.10155	-29.4049	3.00718e-11	1.04094e-09	16.5027	100
Cof::opCocaV10011498	-3.0663	5.33367	-29.4003	3.01198e-11	1.04094e-09	16.5011	100
Cof::opCocaV10003922	-3.99822	5.6169	-29.3314	3.08461e-11	1.06354e-09	16.4765	100
Cof::opCocaV10002554	-3.96639	2.11937	-29.2116	3.21551e-11	1.09836e-09	16.4337	100
Cof::opCocaV10012732	-7.04639	3.86933	-29.1925	3.2369e-11	1.10054e-09	16.4269	100
Cof::opCocaV10013697	-2.60229	3.62738	-29.172	3.2601e-11	1.10333e-09	16.4195	100
Cof::opCocaV10000577	-3.09579	2.80403	-29.1634	3.26982e-11	1.10407e-09	16.4164	100
Cof::opCocaV10005411	-3.35187	1.78911	-29.1429	3.29332e-11	1.10946e-09	16.409	100
Cof::opCocaV10010382	-3.37952	3.75048	-29.0942	3.34972e-11	1.12118e-09	16.3915	100
Cof::opCocaV10006085	-2.25826	3.24735	-28.9634	3.50651e-11	1.15999e-09	16.3443	100
Cof::opCocaV10010367	-3.29226	1.72758	-28.9399	3.53549e-11	1.16433e-09	16.3358	100
Cof::opCocaV10003123	-3.8316	4.34382	-28.865	3.62971e-11	1.19003e-09	16.3087	100
Cof::opCocaV10008575	-3.40994	1.45839	-28.809	3.70199e-11	1.20833e-09	16.2883	100
Cof::opCocaV10010043	-2.75786	1.82784	-28.73	3.80664e-11	1.23973e-09	16.2595	100
Cof::opCocaV10002403	-2.51679	3.28035	-28.5916	3.9979e-11	1.29342e-09	16.2088	100
Cof::opCocaV10005542	-4.85218	2.20616	-28.57	4.02867e-11	1.30051e-09	16.2009	100
Cof::opCocaV10010967	-2.89048	3.93245	-28.4027	4.27609e-11	1.35605e-09	16.1393	100
Cof::opCocaV10004398	-2.81582	0.640531	-28.3989	4.28185e-11	1.35605e-09	16.1379	100
Cof::opCocaV10012979	-3.03718	2.22986	-28.3074	4.42447e-11	1.38564e-09	16.104	100
Cof::opCocaV10002099	-2.4524	3.56517	-28.179	4.6333e-11	1.43877e-09	16.0563	100
Cof::opCocaV10014637	-2.54147	3.81455	-28.1508	4.68055e-11	1.44126e-09	16.0457	100
Cof::opCocaV10015419	-2.36064	2.81618	-28.0966	4.77295e-11	1.46663e-09	16.0255	100
Cof::opCocaV10004094	-2.47939	3.01652	-28.0145	4.91684e-11	1.50455e-09	15.9947	100
Cof::opCocaV10006643	-4.70731	2.91313	-27.9899	4.96072e-11	1.51483e-09	15.9855	100
Cof::opCocaV10013623	-7.04647	4.76811	-27.9233	5.08223e-11	1.54231e-09	15.9605	100
Cof::opCocaV10008038	-4.04557	3.5657	-27.8822	5.15866e-11	1.55906e-09	15.945	100
Cof::opCocaV10011590	-7.16438	4.89415	-27.87	5.18162e-11	1.55958e-09	15.9404	100
Cof::opCocaV10003891	-2.16769	3.96479	-27.844	5.23093e-11	1.56586e-09	15.9306	100
Cof::opCocaV10005307	-2.79109	4.41985	-27.8367	5.24482e-11	1.56586e-09	15.9278	100
Cof::opCocaV10005274	-3.47107	2.6065	-27.8366	5.2451e-11	1.56586e-09	15.9278	100
Cof::opCocaV10007625	-4.17759	2.32821	-27.7688	5.37643e-11	1.60181e-09	15.9021	100
Cof::opCocaV10005123	-2.32709	3.37697	-27.7489	5.41553e-11	1.61019e-09	15.8946	100
Cof::opCocaV10011180	-4.39609	3.58807	-27.7381	5.4371e-11	1.61033e-09	15.8905	100
Cof::opCocaV10009828	-2.81953	2.88876	-27.7376	5.43794e-11	1.61033e-09	15.8903	100
Cof::opCocaV10014907	-3.85786	2.08184	-27.6967	5.51993e-11	1.62805e-09	15.8748	100
Cof::opCocaV10000339	-2.22842	3.15632	-27.6036	5.71171e-11	1.67452e-09	15.8394	100
Cof::opCocaV10008357	-2.47463	2.50388	-27.5697	5.78334e-11	1.68878e-09	15.8264	100
Cof::opCocaV10004467	-2.19707	3.88846	-27.5634	5.79681e-11	1.68935e-09	15.824	100
Cof::opCocaV10007026	-2.07407	4.6635	-27.5424	5.84166e-11	1.69906e-09	15.816	100
Cof::opCocaV10003335	-2.72387	4.25357	-27.5131	5.90523e-11	1.71415e-09	15.8048	100
Cof::opCocaV10006482	-3.32253	1.41665	-27.477	5.98437e-11	1.72852e-09	15.791	100
Cof::opCocaV10011074	-2.51081	1.84286	-27.466	6.00853e-11	1.73046e-09	15.7868	100
Cof::opCocaV10005897	-2.14516	4.12995	-27.4142	6.12465e-11	1.75358e-09	15.7669	100
Cof::opCocaV10009841	-2.25929	2.92927	-27.308	6.37055e-11	1.79598e-09	15.726	100
Cof::opCocaV10006555	-3.49997	1.40311	-27.2853	6.42441e-11	1.8008e-09	15.7173	100
Cof::opCocaV10012664	-5.13785	2.26132	-27.2746	6.45016e-11	1.80457e-09	15.7131	100
Cof::opCocaV10009482	-3.54073	2.16054	-27.257	6.49235e-11	1.80948e-09	15.7064	100
Cof::opCocaV10000242	-2.91135	4.25432	-27.2257	6.56853e-11	1.8225e-09	15.6942	100
Cof::opCocaV10009071	-3.25033	2.60473	-27.2225	6.57628e-11	1.8225e-09	15.693	100
Cof::opCocaV10009918	-2.25214	4.92694	-27.1566	6.73981e-11	1.85383e-09	15.6675	100
Cof::opCocaV10001433	-2.72177	1.31208	-27.0955	6.89548e-11	1.87905e-09	15.6438	100
Cof::opCocaV10011174	-4.86099	2.71337	-27.0856	6.92117e-11	1.88256e-09	15.6399	100
Cof::opCocaV10004879	-2.11433	2.31897	-27.0456	7.02566e-11	1.89693e-09	15.6243	100
Cof::opCocaV10008563	-2.47039	4.56659	-26.8565	7.54329e-11	2.01787e-09	15.5504	100
Cof::opCocaV10012898	-6.35152	4.4594	-26.8541	7.55018e-11	2.01787e-09	15.5494	100
Cof::opCocaV10015115	-4.98796	5.77935	-26.8472	7.56984e-11	2.01789e-09	15.5467	100
Cof::opCocaV10007998	-2.0716	3.34698	-26.8192	7.65041e-11	2.03567e-09	15.5357	100
Cof::opCocaV10008442	-2.21205	0.674834	-26.8131	7.66793e-11	2.03665e-09	15.5333	100
Cof::opCocaV10010335	-2.1519	4.03527	-26.7661	7.80566e-11	2.06204e-09	15.5148	100
Cof::opCocaV10006401	-6.60074	3.64993	-26.7334	7.90274e-11	2.08021e-09	15.5019	100
Cof::opCocaV10005355	-1.98452	0.845836	-26.7252	7.92754e-11	2.08159e-09	15.4987	100
Cof::opCocaV10006133	-2.18088	4.93474	-26.7127	7.96518e-11	2.08522e-09	15.4937	100
Cof::opCocaV10011626	-3.02338	2.10855	-26.6324	8.21175e-11	2.12723e-09	15.462	100
Cof::opCocaV10014085	-3.88139	1.90957	-26.5245	8.55665e-11	2.19517e-09	15.4192	100
Cof::opCocaV10008107	-3.33348	4.69746	-26.5007	8.63484e-11	2.20188e-09	15.4097	100
Cof::opCocaV10007608	-2.89918	5.28583	-26.4267	8.88293e-11	2.24251e-09	15.3802	100
Cof::opCocaV10013591	-2.2007	2.53806	-26.422	8.89893e-11	2.24251e-09	15.3783	100
Cof::opCocaV10002931	-2.84023	1.88023	-26.3212	9.25005e-11	2.31851e-09	15.338	100
Cof::opCocaV10009524	-3.02993	1.314	-26.2612	9.46641e-11	2.35666e-09	15.3138	100
Cof::opCocaV10006901	-2.25053	2.38365	-26.1986	9.69806e-11	2.39807e-09	15.2886	100
Cof::opCocaV10011891	-2.14801	1.31792	-26.1351	9.93935e-11	2.44538e-09	15.263	100
Cof::opCocaV10009072	-3.00964	1.02119	-26.1278	9.96738e-11	2.44817e-09	15.2601	100
Cof::opCocaV10011576	-2.34991	2.26855	-26.1161	1.00129e-10	2.4547e-09	15.2553	100
Cof::opCocaV10001839	-4.05819	2.00244	-26.1124	1.00274e-10	2.4547e-09	15.2538	100
Cof::opCocaV10007735	-2.01228	4.88531	-26.0978	1.00841e-10	2.46449e-09	15.2479	100
Cof::opCocaV10007268	-2.34602	4.90112	-26.0661	1.02089e-10	2.49084e-09	15.2351	100
Cof::opCocaV10008101	-1.94911	1.737	-26.0258	1.03703e-10	2.52602e-09	15.2187	100
Cof::opCocaV10010415	-2.012	2.26981	-25.9187	1.08124e-10	2.60775e-09	15.1751	100
Cof::opCocaV10002046	-5.93278	5.0699	-25.8099	1.12826e-10	2.70782e-09	15.1307	100
Cof::opCocaV10002664	-2.48362	3.33638	-25.6212	1.21526e-10	2.90711e-09	15.0531	100
Cof::opCocaV10014152	-6.60819	4.13196	-25.59	1.23036e-10	2.93745e-09	15.0402	100
Cof::opCocaV10008191	-3.22903	1.78647	-25.5821	1.23419e-10	2.93805e-09	15.0369	100
Cof::opCocaV10002799	-2.08562	1.91373	-25.5734	1.23844e-10	2.9434e-09	15.0333	100
Cof::opCocaV10007763	-2.6278	0.971657	-25.5594	1.24532e-10	2.95496e-09	15.0276	100
Cof::opCocaV10004682	-2.62254	5.53775	-25.5306	1.25964e-10	2.97454e-09	15.0156	100
Cof::opCocaV10008103	-3.61585	2.95891	-25.5264	1.26173e-10	2.97469e-09	15.0139	100
Cof::opCocaV10013901	-3.47978	1.03151	-25.4312	1.31036e-10	3.07378e-09	14.9743	100
Cof::opCocaV10005047	-2.18181	0.969404	-25.3768	1.33904e-10	3.09456e-09	14.9517	100
Cof::opCocaV10001883	-2.16943	4.49104	-25.3751	1.33997e-10	3.09456e-09	14.951	100
Cof::opCocaV10011905	-2.27802	2.56341	-25.3528	1.35191e-10	3.10317e-09	14.9417	100
Cof::opCocaV10005331	-2.3801	1.12193	-25.3524	1.35214e-10	3.10317e-09	14.9415	100
Cof::opCocaV10004687	-3.20286	1.69455	-25.2973	1.38224e-10	3.16729e-09	14.9185	100
Cof::opCocaV10005186	-2.09622	2.15801	-25.2268	1.42183e-10	3.22281e-09	14.8889	100
Cof::opCocaV10004127	-3.61182	3.03894	-25.1986	1.438e-10	3.24445e-09	14.8771	100
Cof::opCocaV10006609	-2.12737	2.727	-25.1675	1.45606e-10	3.26793e-09	14.864	100
Cof::opCocaV10003879	-1.90785	6.64265	-25.1654	1.45731e-10	3.26793e-09	14.8631	100
Cof::opCocaV10000462	-2.16793	4.51087	-25.1433	1.4703e-10	3.28388e-09	14.8538	100
Cof::opCocaV10008050	-2.64489	1.11046	-25.1287	1.47898e-10	3.29139e-09	14.8477	100
Cof::opCocaV10006475	-5.47043	3.18211	-25.0186	1.54614e-10	3.42103e-09	14.8012	100
Cof::opCocaV10005396	-1.88142	3.5678	-25.014	1.54906e-10	3.42143e-09	14.7992	100
Cof::opCocaV10005876	-2.17878	4.64588	-24.9765	1.57269e-10	3.45804e-09	14.7834	100
Cof::opCocaV10007490	-2.33836	2.95604	-24.858	1.65017e-10	3.59609e-09	14.733	100
Cof::opCocaV10007834	-2.01294	3.12279	-24.8369	1.6644e-10	3.61638e-09	14.724	100
Cof::opCocaV10001310	-1.78974	2.48479	-24.8239	1.67323e-10	3.62429e-09	14.7184	100
Cof::opCocaV10005591	-3.82497	2.63836	-24.8103	1.68258e-10	3.62924e-09	14.7126	100
Cof::opCocaV10003332	-2.5422	0.899971	-24.7488	1.72534e-10	3.7045e-09	14.6863	100
Cof::opCocaV10011481	-3.91885	1.42219	-24.7452	1.72788e-10	3.7045e-09	14.6847	100
Cof::opCocaV10000997	-2.66753	1.59107	-24.7387	1.73245e-10	3.7045e-09	14.682	100
Cof::opCocaV10010067	-3.01239	2.88965	-24.7254	1.74192e-10	3.71339e-09	14.6763	100
Cof::opCocaV10012830	-4.80019	4.53349	-24.6536	1.79383e-10	3.79106e-09	14.6455	100
Cof::opCocaV10008809	-3.52028	1.44666	-24.5826	1.84697e-10	3.88101e-09	14.6149	100
Cof::opCocaV10008010	-2.43595	3.78647	-24.4541	1.9474e-10	4.02864e-09	14.5593	100
Cof::opCocaV10007659	-2.37998	1.67495	-24.3972	1.99383e-10	4.10159e-09	14.5346	100
Cof::opCocaV10010052	-3.35572	2.4062	-24.3914	1.99863e-10	4.10572e-09	14.5321	100
Cof::opCocaV10008509	-4.04016	4.68455	-24.302	2.07418e-10	4.23132e-09	14.4931	99.9999
Cof::opCocaV10014602	-3.08533	5.56494	-24.257	2.11335e-10	4.28149e-09	14.4735	99.9999
Cof::opCocaV10002837	-1.96409	2.50488	-24.2389	2.12941e-10	4.30399e-09	14.4656	99.9999
Cof::opCocaV10014671	-3.17194	0.979999	-24.2006	2.16368e-10	4.35941e-09	14.4488	99.9999
Cof::opCocaV10009537	-1.93596	2.85478	-24.1029	2.25395e-10	4.50423e-09	14.4059	99.9999
Cof::opCocaV10012878	-3.3604	1.61508	-24.0487	2.30578e-10	4.5953e-09	14.382	99.9999
Cof::opCocaV10015252	-3.4621	1.90967	-24.0374	2.31677e-10	4.61094e-09	14.377	99.9999
Cof::opCocaV10014635	-2.2874	1.58569	-23.9798	2.37355e-10	4.68584e-09	14.3515	99.9999
Cof::opCocaV10012512	-2.04777	1.0985	-23.9753	2.3781e-10	4.68853e-09	14.3495	99.9999
Cof::opCocaV10006893	-1.75724	2.31603	-23.957	2.39648e-10	4.70582e-09	14.3414	99.9999
Cof::opCocaV10014888	-2.38024	1.79244	-23.8633	2.49321e-10	4.8762e-09	14.2999	99.9999
Cof::opCocaV10009194	-2.49314	4.83227	-23.8376	2.52049e-10	4.89102e-09	14.2884	99.9999
Cof::opCocaV10008728	-5.25417	3.45939	-23.8319	2.52665e-10	4.89102e-09	14.2858	99.9999
Cof::opCocaV10011995	-1.97874	1.00137	-23.8311	2.52742e-10	4.89102e-09	14.2855	99.9999
Cof::opCocaV10009339	-2.56283	2.57288	-23.8066	2.55382e-10	4.9205e-09	14.2746	99.9999
Cof::opCocaV10009313	-2.05663	4.66647	-23.8015	2.55941e-10	4.9205e-09	14.2723	99.9999
Cof::opCocaV10012030	-3.61753	1.43526	-23.7491	2.61703e-10	5.02469e-09	14.2489	99.9999
Cof::opCocaV10002866	-2.35467	3.75111	-23.7427	2.62413e-10	5.02636e-09	14.246	99.9999
Cof::opCocaV10014874	-2.61789	2.83231	-23.7422	2.62474e-10	5.02636e-09	14.2458	99.9999
Cof::opCocaV10009780	-2.68038	2.48563	-23.6877	2.68635e-10	5.13096e-09	14.2214	99.9999
Cof::opCocaV10010372	-2.18778	5.44447	-23.6191	2.76614e-10	5.25603e-09	14.1906	99.9999
Cof::opCocaV10009139	-2.46901	1.50134	-23.6012	2.78743e-10	5.28913e-09	14.1825	99.9999
Cof::opCocaV10013237	-2.43818	1.62373	-23.5783	2.81482e-10	5.32785e-09	14.1723	99.9999
Cof::opCocaV10007285	-4.27488	1.77908	-23.5048	2.90491e-10	5.46317e-09	14.1391	99.9999
Cof::opCocaV10008990	-2.24421	3.76244	-23.3924	3.049e-10	5.70494e-09	14.0881	99.9999
Cof::opCocaV10008650	-3.10305	1.47053	-23.3505	3.10467e-10	5.77964e-09	14.0691	99.9999
Cof::opCocaV10009699	-1.99924	3.8515	-23.3165	3.15055e-10	5.83547e-09	14.0536	99.9999
Cof::opCocaV10011393	-1.92802	2.15392	-23.3057	3.16533e-10	5.85546e-09	14.0487	99.9999
Cof::opCocaV10003758	-3.05591	2.1408	-23.2312	3.26925e-10	6.00986e-09	14.0147	99.9999
Cof::opCocaV10008618	-1.95004	5.82579	-23.2182	3.28781e-10	6.03642e-09	14.0087	99.9999
Cof::opCocaV10005341	-4.33906	1.85828	-23.1833	3.33812e-10	6.0983e-09	13.9927	99.9999
Cof::opCocaV10002175	-2.81727	1.63204	-23.1177	3.43494e-10	6.25185e-09	13.9626	99.9999
Cof::opCocaV10012541	-2.49966	1.15501	-23.1147	3.43938e-10	6.25218e-09	13.9612	99.9999
Cof::opCocaV10006859	-1.95848	1.03111	-23.0991	3.46295e-10	6.28724e-09	13.9541	99.9999
Cof::opCocaV10006693	-2.79032	2.64085	-23.0882	3.47939e-10	6.29821e-09	13.9491	99.9999
Cof::opCocaV10003615	-2.43391	0.932115	-23.0511	3.53633e-10	6.36539e-09	13.932	99.9999
Cof::opCocaV10006025	-1.91418	1.09034	-23.0471	3.54255e-10	6.36879e-09	13.9301	99.9999
Cof::opCocaV10014978	-2.26629	2.03524	-23.0085	3.60298e-10	6.45372e-09	13.9123	99.9999
Cof::opCocaV10006701	-2.06672	4.13258	-22.9962	3.62239e-10	6.4727e-09	13.9066	99.9999
Cof::opCocaV10002026	-2.88064	1.43975	-22.9873	3.63666e-10	6.48244e-09	13.9025	99.9999
Cof::opCocaV10011402	-1.78557	1.05165	-22.9652	3.67206e-10	6.52969e-09	13.8923	99.9999
Cof::opCocaV10000263	-1.82354	2.80428	-22.9617	3.67776e-10	6.53191e-09	13.8906	99.9999
Cof::opCocaV10014187	-1.80303	2.44436	-22.9317	3.72653e-10	6.59395e-09	13.8767	99.9999
Cof::opCocaV10013869	-2.02891	0.7301	-22.9278	3.73297e-10	6.59395e-09	13.8749	99.9999
Cof::opCocaV10012163	-2.4096	5.46143	-22.9141	3.75543e-10	6.61298e-09	13.8686	99.9999
Cof::opCocaV10012599	-2.68831	5.80296	-22.8617	3.84331e-10	6.74438e-09	13.8442	99.9999
Cof::opCocaV10014296	-2.16009	2.55567	-22.8571	3.85108e-10	6.74851e-09	13.8421	99.9999
Cof::opCocaV10014051	-1.95639	3.53082	-22.8549	3.85485e-10	6.74851e-09	13.841	99.9999
Cof::opCocaV10010288	-2.16916	0.889682	-22.8375	3.88451e-10	6.77622e-09	13.833	99.9999
Cof::opCocaV10001373	-8.00683	5.00345	-22.8226	3.91018e-10	6.81136e-09	13.826	99.9999
Cof::opCocaV10015182	-2.29595	2.6478	-22.7855	3.97479e-10	6.89277e-09	13.8087	99.9999
Cof::opCocaV10011810	-2.25902	1.73841	-22.7597	4.02055e-10	6.9478e-09	13.7966	99.9999
Cof::opCocaV10004934	-2.15805	2.18783	-22.7415	4.05305e-10	6.97672e-09	13.7882	99.9999
Cof::opCocaV10008501	-2.20554	2.55488	-22.7396	4.05645e-10	6.97672e-09	13.7873	99.9999
Cof::opCocaV10014786	-2.21301	1.30096	-22.6706	4.18258e-10	7.15712e-09	13.755	99.9999
Cof::opCocaV10000223	-2.8123	5.24117	-22.6676	4.18832e-10	7.15712e-09	13.7535	99.9999
Cof::opCocaV10005243	-1.95958	2.8826	-22.657	4.20803e-10	7.17217e-09	13.7486	99.9999
Cof::opCocaV10004979	-1.94361	2.58212	-22.6564	4.20916e-10	7.17217e-09	13.7483	99.9999
Cof::opCocaV10001748	-1.83139	2.77287	-22.6326	4.25395e-10	7.22389e-09	13.7371	99.9999
Cof::opCocaV10002676	-2.17193	4.24572	-22.6325	4.25427e-10	7.22389e-09	13.737	99.9999
Cof::opCocaV10008938	-2.11842	2.18288	-22.6255	4.26739e-10	7.23782e-09	13.7338	99.9999
Cof::opCocaV10008784	-1.95565	2.14838	-22.5985	4.31925e-10	7.30572e-09	13.721	99.9999
Cof::opCocaV10003981	-1.79263	3.2577	-22.5813	4.35242e-10	7.31644e-09	13.713	99.9999
Cof::opCocaV10014810	-1.7188	1.44404	-22.578	4.35887e-10	7.31644e-09	13.7114	99.9999
Cof::opCocaV10010369	-3.57313	1.38768	-22.5283	4.4567e-10	7.43427e-09	13.688	99.9999
Cof::opCocaV10003955	-2.96646	1.68395	-22.5271	4.45915e-10	7.43427e-09	13.6874	99.9999
Cof::opCocaV10008290	-2.11297	0.410398	-22.5213	4.47067e-10	7.44503e-09	13.6847	99.9999
Cof::opCocaV10007741	-3.2903	1.71308	-22.5061	4.50129e-10	7.46218e-09	13.6775	99.9999
Cof::opCocaV10012677	-2.27753	0.464987	-22.4765	4.56137e-10	7.53627e-09	13.6635	99.9999
Cof::opCocaV10005938	-2.11617	2.7408	-22.4464	4.62334e-10	7.61257e-09	13.6492	99.9999
Cof::opCocaV10005353	-1.92922	2.67486	-22.444	4.62828e-10	7.61257e-09	13.6481	99.9999
Cof::opCocaV10009670	-1.74859	2.19461	-22.4249	4.66818e-10	7.66777e-09	13.639	99.9999
Cof::opCocaV10002398	-3.3451	1.16963	-22.4159	4.68722e-10	7.68369e-09	13.6347	99.9999
Cof::opCocaV10004741	-1.95429	2.45936	-22.3604	4.80564e-10	7.85152e-09	13.6084	99.9999
Cof::opCocaV10003585	-3.12294	2.1256	-22.3576	4.81189e-10	7.853e-09	13.607	99.9999
Cof::opCocaV10008308	-4.88358	2.78752	-22.3455	4.83818e-10	7.88715e-09	13.6012	99.9999
Cof::opCocaV10004985	-2.68152	3.38039	-22.3337	4.86386e-10	7.92021e-09	13.5957	99.9999
Cof::opCocaV10011389	-3.91151	2.48411	-22.2716	5.00237e-10	8.11877e-09	13.566	99.9999
Cof::opCocaV10005741	-2.09341	3.22487	-22.2681	5.01016e-10	8.12243e-09	13.5643	99.9999
Cof::opCocaV10005013	-2.12886	5.89051	-22.2648	5.01781e-10	8.12587e-09	13.5627	99.9999
Cof::opCocaV10013601	-6.12184	5.37193	-22.2083	5.14787e-10	8.30739e-09	13.5357	99.9999
Cof::opCocaV10010952	-2.17822	1.36706	-22.2063	5.15253e-10	8.30739e-09	13.5347	99.9999
Cof::opCocaV10008471	-2.51526	5.00158	-22.1553	5.27322e-10	8.45557e-09	13.5103	99.9999
Cof::opCocaV10007024	-2.44202	2.2755	-22.1456	5.29658e-10	8.48192e-09	13.5056	99.9999
Cof::opCocaV10005604	-1.83015	1.97821	-22.1346	5.32324e-10	8.48944e-09	13.5003	99.9999
Cof::opCocaV10006531	-1.96422	4.38364	-22.1246	5.34748e-10	8.51885e-09	13.4955	99.9999
Cof::opCocaV10015165	-2.88889	1.426	-22.1168	5.36636e-10	8.53966e-09	13.4918	99.9999
Cof::opCocaV10015367	-2.33244	0.975514	-22.103	5.40039e-10	8.56597e-09	13.4851	99.9999
Cof::opCocaV10007702	-3.46681	6.802	-22.0784	5.46107e-10	8.63426e-09	13.4733	99.9999
Cof::opCocaV10015307	-1.73076	5.15007	-22.0521	5.52724e-10	8.72947e-09	13.4606	99.9999
Cof::opCocaV10014747	-1.93375	1.42573	-22.0444	5.54664e-10	8.75071e-09	13.4568	99.9999
Cof::opCocaV10004623	-2.12645	4.48113	-22.0185	5.61277e-10	8.83605e-09	13.4443	99.9999
Cof::opCocaV10008917	-2.1881	1.03758	-21.9444	5.80659e-10	9.09244e-09	13.4084	99.9998
Cof::opCocaV10004320	-3.10852	1.64345	-21.9412	5.81493e-10	9.09581e-09	13.4069	99.9998
Cof::opCocaV10001555	-2.02454	1.29199	-21.9255	5.857e-10	9.15187e-09	13.3993	99.9998
Cof::opCocaV10002629	-3.01889	6.51374	-21.8881	5.9587e-10	9.28117e-09	13.3811	99.9998
Cof::opCocaV10008789	-1.8151	3.5103	-21.8713	6.00488e-10	9.33331e-09	13.3729	99.9998
Cof::opCocaV10005923	-3.68348	1.77274	-21.8561	6.04707e-10	9.36914e-09	13.3655	99.9998
Cof::opCocaV10011884	-1.60903	2.40511	-21.8239	6.13753e-10	9.48927e-09	13.3498	99.9998
Cof::opCocaV10012575	-3.53542	2.08358	-21.821	6.14561e-10	9.49176e-09	13.3484	99.9998
Cof::opCocaV10006653	-1.7321	3.85751	-21.7927	6.22641e-10	9.60645e-09	13.3346	99.9998
Cof::opCocaV10013895	-3.01663	1.10946	-21.7904	6.23298e-10	9.60651e-09	13.3335	99.9998
Cof::opCocaV10008051	-2.48082	5.08599	-21.7839	6.25188e-10	9.62553e-09	13.3303	99.9998
Cof::opCocaV10012492	-3.08899	1.76657	-21.7063	6.48051e-10	9.94626e-09	13.2923	99.9998
Cof::opCocaV10013159	-2.21681	3.41784	-21.6139	6.76493e-10	1.0372e-08	13.2468	99.9998
Cof::opCocaV10013955	-3.30712	2.09909	-21.5798	6.87314e-10	1.04966e-08	13.23	99.9998
Cof::opCocaV10009070	-2.57941	1.17316	-21.5517	6.96379e-10	1.06104e-08	13.2161	99.9998
Cof::opCocaV10001658	-2.65256	2.02041	-21.5355	7.01676e-10	1.068e-08	13.2081	99.9998
Cof::opCocaV10004613	-2.54636	1.96624	-21.5141	7.08716e-10	1.07649e-08	13.1975	99.9998
Cof::opCocaV10011669	-1.8993	4.10576	-21.5005	7.13244e-10	1.08001e-08	13.1908	99.9998
Cof::opCocaV10004512	-4.99579	5.011	-21.478	7.20802e-10	1.089e-08	13.1796	99.9998
Cof::opCocaV10008877	-5.91475	4.74514	-21.4762	7.21406e-10	1.089e-08	13.1788	99.9998
Cof::opCocaV10006024	-3.62337	5.18327	-21.4736	7.22282e-10	1.08911e-08	13.1775	99.9998
Cof::opCocaV10009306	-2.45888	3.61716	-21.4658	7.24928e-10	1.08937e-08	13.1736	99.9998
Cof::opCocaV10005770	-2.16723	2.83913	-21.4382	7.34376e-10	1.10066e-08	13.1599	99.9998
Cof::opCocaV10010876	-2.74723	2.17636	-21.4138	7.42827e-10	1.1122e-08	13.1478	99.9998
Cof::opCocaV10005148	-1.8885	3.76375	-21.4043	7.46148e-10	1.11376e-08	13.143	99.9998
Cof::opCocaV10002832	-3.52957	5.42195	-21.3734	7.57083e-10	1.12495e-08	13.1276	99.9998
Cof::opCocaV10001773	-2.16007	2.70885	-21.3324	7.7185e-10	1.14284e-08	13.1072	99.9998
Cof::opCocaV10002921	-3.21806	1.69666	-21.3202	7.76304e-10	1.14614e-08	13.1011	99.9998
Cof::opCocaV10005308	-2.16857	5.22748	-21.3178	7.77202e-10	1.14614e-08	13.0999	99.9998
Cof::opCocaV10002370	-1.87629	2.46502	-21.3101	7.80023e-10	1.14914e-08	13.096	99.9998
Cof::opCocaV10013910	-2.36748	2.53787	-21.2831	7.90009e-10	1.16269e-08	13.0825	99.9998
Cof::opCocaV10004174	-3.35944	1.79936	-21.2701	7.94896e-10	1.16871e-08	13.076	99.9998
Cof::opCocaV10013719	-1.62633	3.75693	-21.2303	8.10016e-10	1.18675e-08	13.056	99.9998
Cof::opCocaV10010554	-6.16414	3.23131	-21.1675	8.34483e-10	1.21838e-08	13.0245	99.9998
Cof::opCocaV10013670	-3.1092	1.14343	-21.1422	8.44589e-10	1.23191e-08	13.0117	99.9998
Cof::opCocaV10006947	-1.86861	2.20419	-21.1238	8.5204e-10	1.23911e-08	13.0024	99.9998
Cof::opCocaV10001781	-1.90984	4.03221	-21.1071	8.58836e-10	1.24639e-08	12.994	99.9998
Cof::opCocaV10010485	-1.69694	3.78056	-21.0407	8.8648e-10	1.27403e-08	12.9604	99.9998
Cof::opCocaV10002236	-1.78796	1.82458	-21.0328	8.89793e-10	1.27754e-08	12.9565	99.9998
Cof::opCocaV10003163	-1.88211	3.3739	-21.0289	8.91478e-10	1.27871e-08	12.9545	99.9998
Cof::opCocaV10012533	-1.8088	0.540629	-21.0178	8.96207e-10	1.28424e-08	12.9489	99.9998
Cof::opCocaV10012788	-2.34703	2.16572	-20.9388	9.3079e-10	1.32517e-08	12.9087	99.9998
Cof::opCocaV10004004	-1.84792	2.01174	-20.9348	9.32576e-10	1.32517e-08	12.9067	99.9998
Cof::opCocaV10005763	-2.18136	3.26322	-20.9102	9.43663e-10	1.33918e-08	12.8941	99.9997
Cof::opCocaV10010211	-1.8072	1.43647	-20.8951	9.50539e-10	1.34764e-08	12.8864	99.9997
Cof::opCocaV10011000	-1.652	1.32107	-20.8485	9.72087e-10	1.37152e-08	12.8627	99.9997
Cof::opCocaV10000398	-2.07656	1.57772	-20.8466	9.72985e-10	1.37152e-08	12.8617	99.9997
Cof::opCocaV10001935	-1.94325	3.30503	-20.8324	9.79668e-10	1.37829e-08	12.8544	99.9997
Cof::opCocaV10010064	-3.71691	2.08438	-20.8042	9.93106e-10	1.39447e-08	12.84	99.9997
Cof::opCocaV10000130	-2.20972	1.00937	-20.7853	1.00223e-09	1.40363e-08	12.8303	99.9997
Cof::opCocaV10010121	-2.85	1.1821	-20.7754	1.00705e-09	1.40872e-08	12.8252	99.9997
Cof::opCocaV10005104	-2.12993	3.08003	-20.7714	1.00898e-09	1.41008e-08	12.8231	99.9997
Cof::opCocaV10010014	-2.13317	2.11692	-20.7678	1.01072e-09	1.41117e-08	12.8213	99.9997
Cof::opCocaV10012877	-7.42855	4.74981	-20.6884	1.05037e-09	1.45683e-08	12.7805	99.9997
Cof::opCocaV10006700	-1.74035	3.28086	-20.6526	1.06884e-09	1.48105e-08	12.762	99.9997
Cof::opCocaV10011153	-1.88834	1.69912	-20.6477	1.07138e-09	1.48316e-08	12.7595	99.9997
Cof::opCocaV10002177	-2.72982	0.975821	-20.6423	1.07417e-09	1.48564e-08	12.7567	99.9997
Cof::opCocaV10009217	-1.8764	2.62682	-20.5856	1.10426e-09	1.52151e-08	12.7274	99.9997
Cof::opCocaV10005413	-2.24554	0.385142	-20.5794	1.10761e-09	1.52471e-08	12.7242	99.9997
Cof::opCocaV10006988	-2.09879	2.67112	-20.5578	1.11935e-09	1.53638e-08	12.713	99.9997
Cof::opCocaV10003936	-1.87379	2.04508	-20.5184	1.14115e-09	1.55987e-08	12.6925	99.9997
Cof::opCocaV10007690	-1.50527	4.1262	-20.5169	1.14199e-09	1.55987e-08	12.6917	99.9997
Cof::opCocaV10008176	-1.50667	3.2763	-20.4225	1.19608e-09	1.62516e-08	12.6426	99.9997
Cof::opCocaV10006648	-1.63165	3.58053	-20.2461	1.30492e-09	1.7568e-08	12.5501	99.9996
Cof::opCocaV10012889	-2.20337	2.20636	-20.2339	1.31281e-09	1.76198e-08	12.5437	99.9996
Cof::opCocaV10006907	-1.69249	3.37335	-20.2316	1.31434e-09	1.76198e-08	12.5424	99.9996
Cof::opCocaV10014761	-1.5204	0.727591	-20.2296	1.31567e-09	1.76198e-08	12.5413	99.9996
Cof::opCocaV10015172	-1.8196	2.86783	-20.1902	1.34161e-09	1.78979e-08	12.5206	99.9996
Cof::opCocaV10008145	-4.19257	3.82752	-20.1841	1.34574e-09	1.79204e-08	12.5173	99.9996
Cof::opCocaV10012042	-1.81839	4.07026	-20.1127	1.39441e-09	1.84017e-08	12.4796	99.9996
Cof::opCocaV10015388	-1.71452	2.8623	-20.0989	1.40406e-09	1.84958e-08	12.4722	99.9996
Cof::opCocaV10006972	-2.01604	2.21257	-20.0867	1.41265e-09	1.85924e-08	12.4658	99.9996
Cof::opCocaV10006191	-1.64751	3.9735	-20.0453	1.44219e-09	1.89133e-08	12.4438	99.9996
Cof::opCocaV10013000	-1.76837	2.21622	-19.9754	1.49358e-09	1.95194e-08	12.4065	99.9996
Cof::opCocaV10001159	-1.62893	3.43359	-19.9735	1.49505e-09	1.95194e-08	12.4055	99.9996
Cof::opCocaV10014383	-2.91358	5.46411	-19.9246	1.53221e-09	1.99337e-08	12.3794	99.9996
Cof::opCocaV10000058	-1.90503	0.696683	-19.913	1.54118e-09	2.00149e-08	12.3732	99.9996
Cof::opCocaV10014612	-2.95592	1.79656	-19.8596	1.58329e-09	2.04713e-08	12.3445	99.9996
Cof::opCocaV10008315	-1.45935	1.8794	-19.839	1.59983e-09	2.06487e-08	12.3335	99.9996
Cof::opCocaV10007058	-1.88599	4.58184	-19.822	1.61363e-09	2.07539e-08	12.3243	99.9996
Cof::opCocaV10000788	-3.52532	5.33795	-19.8175	1.61732e-09	2.07832e-08	12.3219	99.9996
Cof::opCocaV10009347	-1.79449	5.35127	-19.8089	1.62433e-09	2.08551e-08	12.3173	99.9996
Cof::opCocaV10013570	-1.41933	3.18581	-19.7847	1.64436e-09	2.10938e-08	12.3042	99.9995
Cof::opCocaV10006020	-1.53352	4.03583	-19.7419	1.6805e-09	2.15011e-08	12.2811	99.9995
Cof::opCocaV10011828	-2.41301	0.643485	-19.7146	1.70398e-09	2.17636e-08	12.2664	99.9995
Cof::opCocaV10000042	-2.50422	1.52627	-19.6912	1.72435e-09	2.20046e-08	12.2537	99.9995
Cof::opCocaV10005860	-1.93168	3.34856	-19.6796	1.73458e-09	2.21159e-08	12.2474	99.9995
Cof::opCocaV10007273	-2.19263	1.41123	-19.6207	1.78746e-09	2.2672e-08	12.2155	99.9995
Cof::opCocaV10002385	-2.8864	5.697	-19.611	1.79639e-09	2.27656e-08	12.2102	99.9995
Cof::opCocaV10010058	-2.7057	2.9574	-19.6092	1.79803e-09	2.27667e-08	12.2092	99.9995
Cof::opCocaV10015481	-2.09765	3.97973	-19.5635	1.84056e-09	2.32052e-08	12.1843	99.9995
Cof::opCocaV10002487	-2.07376	1.85824	-19.5098	1.89198e-09	2.38331e-08	12.155	99.9995
Cof::opCocaV10000545	-3.04334	1.14712	-19.4935	1.90787e-09	2.39656e-08	12.1461	99.9995
Cof::opCocaV10003068	-1.84014	1.32826	-19.4614	1.93962e-09	2.43082e-08	12.1285	99.9995
Cof::opCocaV10012388	-2.12893	2.22737	-19.4208	1.98061e-09	2.47585e-08	12.1062	99.9994
Cof::opCocaV10005506	-1.89386	2.97794	-19.4094	1.99229e-09	2.48621e-08	12.1	99.9994
Cof::opCocaV10012589	-3.17152	1.3404	-19.407	1.99475e-09	2.48626e-08	12.0987	99.9994
Cof::opCocaV10012115	-2.63561	1.89149	-19.3849	2.01762e-09	2.5093e-08	12.0865	99.9994
Cof::opCocaV10003851	-1.84752	1.97126	-19.3442	2.06055e-09	2.55771e-08	12.0641	99.9994
Cof::opCocaV10014456	-2.36442	1.86289	-19.3042	2.10368e-09	2.6053e-08	12.042	99.9994
Cof::opCocaV10003533	-2.19587	3.55195	-19.3019	2.1062e-09	2.60622e-08	12.0408	99.9994
Cof::opCocaV10007297	-3.23756	1.13159	-19.2636	2.14857e-09	2.64973e-08	12.0195	99.9994
Cof::opCocaV10005090	-1.6635	2.05883	-19.2048	2.21536e-09	2.72295e-08	11.9869	99.9994
Cof::opCocaV10006017	-2.53613	6.13179	-19.1865	2.23654e-09	2.74438e-08	11.9768	99.9994
Cof::opCocaV10011241	-2.47914	3.32539	-19.1746	2.2505e-09	2.75868e-08	11.9702	99.9994
Cof::opCocaV10007497	-1.80905	1.53668	-19.1474	2.28274e-09	2.78879e-08	11.955	99.9994
Cof::opCocaV10014651	-1.73708	2.58649	-19.1446	2.28606e-09	2.78879e-08	11.9535	99.9994
Cof::opCocaV10012362	-1.90863	5.28061	-19.1397	2.29188e-09	2.7913e-08	11.9507	99.9994
Cof::opCocaV10004763	-2.41655	2.15814	-19.1217	2.31354e-09	2.80837e-08	11.9407	99.9993
Cof::opCocaV10003084	-3.03598	1.57782	-19.1043	2.33476e-09	2.83179e-08	11.931	99.9993
Cof::opCocaV10000582	-1.43583	5.17509	-19.0602	2.38936e-09	2.89324e-08	11.9064	99.9993
Cof::opCocaV10005173	-4.17842	5.14419	-19.0424	2.4118e-09	2.90187e-08	11.8964	99.9993
Cof::opCocaV10000998	-1.68632	3.07568	-18.9772	2.49598e-09	2.99029e-08	11.8598	99.9993
Cof::opCocaV10005689	-1.46422	2.88763	-18.9447	2.53917e-09	3.03214e-08	11.8415	99.9993
Cof::opCocaV10005510	-2.10478	0.799424	-18.8945	2.60755e-09	3.10119e-08	11.8132	99.9993
Cof::opCocaV10000724	-1.49204	4.17352	-18.8924	2.61039e-09	3.10206e-08	11.812	99.9993
Cof::opCocaV10008312	-2.70568	1.52508	-18.8787	2.62939e-09	3.11959e-08	11.8043	99.9993
Cof::opCocaV10012741	-1.68134	1.41661	-18.8704	2.64096e-09	3.13078e-08	11.7996	99.9992
Cof::opCocaV10014982	-2.28902	1.33778	-18.8597	2.65603e-09	3.14612e-08	11.7936	99.9992
Cof::opCocaV10002279	-2.60965	1.04504	-18.8385	2.68604e-09	3.17142e-08	11.7816	99.9992
Cof::opCocaV10014912	-2.20943	0.764106	-18.8317	2.69578e-09	3.18037e-08	11.7777	99.9992
Cof::opCocaV10008997	-1.8276	4.14868	-18.8276	2.70164e-09	3.18473e-08	11.7754	99.9992
Cof::opCocaV10010403	-1.71577	1.03816	-18.8139	2.72145e-09	3.20037e-08	11.7676	99.9992
Cof::opCocaV10006566	-1.6587	3.57542	-18.7961	2.74733e-09	3.22307e-08	11.7575	99.9992
Cof::opCocaV10000265	-2.96035	4.90297	-18.7693	2.7868e-09	3.26677e-08	11.7423	99.9992
Cof::opCocaV10007212	-2.89638	2.95676	-18.7654	2.79253e-09	3.27087e-08	11.7401	99.9992
Cof::opCocaV10008572	-2.31899	1.19971	-18.7612	2.79879e-09	3.27559e-08	11.7377	99.9992
Cof::opCocaV10012206	-2.47982	5.24609	-18.7572	2.80485e-09	3.28007e-08	11.7354	99.9992
Cof::opCocaV10005180	-1.68077	4.57525	-18.741	2.82908e-09	3.30577e-08	11.7263	99.9992
Cof::opCocaV10012939	-2.49673	5.62919	-18.7232	2.85616e-09	3.32418e-08	11.7161	99.9992
Cof::opCocaV10014149	-2.00553	1.55909	-18.7152	2.86837e-09	3.33576e-08	11.7115	99.9992
Cof::opCocaV10004109	-1.46281	1.69851	-18.71	2.87631e-09	3.34234e-08	11.7086	99.9992
Cof::opCocaV10003315	-1.58815	1.73477	-18.6746	2.9314e-09	3.39561e-08	11.6884	99.9992
Cof::opCocaV10011462	-1.43276	3.12689	-18.6698	2.93891e-09	3.40163e-08	11.6856	99.9992
Cof::opCocaV10013525	-1.88461	2.70822	-18.6582	2.95723e-09	3.41745e-08	11.679	99.9992
Cof::opCocaV10005344	-2.13323	0.635987	-18.5879	3.07096e-09	3.5322e-08	11.6387	99.9991
Cof::opCocaV10012580	-1.63331	2.12426	-18.5752	3.09188e-09	3.55349e-08	11.6315	99.9991
Cof::opCocaV10007917	-3.30001	3.58836	-18.5594	3.11843e-09	3.5812e-08	11.6224	99.9991
Cof::opCocaV10006808	-1.71845	1.42438	-18.5571	3.12226e-09	3.58279e-08	11.6211	99.9991
Cof::opCocaV10003839	-1.72945	4.21844	-18.5459	3.14113e-09	3.59882e-08	11.6146	99.9991
Cof::opCocaV10012595	-1.69886	0.644896	-18.5365	3.15714e-09	3.61435e-08	11.6092	99.9991
Cof::opCocaV10010149	-1.63067	4.36608	-18.534	3.16132e-09	3.6163e-08	11.6078	99.9991
Cof::opCocaV10002378	-1.43797	2.56344	-18.5217	3.1824e-09	3.63194e-08	11.6007	99.9991
Cof::opCocaV10000870	-1.80514	1.00636	-18.5159	3.19237e-09	3.6405e-08	11.5974	99.9991
Cof::opCocaV10014346	-1.72294	5.03474	-18.4393	3.32728e-09	3.78259e-08	11.5532	99.999
Cof::opCocaV10011331	-3.8093	2.58841	-18.389	3.41933e-09	3.86927e-08	11.5241	99.999
Cof::opCocaV10014207	-3.50611	5.49947	-18.3845	3.42765e-09	3.8757e-08	11.5215	99.999
Cof::opCocaV10011992	-1.6465	2.23644	-18.3644	3.46538e-09	3.91121e-08	11.5098	99.999
Cof::opCocaV10002571	-2.24676	0.463352	-18.3635	3.46705e-09	3.91121e-08	11.5093	99.999
Cof::opCocaV10003885	-1.52329	1.01622	-18.3421	3.50776e-09	3.94052e-08	11.4968	99.999
Cof::opCocaV10005377	-1.60786	3.08824	-18.3348	3.52158e-09	3.94847e-08	11.4926	99.999
Cof::opCocaV10000147	-1.57682	2.4776	-18.3323	3.52645e-09	3.95091e-08	11.4911	99.999
Cof::opCocaV10011105	-2.07649	0.958526	-18.329	3.53273e-09	3.95494e-08	11.4892	99.999
Cof::opCocaV10013486	-2.96412	0.771476	-18.3138	3.56218e-09	3.98487e-08	11.4804	99.999
Cof::opCocaV10001598	-1.7882	0.919301	-18.308	3.5734e-09	3.98897e-08	11.477	99.999
Cof::opCocaV10007585	-1.44147	1.85715	-18.3077	3.57399e-09	3.98897e-08	11.4768	99.999
Cof::opCocaV10004055	-3.25	1.51632	-18.2971	3.59477e-09	4.00911e-08	11.4706	99.999
Cof::opCocaV10006577	-2.19895	1.6189	-18.2623	3.66376e-09	4.06207e-08	11.4503	99.9989
Cof::opCocaV10004861	-1.94232	3.67842	-18.262	3.66439e-09	4.06207e-08	11.4502	99.9989
Cof::opCocaV10008217	-1.43709	4.14408	-18.2274	3.73447e-09	4.12731e-08	11.4299	99.9989
Cof::opCocaV10013788	-1.59409	2.69638	-18.2107	3.76879e-09	4.1621e-08	11.4202	99.9989
Cof::opCocaV10001768	-2.47202	0.900709	-18.2072	3.77604e-09	4.16698e-08	11.4181	99.9989
Cof::opCocaV10002233	-2.20274	4.1204	-18.1981	3.79481e-09	4.17827e-08	11.4128	99.9989
Cof::opCocaV10008233	-1.64434	1.8096	-18.1693	3.85527e-09	4.23215e-08	11.3959	99.9989
Cof::opCocaV10002591	-1.82614	1.79342	-18.151	3.89428e-09	4.2686e-08	11.3852	99.9989
Cof::opCocaV10005107	-1.64628	3.56985	-18.1356	3.9274e-09	4.30169e-08	11.3761	99.9989
Cof::opCocaV10003000	-2.69145	0.96839	-18.1123	3.97826e-09	4.34443e-08	11.3624	99.9988
Cof::opCocaV10004677	-1.77474	2.41316	-18.1075	3.98876e-09	4.35266e-08	11.3596	99.9988
Cof::opCocaV10008178	-3.0695	3.39017	-18.0874	4.03313e-09	4.38805e-08	11.3477	99.9988
Cof::opCocaV10013871	-1.51963	2.23904	-18.0803	4.04894e-09	4.39368e-08	11.3436	99.9988
Cof::opCocaV10012408	-1.60094	3.0598	-18.076	4.05853e-09	4.39938e-08	11.341	99.9988
Cof::opCocaV10012460	-2.25814	1.12113	-18.0088	4.21226e-09	4.54256e-08	11.3013	99.9988
Cof::opCocaV10007439	-1.81202	0.769378	-17.9636	4.31935e-09	4.64781e-08	11.2745	99.9987
Cof::opCocaV10010321	-1.88795	2.09624	-17.9599	4.32811e-09	4.65383e-08	11.2723	99.9987
Cof::opCocaV10010201	-1.96876	0.97684	-17.93	4.40067e-09	4.72148e-08	11.2546	99.9987
Cof::opCocaV10001244	-1.71084	2.11681	-17.9026	4.4682e-09	4.78345e-08	11.2383	99.9987
Cof::opCocaV10011189	-1.96616	5.04395	-17.8855	4.51107e-09	4.8188e-08	11.2281	99.9987
Cof::opCocaV10002004	-1.61214	1.39328	-17.8729	4.54279e-09	4.84564e-08	11.2206	99.9987
Cof::opCocaV10004839	-1.3344	2.50605	-17.8449	4.61437e-09	4.91842e-08	11.2039	99.9986
Cof::opCocaV10006536	-1.47227	2.30382	-17.7972	4.73934e-09	5.01761e-08	11.1753	99.9986
Cof::opCocaV10014364	-1.52027	2.70258	-17.7747	4.79949e-09	5.06065e-08	11.1618	99.9986
Cof::opCocaV10005053	-2.16962	1.3909	-17.7543	4.85466e-09	5.10237e-08	11.1496	99.9986
Cof::opCocaV10011986	-1.67187	2.5463	-17.7537	4.85642e-09	5.10237e-08	11.1492	99.9986
Cof::opCocaV10004263	-1.7294	2.27628	-17.7285	4.92546e-09	5.17121e-08	11.1341	99.9985
Cof::opCocaV10010070	-1.96294	2.0362	-17.7158	4.96082e-09	5.1941e-08	11.1265	99.9985
Cof::opCocaV10010446	-3.51478	2.68188	-17.6905	5.03211e-09	5.25314e-08	11.1112	99.9985
Cof::opCocaV10008682	-1.72844	1.08375	-17.6823	5.0555e-09	5.26032e-08	11.1063	99.9985
Cof::opCocaV10011923	-2.13122	1.66201	-17.6818	5.0569e-09	5.26032e-08	11.106	99.9985
Cof::opCocaV10005612	-2.23781	1.04805	-17.6777	5.06863e-09	5.26507e-08	11.1035	99.9985
Cof::opCocaV10009146	-1.71874	0.718321	-17.6684	5.09507e-09	5.28654e-08	11.0979	99.9985
Cof::opCocaV10012058	-1.48153	3.31477	-17.6679	5.0965e-09	5.28654e-08	11.0976	99.9985
Cof::opCocaV10006855	-1.34309	4.0415	-17.6255	5.22022e-09	5.38445e-08	11.072	99.9984
Cof::opCocaV10011918	-1.78682	1.74707	-17.6211	5.23318e-09	5.39025e-08	11.0693	99.9984
Cof::opCocaV10006982	-1.71925	4.4594	-17.6152	5.25056e-09	5.40286e-08	11.0658	99.9984
Cof::opCocaV10006111	-3.82992	1.88844	-17.6132	5.25649e-09	5.40289e-08	11.0646	99.9984
Cof::opCocaV10009116	-1.56138	1.71201	-17.6004	5.29487e-09	5.43094e-08	11.0568	99.9984
Cof::opCocaV10014946	-1.40695	1.12242	-17.5885	5.33053e-09	5.45608e-08	11.0496	99.9984
Cof::opCocaV10015456	-2.40293	1.68871	-17.5855	5.33966e-09	5.46162e-08	11.0478	99.9984
Cof::opCocaV10006535	-1.70775	4.64071	-17.5804	5.35498e-09	5.46282e-08	11.0447	99.9984
Cof::opCocaV10012971	-1.80205	3.22246	-17.579	5.35942e-09	5.46282e-08	11.0439	99.9984
Cof::opCocaV10005315	-2.18294	2.98801	-17.5693	5.38893e-09	5.48428e-08	11.038	99.9984
Cof::opCocaV10005666	-1.91886	5.8377	-17.5644	5.40387e-09	5.49288e-08	11.035	99.9984
Cof::opCocaV10012025	-2.15018	0.137759	-17.5624	5.40994e-09	5.49524e-08	11.0338	99.9984
Cof::opCocaV10000433	-3.0635	1.04001	-17.5439	5.46703e-09	5.53791e-08	11.0226	99.9984
Cof::opCocaV10005673	-1.92596	1.95069	-17.4786	5.67408e-09	5.73578e-08	10.9828	99.9983
Cof::opCocaV10003480	-1.90622	4.19881	-17.4708	5.69928e-09	5.75463e-08	10.9781	99.9983
Cof::opCocaV10011232	-1.28888	5.0396	-17.4528	5.75793e-09	5.80855e-08	10.9671	99.9983
Cof::opCocaV10004925	-1.91646	0.750675	-17.4434	5.78891e-09	5.83179e-08	10.9614	99.9983
Cof::opCocaV10000818	-1.95722	1.75699	-17.4417	5.7945e-09	5.83342e-08	10.9604	99.9983
Cof::opCocaV10010471	-1.79187	0.813912	-17.4235	5.8552e-09	5.87842e-08	10.9492	99.9982
Cof::opCocaV10005392	-1.3631	4.82038	-17.4016	5.92904e-09	5.94037e-08	10.9358	99.9982
Cof::opCocaV10000498	-3.67127	2.45746	-17.3928	5.95883e-09	5.96161e-08	10.9305	99.9982
Cof::opCocaV10008532	-2.19777	2.02406	-17.3472	6.11686e-09	6.09528e-08	10.9024	99.9982
Cof::opCocaV10005966	-1.31969	3.23156	-17.3003	6.28388e-09	6.23831e-08	10.8736	99.9981
Cof::opCocaV10012311	-1.80426	2.68614	-17.2737	6.38092e-09	6.32836e-08	10.8572	99.9981
Cof::opCocaV10014578	-1.61447	2.50005	-17.2588	6.43594e-09	6.37432e-08	10.848	99.9981
Cof::opCocaV10014069	-1.4009	1.34993	-17.2543	6.45264e-09	6.38655e-08	10.8453	99.9981
Cof::opCocaV10009115	-1.3058	4.53808	-17.2471	6.47935e-09	6.40436e-08	10.8408	99.998
Cof::opCocaV10011789	-1.61779	3.78777	-17.2392	6.50893e-09	6.42437e-08	10.836	99.998
Cof::opCocaV10013017	-1.62251	0.746698	-17.2379	6.51373e-09	6.42437e-08	10.8352	99.998
Cof::opCocaV10000979	-1.44517	3.83515	-17.1979	6.66632e-09	6.54949e-08	10.8104	99.998
Cof::opCocaV10008873	-1.65892	3.88259	-17.1573	6.82466e-09	6.6827e-08	10.7853	99.9979
Cof::opCocaV10001608	-1.41809	0.66922	-17.1415	6.88773e-09	6.73548e-08	10.7754	99.9979
Cof::opCocaV10013263	-2.01036	0.534462	-17.1315	6.92796e-09	6.76813e-08	10.7692	99.9979
Cof::opCocaV10006215	-1.41668	1.88864	-17.0965	7.07026e-09	6.88648e-08	10.7474	99.9978
Cof::opCocaV10005924	-2.6551	4.00673	-17.0774	7.14912e-09	6.94486e-08	10.7355	99.9978
Cof::opCocaV10011345	-2.12475	2.11939	-17.0642	7.20443e-09	6.98473e-08	10.7273	99.9978
Cof::opCocaV10002693	-1.8511	1.58318	-17.0397	7.30799e-09	7.07113e-08	10.712	99.9978
Cof::opCocaV10007123	-1.75021	1.16803	-17.028	7.35813e-09	7.1056e-08	10.7047	99.9978
Cof::opCocaV10002044	-2.21988	5.67895	-17.0231	7.3792e-09	7.10673e-08	10.7016	99.9977
Cof::opCocaV10005207	-1.5432	3.22998	-17.0218	7.38491e-09	7.10673e-08	10.7008	99.9977
Cof::opCocaV10008030	-1.5495	4.62822	-17.021	7.38832e-09	7.10673e-08	10.7003	99.9977
Cof::opCocaV10009855	-1.28978	2.30907	-17.0173	7.40438e-09	7.11751e-08	10.698	99.9977
Cof::opCocaV10002324	-2.55021	1.29458	-17.0137	7.41996e-09	7.12412e-08	10.6957	99.9977
Cof::opCocaV10000721	-2.14	2.50609	-17.0044	7.46021e-09	7.15245e-08	10.6899	99.9977
Cof::opCocaV10003096	-1.73138	5.57151	-16.9959	7.49748e-09	7.18349e-08	10.6846	99.9977
Cof::opCocaV10009703	-1.75606	2.16523	-16.9872	7.53593e-09	7.20797e-08	10.6791	99.9977
Cof::opCocaV10000021	-1.62404	1.1427	-16.9842	7.54914e-09	7.21417e-08	10.6772	99.9977
Cof::opCocaV10008374	-2.16546	2.19543	-16.9762	7.58452e-09	7.23477e-08	10.6722	99.9977
Cof::opCocaV10013979	-1.81243	1.28299	-16.976	7.58547e-09	7.23477e-08	10.6721	99.9977
Cof::opCocaV10000422	-2.13222	6.42102	-16.9653	7.6329e-09	7.27528e-08	10.6654	99.9977
Cof::opCocaV10011530	-1.26414	3.5512	-16.941	7.74252e-09	7.35589e-08	10.6502	99.9976
Cof::opCocaV10010003	-2.05853	2.21363	-16.9346	7.7718e-09	7.37894e-08	10.6461	99.9976
Cof::opCocaV10013061	-1.85176	1.85112	-16.9216	7.83119e-09	7.42209e-08	10.638	99.9976
Cof::opCocaV10006282	-1.86673	3.26877	-16.9213	7.8324e-09	7.42209e-08	10.6378	99.9976
Cof::opCocaV10000896	-1.39725	2.90382	-16.9143	7.86499e-09	7.4412e-08	10.6333	99.9976
Cof::opCocaV10000213	-1.40641	3.04635	-16.9137	7.86778e-09	7.4412e-08	10.633	99.9976
Cof::opCocaV10015383	-1.54913	0.678426	-16.9012	7.9255e-09	7.48616e-08	10.6251	99.9976
Cof::opCocaV10009650	-2.35247	1.34968	-16.8711	8.06738e-09	7.59119e-08	10.6061	99.9975
Cof::opCocaV10000043	-2.17367	3.02488	-16.871	8.06771e-09	7.59119e-08	10.6061	99.9975
Cof::opCocaV10008647	-1.671	2.33438	-16.8501	8.16771e-09	7.68037e-08	10.5929	99.9975
Cof::opCocaV10009101	-1.34328	2.70151	-16.8361	8.23547e-09	7.72431e-08	10.584	99.9975
Cof::opCocaV10010425	-2.25912	2.7639	-16.815	8.33865e-09	7.80613e-08	10.5707	99.9974
Cof::opCocaV10005820	-1.73867	1.6631	-16.8089	8.36911e-09	7.81969e-08	10.5668	99.9974
Cof::opCocaV10011537	-1.55561	3.77505	-16.8054	8.38629e-09	7.83076e-08	10.5646	99.9974
Cof::opCocaV10000671	-1.55547	2.15095	-16.8017	8.40465e-09	7.84292e-08	10.5623	99.9974
Cof::opCocaV10007300	-1.32549	3.69459	-16.79	8.46292e-09	7.88727e-08	10.5549	99.9974
Cof::opCocaV10001476	-1.37867	1.04167	-16.7728	8.5498e-09	7.9531e-08	10.5439	99.9974
Cof::opCocaV10007730	-1.61793	1.47845	-16.769	8.56883e-09	7.96576e-08	10.5415	99.9974
Cof::opCocaV10006345	-2.5333	2.22477	-16.7567	8.63152e-09	8.01896e-08	10.5337	99.9973
Cof::opCocaV10011572	-1.49984	5.17851	-16.727	8.78508e-09	8.12354e-08	10.5148	99.9973
Cof::opCocaV10006270	-1.5654	2.92572	-16.7253	8.79386e-09	8.12354e-08	10.5138	99.9973
Cof::opCocaV10000120	-2.12805	1.72437	-16.7177	8.83373e-09	8.15011e-08	10.5089	99.9973
Cof::opCocaV10002262	-1.65691	2.45919	-16.7079	8.88511e-09	8.18532e-08	10.5027	99.9973
Cof::opCocaV10001822	-1.29698	1.82993	-16.7073	8.8886e-09	8.18532e-08	10.5023	99.9973
Cof::opCocaV10002476	-2.15466	3.10043	-16.6618	9.13245e-09	8.36073e-08	10.4733	99.9972
Cof::opCocaV10003059	-1.50711	4.59845	-16.6611	9.13602e-09	8.36073e-08	10.4729	99.9972
Cof::opCocaV10013223	-1.57681	2.94736	-16.6475	9.21044e-09	8.41836e-08	10.4642	99.9971
Cof::opCocaV10014647	-2.06693	1.24818	-16.6386	9.25948e-09	8.45232e-08	10.4585	99.9971
Cof::opCocaV10005645	-1.93236	4.43833	-16.6377	9.26487e-09	8.45232e-08	10.4579	99.9971
Cof::opCocaV10014643	-1.98292	2.53061	-16.6278	9.31959e-09	8.4917e-08	10.4515	99.9971
Cof::opCocaV10002695	-1.86426	1.14417	-16.6162	9.38452e-09	8.52442e-08	10.4441	99.9971
Cof::opCocaV10005099	-2.53623	1.87124	-16.6131	9.40152e-09	8.53458e-08	10.4422	99.9971
Cof::opCocaV10011040	-1.77163	3.0899	-16.6095	9.42173e-09	8.53972e-08	10.4399	99.9971
Cof::opCocaV10011741	-1.48623	2.22617	-16.6092	9.42374e-09	8.53972e-08	10.4396	99.9971
Cof::opCocaV10010557	-2.72692	0.890175	-16.5763	9.61111e-09	8.69261e-08	10.4185	99.997
Cof::opCocaV10010013	-1.63551	2.15152	-16.5465	9.78451e-09	8.83855e-08	10.3994	99.997
Cof::opCocaV10000314	-1.94717	1.10515	-16.5364	9.84359e-09	8.88099e-08	10.3929	99.9969
Cof::opCocaV10014034	-1.56817	4.85956	-16.534	9.85789e-09	8.88844e-08	10.3914	99.9969
Cof::opCocaV10003389	-1.39663	0.779394	-16.5269	9.90019e-09	8.91563e-08	10.3868	99.9969
Cof::opCocaV10008381	-1.77059	2.2023	-16.5255	9.90856e-09	8.91771e-08	10.3859	99.9969
Cof::opCocaV10009680	-2.41487	1.29991	-16.5222	9.92797e-09	8.92971e-08	10.3838	99.9969
Cof::opCocaV10004296	-1.238	1.04854	-16.5186	9.94968e-09	8.94375e-08	10.3814	99.9969
Cof::opCocaV10006195	-1.6454	3.39762	-16.5063	1.00231e-08	9.00426e-08	10.3735	99.9969
Cof::opCocaV10009803	-1.97808	1.22977	-16.4783	1.01939e-08	9.14646e-08	10.3554	99.9968
Cof::opCocaV10009322	-2.579	2.39945	-16.4715	1.02357e-08	9.16721e-08	10.3511	99.9968
Cof::opCocaV10001286	-2.15884	1.63124	-16.4293	1.04993e-08	9.38044e-08	10.3238	99.9967
Cof::opCocaV10011955	-1.42489	2.42906	-16.4225	1.05423e-08	9.41307e-08	10.3194	99.9967
Cof::opCocaV10005587	-1.72494	5.04852	-16.4196	1.05611e-08	9.42412e-08	10.3175	99.9967
Cof::opCocaV10010803	-1.27856	2.15293	-16.415	1.05901e-08	9.44424e-08	10.3146	99.9967
Cof::opCocaV10009718	-1.62399	2.54253	-16.4004	1.06841e-08	9.51075e-08	10.3051	99.9967
Cof::opCocaV10015386	-1.93354	1.9634	-16.399	1.06935e-08	9.5134e-08	10.3041	99.9967
Cof::opCocaV10013713	-1.56753	2.27692	-16.3933	1.07305e-08	9.54055e-08	10.3004	99.9966
Cof::opCocaV10013793	-1.32333	2.4796	-16.3828	1.07984e-08	9.58933e-08	10.2937	99.9966
Cof::opCocaV10003733	-1.58926	3.73242	-16.3636	1.0925e-08	9.68418e-08	10.2812	99.9966
Cof::opCocaV10012798	-1.24835	5.48818	-16.3393	1.10872e-08	9.8043e-08	10.2654	99.9965
Cof::opCocaV10005511	-1.515	2.53111	-16.3318	1.11379e-08	9.84316e-08	10.2605	99.9965
Cof::opCocaV10006489	-2.86701	1.76712	-16.3308	1.11448e-08	9.84335e-08	10.2598	99.9965
Cof::opCocaV10011458	-1.97008	3.99437	-16.297	1.13759e-08	1.00173e-07	10.2378	99.9964
Cof::opCocaV10009341	-1.27355	4.00126	-16.2834	1.14703e-08	1.00944e-07	10.229	99.9964
Cof::opCocaV10011435	-1.81922	1.78769	-16.2709	1.15583e-08	1.01597e-07	10.2208	99.9964
Cof::opCocaV10015287	-1.376	5.15694	-16.2563	1.16613e-08	1.0238e-07	10.2112	99.9963
Cof::opCocaV10012089	-1.83917	4.31047	-16.255	1.16707e-08	1.02401e-07	10.2104	99.9963
Cof::opCocaV10005640	-2.48689	1.76376	-16.2523	1.16897e-08	1.02507e-07	10.2086	99.9963
Cof::opCocaV10012446	-1.72673	1.62882	-16.2453	1.17402e-08	1.02888e-07	10.204	99.9963
Cof::opCocaV10004106	-2.01573	3.19838	-16.2386	1.17877e-08	1.03242e-07	10.1997	99.9963
Cof::opCocaV10013897	-1.58431	4.39673	-16.236	1.18068e-08	1.03348e-07	10.1979	99.9963
Cof::opCocaV10011786	-2.45821	0.753921	-16.2161	1.19509e-08	1.04108e-07	10.1849	99.9962
Cof::opCocaV10001396	-1.55439	1.27567	-16.2123	1.1979e-08	1.04173e-07	10.1824	99.9962
Cof::opCocaV10006665	-1.28017	0.737691	-16.2099	1.19966e-08	1.04264e-07	10.1808	99.9962
Cof::opCocaV10010960	-2.48032	3.95667	-16.2006	1.20652e-08	1.04736e-07	10.1747	99.9962
Cof::opCocaV10007238	-1.83781	1.45387	-16.1966	1.20944e-08	1.04927e-07	10.1721	99.9962
Cof::opCocaV10005078	-1.33804	4.89617	-16.1924	1.21253e-08	1.05009e-07	10.1694	99.9962
Cof::opCocaV10000963	-1.53499	1.85872	-16.1729	1.22711e-08	1.06209e-07	10.1566	99.9961
Cof::opCocaV10003202	-1.55942	2.71366	-16.1561	1.23983e-08	1.07121e-07	10.1455	99.9961
Cof::opCocaV10008400	-4.63294	6.50984	-16.1434	1.2495e-08	1.07894e-07	10.1372	99.996
Cof::opCocaV10009065	-1.47797	2.72042	-16.14	1.25211e-08	1.07995e-07	10.1349	99.996
Cof::opCocaV10011285	-1.25691	4.68036	-16.1376	1.25401e-08	1.08092e-07	10.1333	99.996
Cof::opCocaV10002016	-1.99572	1.5436	-16.1315	1.25871e-08	1.08434e-07	10.1293	99.996
Cof::opCocaV10008078	-1.38558	0.807165	-16.1267	1.26244e-08	1.08691e-07	10.1261	99.996
Cof::opCocaV10015397	-1.56078	0.842676	-16.1211	1.26675e-08	1.08935e-07	10.1225	99.996
Cof::opCocaV10015235	-1.61261	1.54453	-16.1211	1.26676e-08	1.08935e-07	10.1225	99.996
Cof::opCocaV10013065	-1.51472	2.37432	-16.0859	1.2945e-08	1.11126e-07	10.0992	99.9959
Cof::opCocaV10012136	-1.93077	0.731099	-16.0663	1.31024e-08	1.12215e-07	10.0863	99.9958
Cof::opCocaV10007786	-1.90773	2.56794	-16.0461	1.32664e-08	1.13487e-07	10.0729	99.9958
Cof::opCocaV10011603	-1.78975	1.7363	-16.0444	1.32805e-08	1.13535e-07	10.0718	99.9958
Cof::opCocaV10005487	-1.43534	2.25981	-16.0325	1.33781e-08	1.14176e-07	10.0639	99.9957
Cof::opCocaV10001362	-1.53999	0.964767	-16.0112	1.3556e-08	1.15494e-07	10.0497	99.9957
Cof::opCocaV10011198	-1.97714	2.16546	-16.0072	1.35897e-08	1.1571e-07	10.0471	99.9957
Cof::opCocaV10011077	-1.63501	1.61953	-16.0063	1.35971e-08	1.1571e-07	10.0465	99.9957
Cof::opCocaV10002155	-3.32771	4.40686	-15.9906	1.37298e-08	1.16501e-07	10.0361	99.9956
Cof::opCocaV10007772	-1.67382	1.29349	-15.9673	1.39294e-08	1.17787e-07	10.0206	99.9956
Cof::opCocaV10006474	-1.37452	0.784408	-15.9499	1.40801e-08	1.18856e-07	10.009	99.9955
Cof::opCocaV10000382	-1.68561	3.03981	-15.9363	1.41995e-08	1.19657e-07	9.99999	99.9955
Cof::opCocaV10001725	-1.68052	1.44235	-15.9312	1.42452e-08	1.19974e-07	9.99654	99.9954
Cof::opCocaV10014264	-1.90105	4.28398	-15.9128	1.44087e-08	1.21204e-07	9.98429	99.9954
Cof::opCocaV10014131	-1.58729	3.79309	-15.9126	1.44109e-08	1.21204e-07	9.98413	99.9954
Cof::opCocaV10012012	-1.31054	4.40899	-15.912	1.44161e-08	1.21204e-07	9.98374	99.9954
Cof::opCocaV10008479	-1.39806	5.07175	-15.8847	1.46629e-08	1.22928e-07	9.96552	99.9953
Cof::opCocaV10000351	-1.38508	1.01314	-15.8768	1.47354e-08	1.23425e-07	9.96023	99.9953
Cof::opCocaV10014597	-3.27635	5.20962	-15.8764	1.4739e-08	1.23425e-07	9.95997	99.9953
Cof::opCocaV10011976	-1.42912	4.47217	-15.871	1.47891e-08	1.23773e-07	9.95633	99.9953
Cof::opCocaV10009639	-6.10265	5.68266	-15.8509	1.49754e-08	1.25148e-07	9.94289	99.9952
Cof::opCocaV10009369	-1.5684	0.790034	-15.8391	1.50865e-08	1.2576e-07	9.93496	99.9952
Cof::opCocaV10004282	-1.40509	1.49115	-15.8307	1.51658e-08	1.2635e-07	9.92933	99.9951
Cof::opCocaV10006220	-1.47533	5.09575	-15.8277	1.51943e-08	1.26516e-07	9.92732	99.9951
Cof::opCocaV10009840	-1.23671	2.5267	-15.8193	1.52744e-08	1.26825e-07	9.92168	99.9951
Cof::opCocaV10005905	-1.43487	4.21458	-15.8007	1.54526e-08	1.28109e-07	9.90923	99.995
Cof::opCocaV10006932	-1.57341	1.2816	-15.7844	1.56116e-08	1.29112e-07	9.89824	99.995
Cof::opCocaV10007265	-1.50105	5.1598	-15.7674	1.57792e-08	1.30205e-07	9.88678	99.9949
Cof::opCocaV10003058	-1.3198	3.09428	-15.7605	1.58472e-08	1.30693e-07	9.88216	99.9949
Cof::opCocaV10007715	-1.24126	2.80023	-15.7566	1.58859e-08	1.30938e-07	9.87954	99.9949
Cof::opCocaV10001543	-1.80496	1.04213	-15.7453	1.59995e-08	1.31727e-07	9.87189	99.9948
Cof::opCocaV10001791	-1.89826	1.30812	-15.7408	1.60449e-08	1.32026e-07	9.86885	99.9948
Cof::opCocaV10000801	-2.25884	2.58946	-15.7284	1.61703e-08	1.32786e-07	9.86049	99.9948
Cof::opCocaV10001186	-1.46415	2.33588	-15.728	1.61738e-08	1.32786e-07	9.86026	99.9948
Cof::opCocaV10002154	-1.17095	3.01741	-15.7146	1.63107e-08	1.33764e-07	9.85121	99.9947
Cof::opCocaV10013184	-1.31444	2.65103	-15.7004	1.64576e-08	1.34894e-07	9.84159	99.9947
Cof::opCocaV10001681	-1.47013	4.91095	-15.6957	1.65063e-08	1.35217e-07	9.83842	99.9947
Cof::opCocaV10000443	-1.86639	3.21606	-15.6879	1.65874e-08	1.35579e-07	9.83315	99.9946
Cof::opCocaV10012359	-2.63556	5.75204	-15.686	1.66075e-08	1.35592e-07	9.83186	99.9946
Cof::opCocaV10006967	-1.50221	1.09678	-15.6701	1.67756e-08	1.36889e-07	9.82104	99.9946
Cof::opCocaV10010178	-1.35947	2.81465	-15.6581	1.6903e-08	1.37622e-07	9.81292	99.9945
Cof::opCocaV10014360	-1.68094	4.82636	-15.622	1.72923e-08	1.40403e-07	9.78847	99.9944
Cof::opCocaV10004000	-2.09715	0.480206	-15.6175	1.73422e-08	1.40731e-07	9.78538	99.9944
Cof::opCocaV10002855	-1.21988	-0.024663	-15.5961	1.75792e-08	1.42496e-07	9.77081	99.9943
Cof::opCocaV10011827	-1.27319	1.85115	-15.5806	1.77518e-08	1.43657e-07	9.76031	99.9942
Cof::opCocaV10000524	-1.31896	2.1877	-15.5575	1.80141e-08	1.453e-07	9.74456	99.9941
Cof::opCocaV10013321	-1.89359	0.776511	-15.5533	1.8063e-08	1.45614e-07	9.74165	99.9941
Cof::opCocaV10014587	-1.42745	4.33857	-15.532	1.8309e-08	1.47435e-07	9.72713	99.994
Cof::opCocaV10007431	-2.82578	1.72201	-15.5163	1.84926e-08	1.48669e-07	9.71641	99.994
Cof::opCocaV10007325	-1.55052	1.93275	-15.4971	1.872e-08	1.49923e-07	9.70328	99.9939
Cof::opCocaV10001231	-2.34732	0.874877	-15.4566	1.92104e-08	1.53516e-07	9.67551	99.9937
Cof::opCocaV10006774	-1.49676	2.10476	-15.4321	1.95144e-08	1.55607e-07	9.65865	99.9936
Cof::opCocaV10014482	-1.61148	0.717082	-15.426	1.95903e-08	1.56042e-07	9.65448	99.9936
Cof::opCocaV10004444	-1.66849	1.33049	-15.4083	1.98134e-08	1.57478e-07	9.64231	99.9935
Cof::opCocaV10012159	-1.38615	3.57994	-15.4046	1.98605e-08	1.57767e-07	9.63976	99.9935
Cof::opCocaV10007582	-1.27039	0.853901	-15.3966	1.99633e-08	1.58412e-07	9.63422	99.9935
Cof::opCocaV10009151	-1.57408	1.0653	-15.3861	2.00979e-08	1.59223e-07	9.627	99.9934
Cof::opCocaV10000829	-6.74687	5.55867	-15.3829	2.01395e-08	1.59466e-07	9.62478	99.9934
Cof::opCocaV10006018	-2.02172	0.472694	-15.3634	2.03932e-08	1.61214e-07	9.61134	99.9933
Cof::opCocaV10002800	-1.18833	2.84341	-15.3538	2.0519e-08	1.62121e-07	9.60473	99.9933
Cof::opCocaV10006567	-1.22109	3.43575	-15.3529	2.05304e-08	1.62124e-07	9.60413	99.9933
Cof::opCocaV10002840	-1.23046	3.53007	-15.3459	2.06236e-08	1.62772e-07	9.59927	99.9932
Cof::opCocaV10014334	-1.58059	0.798842	-15.3332	2.07933e-08	1.6376e-07	9.59046	99.9932
Cof::opCocaV10012076	-1.58371	2.28089	-15.3197	2.09749e-08	1.64925e-07	9.58112	99.9931
Cof::opCocaV10011946	-1.63639	0.756163	-15.3059	2.1162e-08	1.662e-07	9.57158	99.993
Cof::opCocaV10009972	-2.13724	4.54712	-15.289	2.1394e-08	1.67592e-07	9.55987	99.993
Cof::opCocaV10008790	-1.57585	1.73405	-15.284	2.14637e-08	1.68048e-07	9.55637	99.9929
Cof::opCocaV10006386	-1.29664	4.33786	-15.2795	2.15253e-08	1.68441e-07	9.5533	99.9929
Cof::opCocaV10008458	-1.25519	1.2079	-15.2718	2.16329e-08	1.69193e-07	9.54794	99.9929
Cof::opCocaV10003510	-2.18475	7.06588	-15.266	2.17144e-08	1.69722e-07	9.5439	99.9928
Cof::opCocaV10000762	-1.50537	1.38862	-15.252	2.19114e-08	1.71006e-07	9.5342	99.9928
Cof::opCocaV10002444	-1.9273	1.72736	-15.2494	2.19484e-08	1.71204e-07	9.53238	99.9928
Cof::opCocaV10001490	-1.25153	2.10265	-15.2062	2.25722e-08	1.75604e-07	9.50227	99.9925
Cof::opCocaV10015283	-1.71077	0.937696	-15.1952	2.27326e-08	1.76571e-07	9.49466	99.9925
Cof::opCocaV10012792	-1.33404	0.221148	-15.1753	2.30298e-08	1.78502e-07	9.48071	99.9924
Cof::opCocaV10003358	-1.22926	1.5507	-15.1685	2.31306e-08	1.79189e-07	9.47601	99.9923
Cof::opCocaV10006979	-1.92425	1.17606	-15.1675	2.31466e-08	1.79219e-07	9.47527	99.9923
Cof::opCocaV10005598	-2.02783	4.97047	-15.1571	2.33034e-08	1.80337e-07	9.46801	99.9923
Cof::opCocaV10006128	-2.0065	1.8895	-15.1506	2.34027e-08	1.80915e-07	9.46344	99.9922
Cof::opCocaV10003243	-1.52678	1.30446	-15.1465	2.34641e-08	1.81294e-07	9.46063	99.9922
Cof::opCocaV10001617	-2.5317	0.516773	-15.1352	2.36382e-08	1.82447e-07	9.45269	99.9922
Cof::opCocaV10006685	-1.30529	2.76637	-15.1327	2.36767e-08	1.82649e-07	9.45094	99.9921
Cof::opCocaV10012737	-1.62242	4.43946	-15.1265	2.37721e-08	1.83288e-07	9.44662	99.9921
Cof::opCocaV10011390	-1.52037	2.18879	-15.1157	2.39402e-08	1.84488e-07	9.43904	99.992
Cof::opCocaV10011904	-2.78725	1.21317	-15.1083	2.40563e-08	1.85091e-07	9.43384	99.992
Cof::opCocaV10008886	-1.25038	2.45456	-15.1003	2.41816e-08	1.85861e-07	9.42826	99.992
Cof::opCocaV10000153	-1.40829	3.24352	-15.099	2.42033e-08	1.85918e-07	9.4273	99.992
Cof::opCocaV10006028	-1.75832	4.52503	-15.0874	2.43867e-08	1.87143e-07	9.41919	99.9919
Cof::opCocaV10004837	-2.02304	0.852008	-15.0559	2.48951e-08	1.90547e-07	9.39701	99.9917
Cof::opCocaV10006311	-1.42574	0.593858	-15.0458	2.50589e-08	1.91601e-07	9.38996	99.9916
Cof::opCocaV10002746	-1.52804	0.456654	-15.0368	2.52086e-08	1.9262e-07	9.38356	99.9916
Cof::opCocaV10008387	-1.97265	1.31616	-15.0356	2.52275e-08	1.9262e-07	9.38275	99.9916
Cof::opCocaV10005024	-1.56806	1.65912	-15.0354	2.52316e-08	1.9262e-07	9.38258	99.9916
Cof::opCocaV10009395	-1.63786	4.63132	-15.0286	2.53432e-08	1.93372e-07	9.37784	99.9915
Cof::opCocaV10014053	-2.48257	1.92985	-15.0184	2.55139e-08	1.94472e-07	9.37062	99.9915
Cof::opCocaV10010826	-1.47485	1.99167	-15.0168	2.55406e-08	1.94503e-07	9.3695	99.9915
Cof::opCocaV10004301	-1.81078	2.93552	-15.0166	2.55444e-08	1.94503e-07	9.36934	99.9915
Cof::opCocaV10005322	-1.95193	4.95482	-15.0144	2.55813e-08	1.94582e-07	9.36778	99.9915
Cof::opCocaV10013679	-1.27957	2.49718	-15.0117	2.56263e-08	1.94823e-07	9.3659	99.9914
Cof::opCocaV10001041	-1.24044	1.5539	-15.0015	2.57991e-08	1.95971e-07	9.35867	99.9914
Cof::opCocaV10014618	-1.59495	3.39635	-15.0009	2.58092e-08	1.95971e-07	9.35825	99.9914
Cof::opCocaV10013909	-1.91951	1.75243	-14.9996	2.58307e-08	1.95971e-07	9.35736	99.9914
Cof::opCocaV10014831	-2.08904	5.67033	-14.9953	2.59047e-08	1.96331e-07	9.35428	99.9913
Cof::opCocaV10005037	-1.44181	2.96795	-14.9898	2.59971e-08	1.96929e-07	9.35045	99.9913
Cof::opCocaV10006896	-1.3725	3.13209	-14.9713	2.63165e-08	1.98836e-07	9.33733	99.9912
Cof::opCocaV10000673	-1.45686	2.98968	-14.9489	2.67075e-08	2.01583e-07	9.32148	99.9911
Cof::opCocaV10003278	-1.9372	0.826551	-14.9442	2.67905e-08	2.01965e-07	9.31814	99.991
Cof::opCocaV10006251	-1.56854	1.76709	-14.9437	2.67994e-08	2.01965e-07	9.31778	99.991
Cof::opCocaV10007198	-2.42678	2.34618	-14.9428	2.68148e-08	2.01977e-07	9.31717	99.991
Cof::opCocaV10015155	-1.40058	0.867662	-14.9353	2.6948e-08	2.02422e-07	9.31184	99.991
Cof::opCocaV10004146	-1.12354	5.19818	-14.8803	2.79456e-08	2.09421e-07	9.27276	99.9906
Cof::opCocaV10012288	-1.32731	3.75034	-14.8788	2.79726e-08	2.09516e-07	9.27172	99.9906
Cof::opCocaV10005712	-1.36617	5.03781	-14.8723	2.80938e-08	2.10282e-07	9.26707	99.9906
Cof::opCocaV10001592	-1.98983	2.77615	-14.8658	2.82141e-08	2.10825e-07	9.26248	99.9905
Cof::opCocaV10002954	-1.31632	3.88834	-14.8545	2.84257e-08	2.12261e-07	9.25445	99.9904
Cof::opCocaV10009884	-1.07439	1.85247	-14.8493	2.85248e-08	2.12892e-07	9.25071	99.9904
Cof::opCocaV10011881	-2.37007	1.51834	-14.8149	2.91829e-08	2.16593e-07	9.22618	99.9902
Cof::opCocaV10005697	-1.75271	2.50689	-14.8088	2.93028e-08	2.17183e-07	9.22177	99.9901
Cof::opCocaV10004723	-3.74614	6.68667	-14.8072	2.93324e-08	2.17264e-07	9.22069	99.9901
Cof::opCocaV10011951	-1.12449	0.339124	-14.8029	2.94176e-08	2.17675e-07	9.21757	99.9901
Cof::opCocaV10010189	-1.43907	2.55737	-14.797	2.95335e-08	2.18313e-07	9.21334	99.99
Cof::opCocaV10009247	-1.30256	0.391388	-14.7541	3.03897e-08	2.23966e-07	9.18261	99.9897
Cof::opCocaV10010938	-2.21866	1.52759	-14.732	3.08398e-08	2.27055e-07	9.1668	99.9896
Cof::opCocaV10015169	-1.58481	3.1795	-14.7303	3.08753e-08	2.27203e-07	9.16556	99.9895
Cof::opCocaV10000797	-1.59219	1.38704	-14.7285	3.09128e-08	2.27251e-07	9.16426	99.9895
Cof::opCocaV10003761	-1.08097	1.85532	-14.7153	3.11859e-08	2.29029e-07	9.1548	99.9894
Cof::opCocaV10002884	-2.35648	2.14439	-14.7047	3.14081e-08	2.30316e-07	9.14717	99.9893
Cof::opCocaV10014900	-1.70643	2.85646	-14.6999	3.15096e-08	2.30945e-07	9.1437	99.9893
Cof::opCocaV10014437	-1.64064	1.22508	-14.694	3.16353e-08	2.31635e-07	9.13942	99.9893
Cof::opCocaV10014714	-1.29994	0.498976	-14.6796	3.19418e-08	2.33646e-07	9.12905	99.9892
Cof::opCocaV10005081	-1.44665	1.55939	-14.6699	3.21485e-08	2.34924e-07	9.12211	99.9891
Cof::opCocaV10002815	-1.58057	3.8414	-14.6621	3.23174e-08	2.35851e-07	9.11647	99.989
Cof::opCocaV10003695	-1.19067	1.13699	-14.6467	3.26545e-08	2.37794e-07	9.10531	99.9889
Cof::opCocaV10001019	-1.97813	0.54267	-14.6402	3.27977e-08	2.38481e-07	9.10061	99.9888
Cof::opCocaV10012911	-1.62215	1.03032	-14.6382	3.284e-08	2.38671e-07	9.09922	99.9888
Cof::opCocaV10007658	-1.15471	3.91459	-14.6334	3.29463e-08	2.39325e-07	9.09575	99.9888
Cof::opCocaV10007518	-1.38239	3.29245	-14.6316	3.29861e-08	2.39496e-07	9.09445	99.9888
Cof::opCocaV10015514	-1.71744	3.97756	-14.6287	3.30506e-08	2.3984e-07	9.09235	99.9887
Cof::opCocaV10009375	-1.20349	2.15354	-14.6168	3.3317e-08	2.41302e-07	9.08371	99.9887
Cof::opCocaV10007949	-5.02315	6.70868	-14.6121	3.34215e-08	2.41701e-07	9.08035	99.9886
Cof::opCocaV10010736	-1.9528	1.83593	-14.598	3.37403e-08	2.43887e-07	9.07013	99.9885
Cof::opCocaV10006683	-1.21868	1.83889	-14.5924	3.38685e-08	2.44693e-07	9.06606	99.9884
Cof::opCocaV10001627	-1.70779	3.27265	-14.5707	3.43688e-08	2.47941e-07	9.05028	99.9883
Cof::opCocaV10001693	-1.42752	0.563059	-14.5607	3.46011e-08	2.49495e-07	9.04304	99.9882
Cof::opCocaV10015269	-1.33277	4.4617	-14.5518	3.48086e-08	2.50552e-07	9.03661	99.9881
Cof::opCocaV10001989	-1.27148	4.84632	-14.5515	3.48159e-08	2.50552e-07	9.03638	99.9881
Cof::opCocaV10008358	-1.51021	1.31557	-14.5482	3.4894e-08	2.50868e-07	9.03397	99.9881
Cof::opCocaV10007151	-1.34036	2.60845	-14.5383	3.51291e-08	2.52311e-07	9.02675	99.988
Cof::opCocaV10011341	-1.39962	1.07095	-14.5308	3.53073e-08	2.53467e-07	9.0213	99.9879
Cof::opCocaV10005541	-1.36998	4.74851	-14.5122	3.57527e-08	2.56289e-07	9.00782	99.9878
Cof::opCocaV10007853	-1.84681	1.51704	-14.5109	3.57863e-08	2.56404e-07	9.00681	99.9877
Cof::opCocaV10001546	-1.73863	0.803021	-14.5064	3.58938e-08	2.56924e-07	9.00358	99.9877
Cof::opCocaV10013770	-1.1906	1.56204	-14.501	3.60256e-08	2.57742e-07	8.99964	99.9877
Cof::opCocaV10011714	-1.25735	1.80559	-14.485	3.64201e-08	2.59931e-07	8.98792	99.9875
Cof::opCocaV10013921	-2.28991	0.860315	-14.477	3.66178e-08	2.60751e-07	8.9821	99.9874
Cof::opCocaV10011673	-1.41202	1.41656	-14.4763	3.66337e-08	2.60751e-07	8.98163	99.9874
Cof::opCocaV10003101	-1.55544	0.436393	-14.476	3.66415e-08	2.60751e-07	8.9814	99.9874
Cof::opCocaV10001072	-1.35799	4.16536	-14.4733	3.67091e-08	2.60893e-07	8.97942	99.9874
Cof::opCocaV10006280	-1.55758	3.64982	-14.4731	3.67148e-08	2.60893e-07	8.97926	99.9874
Cof::opCocaV10001971	-1.23744	1.09168	-14.4651	3.69138e-08	2.62181e-07	8.97344	99.9873
Cof::opCocaV10001031	-1.20146	1.93492	-14.4596	3.70531e-08	2.62789e-07	8.96939	99.9873
Cof::opCocaV10004967	-1.57128	3.78096	-14.4565	3.71312e-08	2.63216e-07	8.96712	99.9872
Cof::opCocaV10006125	-1.49499	2.01295	-14.4434	3.74628e-08	2.65281e-07	8.95756	99.9871
Cof::opCocaV10012597	-2.03278	3.3376	-14.4348	3.76829e-08	2.66612e-07	8.95125	99.987
Cof::opCocaV10000722	-1.80845	0.987986	-14.4332	3.77245e-08	2.66778e-07	8.95007	99.987
Cof::opCocaV10000864	-2.02859	1.55069	-14.4282	3.78527e-08	2.67427e-07	8.94642	99.987
Cof::opCocaV10006807	-1.64263	3.197	-14.4015	3.85469e-08	2.7207e-07	8.92687	99.9867
Cof::opCocaV10007709	-1.15881	4.02448	-14.3903	3.88427e-08	2.73763e-07	8.91864	99.9866
Cof::opCocaV10009523	-1.20465	3.02438	-14.3834	3.90266e-08	2.74644e-07	8.91356	99.9865
Cof::opCocaV10004240	-1.93039	1.43291	-14.3828	3.90418e-08	2.74644e-07	8.91314	99.9865
Cof::opCocaV10005442	-1.47852	0.498329	-14.3691	3.941e-08	2.76871e-07	8.90304	99.9864
Cof::opCocaV10015094	-1.71584	0.952736	-14.3188	4.07889e-08	2.86244e-07	8.86604	99.9859
Cof::opCocaV10001299	-1.36418	1.83911	-14.3167	4.08486e-08	2.86526e-07	8.86446	99.9859
Cof::opCocaV10013188	-1.36795	2.31938	-14.2936	4.15015e-08	2.9055e-07	8.8474	99.9856
Cof::opCocaV10003874	-1.21623	3.81408	-14.2824	4.18206e-08	2.92366e-07	8.83916	99.9855
Cof::opCocaV10007890	-1.55153	2.57847	-14.2715	4.21357e-08	2.94429e-07	8.83108	99.9854
Cof::opCocaV10001438	-1.10597	2.63775	-14.2474	4.28409e-08	2.98788e-07	8.81322	99.9851
Cof::opCocaV10001468	-1.05355	2.74424	-14.2444	4.29287e-08	2.99258e-07	8.81102	99.9851
Cof::opCocaV10001481	-1.23086	0.638228	-14.2378	4.31254e-08	3.00471e-07	8.8061	99.985
Cof::opCocaV10010116	-1.05995	3.30423	-14.2124	4.38886e-08	3.0537e-07	8.78722	99.9847
Cof::opCocaV10014545	-1.31905	2.70155	-14.2059	4.4085e-08	3.06591e-07	8.78241	99.9847
Cof::opCocaV10007230	-1.15412	3.71489	-14.1994	4.42837e-08	3.07827e-07	8.77757	99.9846
Cof::opCocaV10003181	-3.02346	0.832252	-14.196	4.4388e-08	3.0826e-07	8.77504	99.9845
Cof::opCocaV10005866	-1.38019	3.60456	-14.1921	4.45065e-08	3.08646e-07	8.77217	99.9845
Cof::opCocaV10007750	-1.34563	2.96232	-14.1867	4.46745e-08	3.09665e-07	8.76812	99.9844
Cof::opCocaV10006194	-4.05263	6.27883	-14.1781	4.49386e-08	3.11348e-07	8.76177	99.9843
Cof::opCocaV10005347	-1.09539	2.60305	-14.1716	4.5141e-08	3.12456e-07	8.75694	99.9843
Cof::opCocaV10010147	-1.34316	1.81242	-14.1381	4.6203e-08	3.18456e-07	8.73191	99.9839
Cof::opCocaV10013048	-1.29193	0.336117	-14.1312	4.64245e-08	3.19832e-07	8.72676	99.9838
Cof::opCocaV10004345	-7.15373	5.21359	-14.1278	4.65335e-08	3.20283e-07	8.72424	99.9837
Cof::opCocaV10000233	-1.50374	3.72391	-14.1184	4.68394e-08	3.22237e-07	8.71719	99.9836
Cof::opCocaV10009442	-1.36388	3.20698	-14.1064	4.72312e-08	3.24629e-07	8.70822	99.9835
Cof::opCocaV10013926	-1.06124	2.84222	-14.0887	4.78163e-08	3.28496e-07	8.69497	99.9833
Cof::opCocaV10002035	-1.13515	4.39435	-14.0711	4.84046e-08	3.31762e-07	8.6818	99.983
Cof::opCocaV10006374	-1.48533	1.49749	-14.048	4.91896e-08	3.36672e-07	8.66449	99.9827
Cof::opCocaV10013727	-1.7062	2.26817	-14.041	4.94303e-08	3.37846e-07	8.65923	99.9827
Cof::opCocaV10015272	-1.10369	3.10662	-14.0277	4.98909e-08	3.40361e-07	8.64925	99.9825
Cof::opCocaV10008266	-1.79619	3.68335	-14.0216	5.0105e-08	3.4103e-07	8.64464	99.9824
Cof::opCocaV10004110	-1.67316	4.53353	-14.0163	5.02924e-08	3.4183e-07	8.64062	99.9823
Cof::opCocaV10009280	-1.75053	0.789138	-14.0059	5.066e-08	3.4401e-07	8.63278	99.9822
Cof::opCocaV10001029	-2.25561	1.9944	-13.9954	5.10337e-08	3.45908e-07	8.62487	99.982
Cof::opCocaV10000196	-1.18	3.39346	-13.9945	5.10656e-08	3.45965e-07	8.6242	99.982
Cof::opCocaV10000499	-1.73743	0.634269	-13.9929	5.11208e-08	3.45998e-07	8.62303	99.982
Cof::opCocaV10010204	-1.32966	3.01118	-13.9924	5.11412e-08	3.45998e-07	8.6226	99.982
Cof::opCocaV10013346	-1.33183	3.15308	-13.9911	5.11866e-08	3.46146e-07	8.62165	99.982
Cof::opCocaV10003978	-1.22485	1.91746	-13.9895	5.12433e-08	3.4637e-07	8.62046	99.982
Cof::opCocaV10012153	-1.46825	0.143236	-13.9794	5.16081e-08	3.48194e-07	8.61282	99.9818
Cof::opCocaV10009002	-1.40255	3.23713	-13.9782	5.1652e-08	3.48331e-07	8.6119	99.9818
Cof::opCocaV10005000	-1.18292	4.43529	-13.9739	5.18075e-08	3.49109e-07	8.60867	99.9818
Cof::opCocaV10015161	-1.39478	1.67253	-13.9737	5.1815e-08	3.49109e-07	8.60851	99.9817
Cof::opCocaV10000716	-1.14153	2.37574	-13.9617	5.22527e-08	3.51736e-07	8.59946	99.9816
Cof::opCocaV10013620	-1.18148	0.61673	-13.9476	5.27727e-08	3.54622e-07	8.58879	99.9814
Cof::opCocaV10013705	-1.26174	4.92175	-13.9474	5.27781e-08	3.54622e-07	8.58869	99.9814
Cof::opCocaV10007943	-1.68373	2.39265	-13.9296	5.34444e-08	3.58771e-07	8.57518	99.9811
Cof::opCocaV10008228	-1.40915	3.48365	-13.9173	5.3907e-08	3.61711e-07	8.5659	99.981
Cof::opCocaV10011039	-1.23021	3.86095	-13.8794	5.53662e-08	3.70825e-07	8.53714	99.9804
Cof::opCocaV10013164	-1.41739	1.38247	-13.8782	5.54114e-08	3.70958e-07	8.53626	99.9804
Cof::opCocaV10009120	-1.24577	3.21982	-13.8587	5.61798e-08	3.7576e-07	8.52143	99.9801
Cof::opCocaV10004434	-1.11358	3.97993	-13.8561	5.62847e-08	3.7629e-07	8.51943	99.98
Cof::opCocaV10001899	-1.39717	2.48466	-13.8504	5.65112e-08	3.77322e-07	8.5151	99.98
Cof::opCocaV10012284	-1.53657	3.30548	-13.8463	5.66756e-08	3.78043e-07	8.51197	99.9799
Cof::opCocaV10002605	-1.39561	2.19709	-13.8301	5.7326e-08	3.81688e-07	8.49969	99.9797
Cof::opCocaV10007976	-1.56001	1.72882	-13.8126	5.80419e-08	3.85755e-07	8.48632	99.9794
Cof::opCocaV10012742	-2.48328	3.63359	-13.802	5.84814e-08	3.88501e-07	8.4782	99.9792
Cof::opCocaV10009985	-2.17102	0.381266	-13.7967	5.86987e-08	3.89768e-07	8.47421	99.9791
Cof::opCocaV10000872	-1.13617	4.52797	-13.7931	5.88497e-08	3.90594e-07	8.47144	99.9791
Cof::opCocaV10004643	-1.05745	2.59219	-13.7916	5.89119e-08	3.9083e-07	8.4703	99.979
Cof::opCocaV10005489	-1.03639	5.21028	-13.7764	5.95503e-08	3.94887e-07	8.4587	99.9788
Cof::opCocaV10014887	-1.48195	4.13226	-13.77	5.98252e-08	3.96531e-07	8.45374	99.9787
Cof::opCocaV10004913	-1.06449	4.25664	-13.7605	6.02296e-08	3.99032e-07	8.44648	99.9785
Cof::opCocaV10011111	-1.44925	1.32281	-13.7435	6.09629e-08	4.03525e-07	8.43345	99.9783
Cof::opCocaV10014462	-1.9204	0.42877	-13.7418	6.10328e-08	4.03806e-07	8.43222	99.9782
Cof::opCocaV10012884	-1.44359	4.04305	-13.7329	6.14231e-08	4.06206e-07	8.42535	99.9781
Cof::opCocaV10013158	-1.47148	5.72873	-13.7043	6.26881e-08	4.14012e-07	8.4034	99.9776
Cof::opCocaV10014956	-1.33613	4.10373	-13.6871	6.34624e-08	4.18374e-07	8.39018	99.9773
Cof::opCocaV10003991	-1.28565	4.8129	-13.6846	6.35758e-08	4.18933e-07	8.38825	99.9773
Cof::opCocaV10000121	-1.23264	2.09632	-13.6799	6.37898e-08	4.196e-07	8.38463	99.9772
Cof::opCocaV10000224	-1.09175	0.647219	-13.6751	6.40095e-08	4.20659e-07	8.38093	99.9771
Cof::opCocaV10011820	-1.56684	3.09571	-13.6712	6.41871e-08	4.21448e-07	8.37795	99.977
Cof::opCocaV10004708	-2.37424	1.32675	-13.6639	6.45222e-08	4.2327e-07	8.37234	99.9769
Cof::opCocaV10010410	-1.24095	0.859761	-13.648	6.526e-08	4.27218e-07	8.36009	99.9766
Cof::opCocaV10006952	-1.62057	2.30837	-13.6438	6.54594e-08	4.28269e-07	8.35681	99.9765
Cof::opCocaV10014400	-1.49089	0.432287	-13.6432	6.54882e-08	4.28269e-07	8.35633	99.9765
Cof::opCocaV10015129	-1.08912	2.07922	-13.634	6.59185e-08	4.30327e-07	8.34928	99.9763
Cof::opCocaV10013715	-1.6806	1.71859	-13.632	6.60136e-08	4.30554e-07	8.34773	99.9763
Cof::opCocaV10008523	-1.02037	1.5015	-13.6215	6.65122e-08	4.33229e-07	8.33962	99.9761
Cof::opCocaV10007618	-1.13897	1.59224	-13.6186	6.66508e-08	4.33939e-07	8.33738	99.9761
Cof::opCocaV10011787	-1.20803	0.536789	-13.6113	6.70031e-08	4.35654e-07	8.3317	99.9759
Cof::opCocaV10005199	-1.15486	0.740206	-13.5568	6.96796e-08	4.5152e-07	8.28951	99.9749
Cof::opCocaV10012191	-1.29648	2.11363	-13.5468	7.01813e-08	4.54307e-07	8.28178	99.9747
Cof::opCocaV10009218	-1.4353	3.22798	-13.5356	7.0752e-08	4.57751e-07	8.27306	99.9745
Cof::opCocaV10008957	-1.09091	2.28601	-13.527	7.1192e-08	4.60192e-07	8.26638	99.9743
Cof::opCocaV10008668	-1.31171	1.32379	-13.5266	7.12157e-08	4.60192e-07	8.26602	99.9743
Cof::opCocaV10006009	-1.56328	2.47961	-13.5215	7.14745e-08	4.61053e-07	8.26212	99.9742
Cof::opCocaV10001910	-1.19569	5.03688	-13.516	7.17615e-08	4.62066e-07	8.2578	99.9741
Cof::opCocaV10007785	-1.31951	3.29982	-13.5159	7.17657e-08	4.62066e-07	8.25773	99.9741
Cof::opCocaV10011236	-1.53504	0.995539	-13.5151	7.1807e-08	4.62066e-07	8.25712	99.9741
Cof::opCocaV10008088	-1.06287	5.25197	-13.5151	7.18079e-08	4.62066e-07	8.2571	99.9741
Cof::opCocaV10015256	-6.35386	5.65452	-13.5149	7.18202e-08	4.62066e-07	8.25692	99.9741
Cof::opCocaV10011898	-1.20559	5.52132	-13.5031	7.24352e-08	4.65818e-07	8.24773	99.9738
Cof::opCocaV10014634	-1.71537	1.07981	-13.5001	7.25931e-08	4.66629e-07	8.24539	99.9738
Cof::opCocaV10006902	-1.09813	1.13116	-13.4974	7.27323e-08	4.67115e-07	8.24332	99.9737
Cof::opCocaV10003983	-1.65564	1.16232	-13.4889	7.31808e-08	4.6979e-07	8.2367	99.9735
Cof::opCocaV10011890	-1.05252	0.375723	-13.4878	7.32397e-08	4.69963e-07	8.23583	99.9735
Cof::opCocaV10008551	-1.20666	3.07263	-13.4779	7.37648e-08	4.72506e-07	8.22814	99.9733
Cof::opCocaV10008503	-2.82488	1.327	-13.4692	7.42308e-08	4.7487e-07	8.22135	99.9731
Cof::opCocaV10011562	-1.11424	3.20129	-13.454	7.50574e-08	4.79532e-07	8.20942	99.9728
Cof::opCocaV10009190	-1.29505	1.11826	-13.4473	7.54185e-08	4.81629e-07	8.20425	99.9727
Cof::opCocaV10008762	-1.35617	3.35483	-13.435	7.60964e-08	4.85747e-07	8.19461	99.9724
Cof::opCocaV10001407	-1.69776	3.87069	-13.4128	7.73381e-08	4.9303e-07	8.17717	99.9719
Cof::opCocaV10007407	-2.84255	0.946281	-13.4119	7.73874e-08	4.93131e-07	8.17649	99.9719
Cof::opCocaV10013721	-1.1501	0.536016	-13.4009	7.8011e-08	4.96243e-07	8.16784	99.9716
Cof::opCocaV10007499	-1.44685	1.58706	-13.3996	7.80803e-08	4.96284e-07	8.16688	99.9716
Cof::opCocaV10002315	-1.27769	0.806735	-13.3794	7.92409e-08	5.02977e-07	8.15099	99.9712
Cof::opCocaV10000267	-1.08548	2.76557	-13.3747	7.95105e-08	5.04253e-07	8.14733	99.9711
Cof::opCocaV10004419	-1.30663	3.03572	-13.3708	7.97382e-08	5.04847e-07	8.14425	99.971
Cof::opCocaV10015157	-1.33668	0.751309	-13.3689	7.98469e-08	5.05296e-07	8.14278	99.9709
Cof::opCocaV10001595	-1.72158	0.798855	-13.3597	8.03895e-08	5.0851e-07	8.13548	99.9707
Cof::opCocaV10003545	-1.51943	0.537886	-13.3585	8.04598e-08	5.08736e-07	8.13454	99.9707
Cof::opCocaV10012883	-1.2679	2.11279	-13.3564	8.05799e-08	5.08925e-07	8.13293	99.9706
Cof::opCocaV10010267	-1.04729	2.63659	-13.3328	8.1983e-08	5.16366e-07	8.11433	99.9701
Cof::opCocaV10011244	-1.28742	1.4421	-13.322	8.26331e-08	5.19792e-07	8.10582	99.9698
Cof::opCocaV10010810	-1.17557	0.833574	-13.3183	8.2854e-08	5.20959e-07	8.10295	99.9697
Cof::opCocaV10005266	-1.39892	4.19086	-13.31	8.33606e-08	5.23248e-07	8.09638	99.9695
Cof::opCocaV10005367	-1.1592	1.87288	-13.3055	8.36395e-08	5.24115e-07	8.09278	99.9694
Cof::opCocaV10010238	-1.45314	2.66939	-13.2998	8.39852e-08	5.25946e-07	8.08833	99.9693
Cof::opCocaV10014588	-1.19638	3.45211	-13.2995	8.40052e-08	5.25946e-07	8.08808	99.9693
Cof::opCocaV10002306	-1.22238	1.21064	-13.2969	8.41674e-08	5.26736e-07	8.086	99.9692
Cof::opCocaV10006601	-1.25312	1.5034	-13.282	8.50886e-08	5.32275e-07	8.07427	99.9689
Cof::opCocaV10012199	-1.58768	2.86148	-13.2672	8.60196e-08	5.37412e-07	8.06254	99.9685
Cof::opCocaV10011289	-1.31984	3.02138	-13.2521	8.69797e-08	5.42718e-07	8.05058	99.9681
Cof::opCocaV10011808	-1.19126	1.07549	-13.2499	8.71238e-08	5.43386e-07	8.0488	99.9681
Cof::opCocaV10001946	-1.13202	0.310379	-13.2477	8.72656e-08	5.4404e-07	8.04705	99.968
Cof::opCocaV10003737	-1.27578	1.02426	-13.2431	8.75591e-08	5.45638e-07	8.04343	99.9679
Cof::opCocaV10003788	-1.12294	2.21368	-13.2345	8.81121e-08	5.48618e-07	8.03664	99.9677
Cof::opCocaV10006123	-1.33446	1.71749	-13.2247	8.87548e-08	5.52386e-07	8.02881	99.9674
Cof::opCocaV10012120	-1.2438	0.822228	-13.2218	8.89451e-08	5.53336e-07	8.0265	99.9673
Cof::opCocaV10003386	-1.24015	1.84167	-13.2207	8.90175e-08	5.53552e-07	8.02563	99.9673
Cof::opCocaV10010436	-1.44581	2.60406	-13.2191	8.91211e-08	5.53727e-07	8.02437	99.9673
Cof::opCocaV10014845	-1.57943	0.895465	-13.2146	8.94154e-08	5.55086e-07	8.02082	99.9672
Cof::opCocaV10003696	-0.994749	2.44773	-13.1786	9.1826e-08	5.68276e-07	7.99215	99.9662
Cof::opCocaV10001216	-1.60712	1.41485	-13.1783	9.18475e-08	5.68276e-07	7.9919	99.9662
Cof::opCocaV10005338	-1.55316	1.77095	-13.1739	9.21409e-08	5.69598e-07	7.98846	99.9661
Cof::opCocaV10003524	-1.39686	3.10427	-13.1681	9.25393e-08	5.71593e-07	7.98382	99.9659
Cof::opCocaV10009346	-1.08261	1.8982	-13.1681	9.25413e-08	5.71593e-07	7.98379	99.9659
Cof::opCocaV10014788	-1.30629	3.11752	-13.1612	9.30162e-08	5.73561e-07	7.97827	99.9657
Cof::opCocaV10007918	-1.11287	1.24499	-13.1597	9.31127e-08	5.73915e-07	7.97716	99.9657
Cof::opCocaV10005870	-1.19407	0.158329	-13.1521	9.36431e-08	5.767e-07	7.97104	99.9655
Cof::opCocaV10013631	-1.55846	1.90943	-13.1434	9.42449e-08	5.80163e-07	7.96413	99.9652
Cof::opCocaV10015398	-1.11379	3.67839	-13.1186	9.59925e-08	5.89932e-07	7.94433	99.9645
Cof::opCocaV10006198	-1.23151	1.40007	-13.1156	9.62088e-08	5.91014e-07	7.94191	99.9645
Cof::opCocaV10003675	-1.27317	1.72243	-13.1058	9.69099e-08	5.94327e-07	7.93408	99.9642
Cof::opCocaV10005670	-1.18737	3.46695	-13.1003	9.73094e-08	5.96528e-07	7.92964	99.964
Cof::opCocaV10009470	-1.16993	0.409286	-13.0872	9.82601e-08	6.01603e-07	7.91917	99.9636
Cof::opCocaV10003247	-1.0299	3.67834	-13.0854	9.8396e-08	6.01893e-07	7.91768	99.9636
Cof::opCocaV10003340	-1.187	2.70433	-13.0738	9.92474e-08	6.06131e-07	7.90839	99.9632
Cof::opCocaV10009620	-1.08791	1.25241	-13.0665	9.97841e-08	6.08903e-07	7.90258	99.963
Cof::opCocaV10015030	-1.80864	0.473063	-13.0615	1.00157e-07	6.10418e-07	7.89856	99.9629
Cof::opCocaV10000410	-1.0626	5.23638	-13.0383	1.01906e-07	6.19278e-07	7.8799	99.9622
Cof::opCocaV10011451	-1.37918	1.77671	-13.0233	1.03057e-07	6.25239e-07	7.86779	99.9617
Cof::opCocaV10013711	-1.0597	2.87896	-13.0199	1.03316e-07	6.2655e-07	7.86509	99.9616
Cof::opCocaV10008835	-1.39924	0.486122	-12.9927	1.05442e-07	6.38123e-07	7.84314	99.9608
Cof::opCocaV10011404	-1.45549	1.68361	-12.9836	1.06159e-07	6.41669e-07	7.83583	99.9605
Cof::opCocaV10002712	-1.09921	0.779171	-12.9764	1.06735e-07	6.44101e-07	7.82999	99.9603
Cof::opCocaV10007563	-1.06405	0.993526	-12.976	1.06763e-07	6.44101e-07	7.82971	99.9602
Cof::opCocaV10002981	-0.968863	3.21439	-12.9758	1.0678e-07	6.44101e-07	7.82954	99.9602
Cof::opCocaV10010634	-3.35218	1.15694	-12.9705	1.07206e-07	6.46406e-07	7.82525	99.9601
Cof::opCocaV10004747	-1.97332	1.68302	-12.9684	1.07376e-07	6.47164e-07	7.82354	99.96
Cof::opCocaV10004702	-1.05685	1.18174	-12.9675	1.0745e-07	6.47344e-07	7.8228	99.96
Cof::opCocaV10009705	-1.31831	3.51803	-12.9638	1.07746e-07	6.48859e-07	7.81983	99.9598
Cof::opCocaV10010505	-1.25039	1.35767	-12.9482	1.09016e-07	6.55973e-07	7.8072	99.9593
Cof::opCocaV10011509	-1.24198	2.57822	-12.9407	1.09629e-07	6.5912e-07	7.80116	99.9591
Cof::opCocaV10007187	-1.07657	3.08552	-12.9368	1.0995e-07	6.60509e-07	7.798	99.959
Cof::opCocaV10000173	-1.33607	3.68077	-12.9254	1.10899e-07	6.65393e-07	7.78874	99.9586
Cof::opCocaV10008026	-1.34976	2.52461	-12.9214	1.11236e-07	6.67143e-07	7.78547	99.9584
Cof::opCocaV10002973	-1.43264	0.931929	-12.9008	1.12969e-07	6.75609e-07	7.7688	99.9577
Cof::opCocaV10010581	-1.22106	3.30324	-12.8973	1.13274e-07	6.76917e-07	7.76589	99.9576
Cof::opCocaV10008371	-1.79531	0.227985	-12.8972	1.1328e-07	6.76917e-07	7.76584	99.9576
Cof::opCocaV10014417	-1.34453	2.14181	-12.8959	1.13387e-07	6.77279e-07	7.76482	99.9576
Cof::opCocaV10013931	-1.13305	4.0404	-12.8834	1.14461e-07	6.83415e-07	7.75466	99.9571
Cof::opCocaV10011430	-1.01199	1.92419	-12.8791	1.14833e-07	6.84802e-07	7.75116	99.957
Cof::opCocaV10013040	-1.71727	4.40308	-12.8762	1.15091e-07	6.86063e-07	7.74874	99.9569
Cof::opCocaV10000620	-1.2396	0.272017	-12.8667	1.15917e-07	6.90425e-07	7.74103	99.9566
Cof::opCocaV10010293	-1.36202	1.01265	-12.8635	1.16192e-07	6.91782e-07	7.73848	99.9564
Cof::opCocaV10011465	-1.52848	6.57839	-12.8488	1.17498e-07	6.98989e-07	7.72643	99.9559
Cof::opCocaV10005993	-1.29923	0.925013	-12.8153	1.20514e-07	7.1478e-07	7.69911	99.9547
Cof::opCocaV10006158	-1.92872	1.64544	-12.815	1.20541e-07	7.1478e-07	7.69886	99.9547
Cof::opCocaV10013203	-1.1952	2.31682	-12.7996	1.21955e-07	7.22582e-07	7.68628	99.9541
Cof::opCocaV10009025	-1.31177	2.87481	-12.7974	1.22161e-07	7.23509e-07	7.68447	99.954
Cof::opCocaV10004285	-2.65081	5.34523	-12.785	1.23311e-07	7.29731e-07	7.67437	99.9536
Cof::opCocaV10015378	-1.02675	5.12005	-12.7824	1.23554e-07	7.30873e-07	7.67225	99.9535
Cof::opCocaV10011525	-1.32925	0.66801	-12.781	1.23685e-07	7.31355e-07	7.6711	99.9534
Cof::opCocaV10002392	-1.31604	4.71481	-12.7695	1.24777e-07	7.36703e-07	7.66162	99.953
Cof::opCocaV10002023	-1.47384	2.6735	-12.7693	1.2479e-07	7.36703e-07	7.66151	99.953
Cof::opCocaV10002665	-1.78836	1.04918	-12.7642	1.25274e-07	7.39264e-07	7.65734	99.9528
Cof::opCocaV10010745	-1.43732	0.850449	-12.7471	1.26913e-07	7.47735e-07	7.64332	99.9521
Cof::opCocaV10008678	-1.25753	3.36409	-12.7403	1.27579e-07	7.5045e-07	7.63768	99.9518
Cof::opCocaV10008279	-1.16576	3.39716	-12.7283	1.28749e-07	7.56548e-07	7.62784	99.9514
Cof::opCocaV10011364	-1.12832	3.22687	-12.7167	1.29891e-07	7.61963e-07	7.61831	99.9509
Cof::opCocaV10006379	-1.25423	3.6548	-12.71	1.30564e-07	7.65126e-07	7.61275	99.9506
Cof::opCocaV10010433	-1.73637	2.02168	-12.69	1.32566e-07	7.76057e-07	7.59634	99.9498
Cof::opCocaV10006934	-1.10914	2.92904	-12.678	1.33791e-07	7.8292e-07	7.58641	99.9493
Cof::opCocaV10010033	-1.05234	3.22891	-12.6697	1.34644e-07	7.86341e-07	7.57957	99.9489
Cof::opCocaV10010903	-1.11496	2.46352	-12.6465	1.37061e-07	7.9932e-07	7.56038	99.948
Cof::opCocaV10008730	-2.38542	1.80035	-12.6455	1.37161e-07	7.99454e-07	7.55959	99.9479
Cof::opCocaV10014267	-1.51972	4.30552	-12.6394	1.37808e-07	8.0227e-07	7.55452	99.9477
Cof::opCocaV10008642	-1.68979	2.54969	-12.6367	1.38087e-07	8.03258e-07	7.55233	99.9475
Cof::opCocaV10009835	-1.01565	4.33137	-12.6306	1.38737e-07	8.06081e-07	7.54727	99.9473
Cof::opCocaV10009913	-1.28016	1.45017	-12.6149	1.40421e-07	8.14573e-07	7.53427	99.9466
Cof::opCocaV10010289	-1.33362	1.08106	-12.6141	1.40506e-07	8.14705e-07	7.53361	99.9465
Cof::opCocaV10010513	-1.02196	5.77195	-12.6102	1.40928e-07	8.16224e-07	7.53038	99.9464
Cof::opCocaV10010455	-1.26037	1.33975	-12.6087	1.41096e-07	8.16879e-07	7.52909	99.9463
Cof::opCocaV10004783	-1.50089	1.50023	-12.6075	1.41227e-07	8.17314e-07	7.52809	99.9463
Cof::opCocaV10014214	-1.03221	0.771823	-12.6004	1.42e-07	8.20817e-07	7.52221	99.9459
Cof::opCocaV10010778	-1.64622	3.56317	-12.596	1.42483e-07	8.23284e-07	7.51854	99.9457
Cof::opCocaV10009662	-1.1121	0.577001	-12.5772	1.44554e-07	8.34922e-07	7.50298	99.9449
Cof::opCocaV10003601	-1.80138	2.67413	-12.576	1.44695e-07	8.35411e-07	7.50193	99.9448
Cof::opCocaV10003931	-1.5593	2.50068	-12.5735	1.44972e-07	8.36677e-07	7.49987	99.9447
Cof::opCocaV10009582	-1.11144	1.10403	-12.5685	1.45528e-07	8.39556e-07	7.49574	99.9445
Cof::opCocaV10012290	-1.10111	0.625461	-12.5534	1.47229e-07	8.48042e-07	7.4832	99.9438
Cof::opCocaV10008076	-1.95257	1.11043	-12.5397	1.48802e-07	8.55087e-07	7.47175	99.9431
Cof::opCocaV10000049	-1.15103	3.34724	-12.5366	1.49157e-07	8.56794e-07	7.46918	99.943
Cof::opCocaV10009783	-1.86966	0.834162	-12.5255	1.50446e-07	8.62905e-07	7.4599	99.9425
Cof::opCocaV10008686	-0.913783	0.265127	-12.5254	1.50456e-07	8.62905e-07	7.45983	99.9425
Cof::opCocaV10011288	-1.68944	1.89303	-12.5172	1.51414e-07	8.67381e-07	7.45298	99.9421
Cof::opCocaV10008638	-1.94445	3.06107	-12.5104	1.5221e-07	8.71601e-07	7.44733	99.9417
Cof::opCocaV10003021	-1.65838	1.51791	-12.5088	1.52397e-07	8.72331e-07	7.44601	99.9417
Cof::opCocaV10000537	-2.62916	1.51765	-12.5041	1.52958e-07	8.75202e-07	7.44204	99.9414
Cof::opCocaV10001881	-1.08433	5.04744	-12.5028	1.53114e-07	8.75753e-07	7.44094	99.9414
Cof::opCocaV10010872	-1.23669	0.290592	-12.4999	1.53455e-07	8.77362e-07	7.43854	99.9412
Cof::opCocaV10006742	-1.19184	1.77309	-12.4939	1.54168e-07	8.81098e-07	7.43354	99.9409
Cof::opCocaV10007211	-1.27312	1.33627	-12.4906	1.54563e-07	8.82668e-07	7.43078	99.9408
Cof::opCocaV10002889	-1.29396	0.757306	-12.4863	1.55084e-07	8.84611e-07	7.42715	99.9405
Cof::opCocaV10007780	-2.31068	0.833421	-12.4804	1.55786e-07	8.88271e-07	7.42228	99.9403
Cof::opCocaV10011973	-1.33681	4.42342	-12.4797	1.55879e-07	8.88427e-07	7.42164	99.9402
Cof::opCocaV10010319	-1.37382	1.59174	-12.4791	1.55944e-07	8.88427e-07	7.42119	99.9402
Cof::opCocaV10011578	-1.532	0.918233	-12.4787	1.55995e-07	8.88427e-07	7.42084	99.9402
Cof::opCocaV10006465	-1.23297	1.73062	-12.4735	1.56632e-07	8.91363e-07	7.41644	99.9399
Cof::opCocaV10006039	-1.50283	0.81979	-12.4718	1.56829e-07	8.92138e-07	7.41509	99.9398
Cof::opCocaV10006442	-1.10998	5.30129	-12.4277	1.62307e-07	9.20452e-07	7.37805	99.9376
Cof::opCocaV10000062	-1.28268	3.74352	-12.425	1.62647e-07	9.2202e-07	7.3758	99.9374
Cof::opCocaV10004172	-1.13339	0.29723	-12.4177	1.63569e-07	9.26892e-07	7.3697	99.937
Cof::opCocaV10001246	-0.974712	1.19758	-12.4141	1.6404e-07	9.28844e-07	7.3666	99.9368
Cof::opCocaV10013275	-3.10624	3.04794	-12.4123	1.64267e-07	9.29671e-07	7.36511	99.9367
Cof::opCocaV10008767	-1.32717	1.1336	-12.4083	1.64772e-07	9.3191e-07	7.3618	99.9365
Cof::opCocaV10006813	-1.23264	2.15205	-12.4004	1.65793e-07	9.37326e-07	7.35513	99.9361
Cof::opCocaV10008018	-1.68436	2.52572	-12.3932	1.66725e-07	9.4223e-07	7.34909	99.9357
Cof::opCocaV10010895	-2.12697	0.546614	-12.3926	1.66806e-07	9.42323e-07	7.34857	99.9357
Cof::opCocaV10013584	-1.53858	2.47621	-12.3902	1.67123e-07	9.43393e-07	7.34652	99.9356
Cof::opCocaV10001422	-1.21	0.768446	-12.3881	1.674e-07	9.44592e-07	7.34473	99.9354
Cof::opCocaV10007754	-1.15965	1.71295	-12.3724	1.69465e-07	9.5514e-07	7.33151	99.9346
Cof::opCocaV10012269	-1.70526	4.51807	-12.3624	1.70794e-07	9.61585e-07	7.32308	99.934
Cof::opCocaV10012026	-1.49777	1.86674	-12.3611	1.70966e-07	9.62126e-07	7.322	99.934
Cof::opCocaV10012249	-1.16853	1.95933	-12.3501	1.72439e-07	9.69302e-07	7.31274	99.9333
Cof::opCocaV10005904	-1.12573	0.710891	-12.3451	1.73123e-07	9.72774e-07	7.30847	99.9331
Cof::opCocaV10014687	-1.30629	2.75409	-12.3362	1.7433e-07	9.78806e-07	7.30098	99.9326
Cof::opCocaV10010359	-1.33927	1.11049	-12.3243	1.75965e-07	9.86856e-07	7.29091	99.9319
Cof::opCocaV10007475	-1.23496	2.94065	-12.3221	1.76269e-07	9.88183e-07	7.28905	99.9317
Cof::opCocaV10006546	-1.1206	0.699861	-12.3171	1.76964e-07	9.91324e-07	7.2848	99.9315
Cof::opCocaV10004382	-1.59897	0.679412	-12.3111	1.77803e-07	9.95645e-07	7.2797	99.9311
Cof::opCocaV10004932	-1.22935	2.06759	-12.309	1.78095e-07	9.96896e-07	7.27793	99.931
Cof::opCocaV10014182	-0.954427	2.76206	-12.3059	1.78531e-07	9.98892e-07	7.27529	99.9308
Cof::opCocaV10013756	-1.44051	4.5606	-12.3039	1.78802e-07	9.9933e-07	7.27366	99.9307
Cof::opCocaV10004908	-1.12797	1.18794	-12.2846	1.8154e-07	1.01229e-06	7.25726	99.9295
Cof::opCocaV10001491	-1.09819	4.63884	-12.2835	1.81694e-07	1.01233e-06	7.25635	99.9295
Cof::opCocaV10012509	-0.976534	2.34085	-12.2646	1.84425e-07	1.02452e-06	7.24026	99.9283
Cof::opCocaV10013404	-1.00481	2.24777	-12.2586	1.85299e-07	1.02899e-06	7.23516	99.928
Cof::opCocaV10004946	-1.14853	1.15158	-12.2505	1.86488e-07	1.03403e-06	7.22826	99.9275
Cof::opCocaV10008644	-1.11047	3.61201	-12.2371	1.88464e-07	1.04341e-06	7.21689	99.9266
Cof::opCocaV10008208	-1.2679	2.18148	-12.2267	1.90028e-07	1.05127e-06	7.20797	99.926
Cof::opCocaV10011903	-1.51249	1.92111	-12.2199	1.91049e-07	1.05652e-06	7.20219	99.9256
Cof::opCocaV10013094	-1.38353	1.31725	-12.2121	1.92221e-07	1.0622e-06	7.1956	99.9251
Cof::opCocaV10010817	-1.70975	0.603344	-12.2008	1.93955e-07	1.07098e-06	7.18591	99.9243
Cof::opCocaV10007335	-1.15575	0.616605	-12.1835	1.96624e-07	1.08368e-06	7.17117	99.9232
Cof::opCocaV10002067	-1.2501	4.43049	-12.1831	1.96697e-07	1.08368e-06	7.17076	99.9232
Cof::opCocaV10015303	-0.897296	2.6859	-12.1794	1.97262e-07	1.08598e-06	7.16767	99.9229
Cof::opCocaV10009961	-1.75131	3.6204	-12.1777	1.97535e-07	1.08707e-06	7.16618	99.9228
Cof::opCocaV10006707	-0.99463	1.35902	-12.1655	1.99458e-07	1.09683e-06	7.15572	99.922
Cof::opCocaV10014895	-1.51432	0.80493	-12.1558	2.00995e-07	1.10446e-06	7.14745	99.9214
Cof::opCocaV10006995	-1.2767	1.73696	-12.1416	2.03282e-07	1.11577e-06	7.13524	99.9204
Cof::opCocaV10010480	-1.17468	2.21078	-12.1162	2.07423e-07	1.13723e-06	7.11348	99.9187
Cof::opCocaV10001896	-1.32279	3.29553	-12.1152	2.07588e-07	1.13771e-06	7.11262	99.9186
Cof::opCocaV10013160	-1.34417	0.432832	-12.1141	2.07779e-07	1.1379e-06	7.11164	99.9185
Cof::opCocaV10014253	-1.03104	0.940463	-12.0999	2.10137e-07	1.14956e-06	7.09946	99.9175
Cof::opCocaV10014960	-1.00461	1.07958	-12.0999	2.10141e-07	1.14956e-06	7.09944	99.9175
Cof::opCocaV10002390	-0.923799	5.20711	-12.0808	2.13376e-07	1.16595e-06	7.08296	99.9161
Cof::opCocaV10004099	-1.35852	1.63145	-12.0713	2.14999e-07	1.17394e-06	7.07478	99.9155
Cof::opCocaV10004530	-1.21913	2.10443	-12.0697	2.15269e-07	1.17498e-06	7.07343	99.9153
Cof::opCocaV10009449	-1.01194	1.21092	-12.0562	2.17599e-07	1.18638e-06	7.06181	99.9144
Cof::opCocaV10014504	-2.37231	1.27426	-12.0405	2.20357e-07	1.20007e-06	7.04822	99.9132
Cof::opCocaV10012279	-0.976949	2.46618	-12.0326	2.21746e-07	1.20674e-06	7.04145	99.9126
Cof::opCocaV10003537	-1.00129	2.06648	-12.0311	2.22013e-07	1.20775e-06	7.04015	99.9125
Cof::opCocaV10010672	-0.955049	3.55877	-12.0088	2.26021e-07	1.2291e-06	7.02084	99.9108
Cof::opCocaV10012687	-1.46175	1.2053	-12.0056	2.26603e-07	1.23181e-06	7.01807	99.9105
Cof::opCocaV10002829	-1.21453	2.4919	-12.0014	2.27379e-07	1.23511e-06	7.01438	99.9102
Cof::opCocaV10009363	-0.945504	1.90845	-11.9885	2.29736e-07	1.24653e-06	7.00325	99.9092
Cof::opCocaV10000249	-1.35031	0.630987	-11.9834	2.30684e-07	1.25075e-06	6.99881	99.9088
Cof::opCocaV10006960	-1.1529	3.09717	-11.9707	2.33047e-07	1.26217e-06	6.98781	99.9078
Cof::opCocaV10005593	-1.20079	2.58054	-11.965	2.34128e-07	1.26708e-06	6.98282	99.9073
Cof::opCocaV10000193	-1.40525	2.02023	-11.9576	2.3552e-07	1.27321e-06	6.97642	99.9067
Cof::opCocaV10010290	-1.31199	2.91565	-11.9432	2.38273e-07	1.28573e-06	6.96388	99.9055
Cof::opCocaV10002371	-1.40255	1.38946	-11.9411	2.38674e-07	1.28742e-06	6.96207	99.9054
Cof::opCocaV10008905	-1.81241	1.31673	-11.9403	2.38839e-07	1.28784e-06	6.96132	99.9053
Cof::opCocaV10006439	-1.05683	4.29285	-11.9234	2.42107e-07	1.30355e-06	6.94666	99.9039
Cof::opCocaV10007562	-1.02559	1.91439	-11.9197	2.42833e-07	1.30697e-06	6.94343	99.9036
Cof::opCocaV10009316	-1.03798	2.53608	-11.9188	2.43027e-07	1.30754e-06	6.94257	99.9035
Cof::opCocaV10006206	-2.91153	1.63338	-11.9146	2.43851e-07	1.31149e-06	6.93892	99.9032
Cof::opCocaV10012439	-1.10047	1.10379	-11.9121	2.44342e-07	1.31365e-06	6.93674	99.903
Cof::opCocaV10014827	-0.928645	5.93338	-11.9009	2.46555e-07	1.3241e-06	6.92702	99.902
Cof::opCocaV10001942	-1.1511	3.81935	-11.8843	2.49887e-07	1.34052e-06	6.91253	99.9006
Cof::opCocaV10013087	-1.21303	2.43022	-11.8834	2.50081e-07	1.34107e-06	6.91169	99.9005
Cof::opCocaV10002249	-0.88337	3.77991	-11.8796	2.50854e-07	1.34472e-06	6.90836	99.9002
Cof::opCocaV10014020	-1.16347	2.57767	-11.8677	2.53288e-07	1.35545e-06	6.89794	99.8991
Cof::opCocaV10009660	-1.85179	0.169694	-11.8659	2.53656e-07	1.35628e-06	6.89638	99.899
Cof::opCocaV10006610	-1.16571	2.2366	-11.864	2.54036e-07	1.35782e-06	6.89476	99.8988
Cof::opCocaV10009989	-1.22875	3.92427	-11.8628	2.54287e-07	1.35867e-06	6.8937	99.8987
Cof::opCocaV10011072	-0.898198	1.04153	-11.8593	2.55018e-07	1.36207e-06	6.8906	99.8984
Cof::opCocaV10014416	-1.72858	0.795026	-11.8444	2.58127e-07	1.37618e-06	6.87752	99.897
Cof::opCocaV10010798	-0.987577	3.9241	-11.835	2.60089e-07	1.38563e-06	6.86935	99.8962
Cof::opCocaV10003632	-1.15615	2.13286	-11.8223	2.62796e-07	1.39853e-06	6.85818	99.895
Cof::opCocaV10010068	-1.34744	1.24502	-11.8135	2.64684e-07	1.40654e-06	6.85046	99.8942
Cof::opCocaV10004217	-0.968916	2.97009	-11.794	2.68919e-07	1.42544e-06	6.83333	99.8924
Cof::opCocaV10004299	-0.912246	3.68799	-11.7838	2.71183e-07	1.4364e-06	6.82428	99.8914
Cof::opCocaV10008155	-1.48988	0.705168	-11.7826	2.71448e-07	1.43728e-06	6.82323	99.8913
Cof::opCocaV10000449	-1.14368	2.0884	-11.7734	2.73483e-07	1.44597e-06	6.81517	99.8904
Cof::opCocaV10011794	-1.43181	2.63752	-11.7524	2.78221e-07	1.46778e-06	6.79663	99.8884
Cof::opCocaV10014844	-1.40448	1.40017	-11.752	2.78306e-07	1.46778e-06	6.7963	99.8883
Cof::opCocaV10002263	-1.19335	0.701397	-11.7455	2.79795e-07	1.474e-06	6.79054	99.8877
Cof::opCocaV10011386	-0.864421	3.14667	-11.7451	2.79888e-07	1.474e-06	6.79018	99.8876
Cof::opCocaV10000230	-2.02841	1.89643	-11.7433	2.80293e-07	1.47526e-06	6.78862	99.8875
Cof::opCocaV10011259	-0.949974	1.0575	-11.7211	2.85444e-07	1.49843e-06	6.76897	99.8852
Cof::opCocaV10008616	-1.22519	3.38194	-11.7162	2.8659e-07	1.5039e-06	6.76465	99.8847
Cof::opCocaV10004323	-1.97496	2.2169	-11.7071	2.88732e-07	1.51406e-06	6.75661	99.8838
Cof::opCocaV10001337	-1.24811	3.95558	-11.696	2.91378e-07	1.52576e-06	6.74677	99.8827
Cof::opCocaV10002647	-1.06875	3.08462	-11.6813	2.94917e-07	1.54264e-06	6.73374	99.8811
Cof::opCocaV10004186	-1.35145	1.12306	-11.6779	2.95753e-07	1.54646e-06	6.73068	99.8808
Cof::opCocaV10013168	-2.19835	1.98828	-11.6733	2.96879e-07	1.55146e-06	6.72658	99.8803
Cof::opCocaV10006414	-1.50278	0.453549	-11.6731	2.96919e-07	1.55146e-06	6.72644	99.8803
Cof::opCocaV10002974	-1.44869	5.53768	-11.6485	3.0299e-07	1.58149e-06	6.70459	99.8776
Cof::opCocaV10015263	-1.60635	2.82891	-11.6426	3.04467e-07	1.58716e-06	6.69934	99.877
Cof::opCocaV10002105	-1.0842	0.563439	-11.6281	3.08149e-07	1.605e-06	6.68637	99.8754
Cof::opCocaV10011663	-1.32477	0.750136	-11.6231	3.09412e-07	1.60986e-06	6.68196	99.8748
Cof::opCocaV10000634	-1.28905	1.93528	-11.6164	3.11143e-07	1.61715e-06	6.67594	99.8741
Cof::opCocaV10012283	-0.884082	0.803188	-11.6109	3.12557e-07	1.62393e-06	6.67104	99.8735
Cof::opCocaV10013954	-1.62604	1.99729	-11.6088	3.13089e-07	1.62612e-06	6.66921	99.8732
Cof::opCocaV10014188	-1.16927	2.2186	-11.6046	3.1418e-07	1.6312e-06	6.66545	99.8727
Cof::opCocaV10011855	-0.992055	4.11177	-11.5914	3.1764e-07	1.64689e-06	6.65363	99.8712
Cof::opCocaV10001901	-1.28355	1.45379	-11.5913	3.1765e-07	1.64689e-06	6.6536	99.8712
Cof::opCocaV10007045	-0.860991	1.91655	-11.589	3.18273e-07	1.64954e-06	6.65148	99.871
Cof::opCocaV10010794	-1.00976	2.65445	-11.578	3.21189e-07	1.6631e-06	6.64164	99.8697
Cof::opCocaV10005539	-0.963753	5.22341	-11.5702	3.2326e-07	1.67126e-06	6.63471	99.8688
Cof::opCocaV10004297	-1.40783	0.555203	-11.569	3.23574e-07	1.67229e-06	6.63366	99.8686
Cof::opCocaV10003845	-1.10698	4.1108	-11.5632	3.25154e-07	1.67869e-06	6.6284	99.8679
Cof::opCocaV10005543	-1.2202	0.339809	-11.5513	3.28384e-07	1.69358e-06	6.61773	99.8665
Cof::opCocaV10004984	-0.995739	1.17149	-11.5492	3.28948e-07	1.69574e-06	6.61588	99.8663
Cof::opCocaV10005514	-1.30627	5.21532	-11.5489	3.29035e-07	1.69574e-06	6.61559	99.8662
Cof::opCocaV10006761	-1.19232	1.70358	-11.547	3.29548e-07	1.69779e-06	6.61391	99.866
Cof::opCocaV10002736	-1.27388	6.52836	-11.5415	3.31048e-07	1.70372e-06	6.60901	99.8654
Cof::opCocaV10004620	-1.01685	0.945161	-11.5273	3.34994e-07	1.72102e-06	6.59622	99.8636
Cof::opCocaV10006670	-0.856643	1.30129	-11.525	3.35623e-07	1.72365e-06	6.5942	99.8634
Cof::opCocaV10008215	-0.973593	4.41807	-11.5227	3.36278e-07	1.72641e-06	6.59209	99.8631
Cof::opCocaV10008410	-1.01829	0.588934	-11.5199	3.3707e-07	1.72987e-06	6.58955	99.8627
Cof::opCocaV10006518	-1.21462	3.33267	-11.5176	3.37689e-07	1.73244e-06	6.58757	99.8625
Cof::opCocaV10003584	-1.79394	1.64756	-11.5144	3.38605e-07	1.73651e-06	6.58465	99.862
Cof::opCocaV10006502	-1.04279	1.072	-11.514	3.38719e-07	1.73651e-06	6.58429	99.862
Cof::opCocaV10002505	-1.13755	0.244428	-11.5036	3.41674e-07	1.74983e-06	6.57491	99.8607
Cof::opCocaV10010618	-2.80751	6.64283	-11.5014	3.42279e-07	1.75231e-06	6.573	99.8604
Cof::opCocaV10010723	-1.08999	3.98662	-11.4889	3.45875e-07	1.76846e-06	6.56172	99.8589
Cof::opCocaV10014642	-1.50923	1.31045	-11.4808	3.48225e-07	1.77904e-06	6.55441	99.8578
Cof::opCocaV10006062	-1.47206	1.26987	-11.4801	3.48436e-07	1.7795e-06	6.55376	99.8577
Cof::opCocaV10010124	-1.33156	0.312918	-11.4762	3.49555e-07	1.78459e-06	6.5503	99.8572
Cof::opCocaV10007773	-1.10586	0.896655	-11.4747	3.50009e-07	1.78629e-06	6.5489	99.857
Cof::opCocaV10009692	-1.73073	2.66457	-11.4654	3.52732e-07	1.79689e-06	6.54053	99.8558
Cof::opCocaV10006712	-6.01097	6.27547	-11.4649	3.52872e-07	1.79689e-06	6.5401	99.8558
Cof::opCocaV10004335	-2.21064	5.84567	-11.4576	3.5503e-07	1.80626e-06	6.53352	99.8548
Cof::opCocaV10013509	-1.4888	0.641529	-11.4565	3.55364e-07	1.80733e-06	6.53251	99.8547
Cof::opCocaV10002346	-1.19421	1.84633	-11.4457	3.58606e-07	1.82319e-06	6.52271	99.8532
Cof::opCocaV10004344	-1.17144	1.75992	-11.4423	3.59608e-07	1.82709e-06	6.51969	99.8528
Cof::opCocaV10011184	-1.17466	0.383981	-11.4423	3.59621e-07	1.82709e-06	6.51966	99.8528
Cof::opCocaV10013747	-0.978993	1.54126	-11.4414	3.59874e-07	1.82737e-06	6.5189	99.8527
Cof::opCocaV10001642	-1.14116	2.74866	-11.4342	3.6206e-07	1.83567e-06	6.51236	99.8517
Cof::opCocaV10008108	-1.53452	7.57921	-11.4127	3.68635e-07	1.86643e-06	6.49294	99.8488
Cof::opCocaV10014682	-1.99437	4.51822	-11.4011	3.7227e-07	1.88224e-06	6.48234	99.8472
Cof::opCocaV10007283	-1.08098	0.876351	-11.3803	3.78831e-07	1.91475e-06	6.46349	99.8443
Cof::opCocaV10009787	-0.89448	0.598419	-11.3789	3.79251e-07	1.91622e-06	6.46229	99.8441
Cof::opCocaV10007589	-1.07476	2.29969	-11.3669	3.83131e-07	1.93335e-06	6.4513	99.8424
Cof::opCocaV10014352	-1.28125	2.34444	-11.3615	3.84856e-07	1.94053e-06	6.44645	99.8416
Cof::opCocaV10007135	-1.04667	0.462088	-11.3561	3.86611e-07	1.94871e-06	6.44154	99.8409
Cof::opCocaV10007226	-0.962243	1.42785	-11.3526	3.87758e-07	1.95382e-06	6.43834	99.8404
Cof::opCocaV10004835	-7.52978	5.12293	-11.3521	3.87919e-07	1.95396e-06	6.4379	99.8403
Cof::opCocaV10008811	-1.42619	0.879435	-11.3515	3.88108e-07	1.95424e-06	6.43737	99.8402
Cof::opCocaV10006631	-1.07165	2.14404	-11.3461	3.89887e-07	1.96182e-06	6.43243	99.8394
Cof::opCocaV10008199	-1.03031	1.20481	-11.3424	3.91111e-07	1.96667e-06	6.42905	99.8389
Cof::opCocaV10003607	-0.991867	1.41487	-11.3407	3.91685e-07	1.96888e-06	6.42747	99.8386
Cof::opCocaV10003856	-3.62201	6.67381	-11.3258	3.96617e-07	1.99068e-06	6.41396	99.8364
Cof::opCocaV10015373	-1.13608	0.892409	-11.3214	3.98113e-07	1.99504e-06	6.4099	99.8358
Cof::opCocaV10002708	-0.983416	1.91267	-11.3114	4.01489e-07	2.01128e-06	6.40078	99.8342
Cof::opCocaV10005941	-1.18717	4.46658	-11.3099	4.02004e-07	2.01317e-06	6.3994	99.834
Cof::opCocaV10009045	-1.28259	3.07895	-11.3071	4.02938e-07	2.01716e-06	6.39689	99.8336
Cof::opCocaV10006620	-1.36383	0.885979	-11.2992	4.05644e-07	2.02933e-06	6.38967	99.8324
Cof::opCocaV10008468	-0.926692	3.00298	-11.2984	4.05914e-07	2.02951e-06	6.38895	99.8323
Cof::opCocaV10001276	-1.40497	4.12175	-11.2979	4.06095e-07	2.02951e-06	6.38847	99.8322
Cof::opCocaV10009005	-0.884434	1.04378	-11.2962	4.06672e-07	2.03101e-06	6.38694	99.8319
Cof::opCocaV10001419	-0.876207	1.80996	-11.2944	4.07309e-07	2.03281e-06	6.38525	99.8317
Cof::opCocaV10005003	-0.982167	5.33679	-11.2888	4.09233e-07	2.04172e-06	6.38016	99.8308
Cof::opCocaV10009321	-1.81346	2.22373	-11.2832	4.11188e-07	2.05008e-06	6.37502	99.8299
Cof::opCocaV10013290	-1.11162	2.72028	-11.282	4.11597e-07	2.05142e-06	6.37394	99.8297
Cof::opCocaV10009330	-0.989978	1.01734	-11.2655	4.17399e-07	2.07681e-06	6.35883	99.8272
Cof::opCocaV10011697	-1.16467	1.19099	-11.2632	4.18205e-07	2.08012e-06	6.35675	99.8268
Cof::opCocaV10005045	-1.07092	1.24042	-11.2476	4.2378e-07	2.10584e-06	6.34246	99.8243
Cof::opCocaV10010259	-0.84733	2.4801	-11.2476	4.23807e-07	2.10584e-06	6.34239	99.8243
Cof::opCocaV10008568	-1.27276	0.274913	-11.2452	4.24647e-07	2.1093e-06	6.34025	99.8239
Cof::opCocaV10002351	-1.10724	0.190665	-11.2413	4.26059e-07	2.11417e-06	6.33667	99.8233
Cof::opCocaV10004028	-1.10477	4.21249	-11.2356	4.28156e-07	2.12386e-06	6.33136	99.8224
Cof::opCocaV10007769	-1.49257	1.31953	-11.2182	4.34512e-07	2.15321e-06	6.31546	99.8195
Cof::opCocaV10010223	-1.88649	1.31397	-11.2177	4.34728e-07	2.15325e-06	6.31492	99.8194
Cof::opCocaV10014609	-1.34713	2.73675	-11.2174	4.34814e-07	2.15325e-06	6.31471	99.8194
Cof::opCocaV10004587	-1.22872	4.09421	-11.2138	4.36149e-07	2.15914e-06	6.3114	99.8188
Cof::opCocaV10001355	-1.00601	0.869541	-11.2064	4.3891e-07	2.17061e-06	6.30459	99.8175
Cof::opCocaV10001466	-1.12096	2.64299	-11.2058	4.39135e-07	2.17099e-06	6.30403	99.8174
Cof::opCocaV10015351	-1.30428	0.650446	-11.1911	4.44694e-07	2.19473e-06	6.29045	99.815
Cof::opCocaV10012050	-0.9797	2.72018	-11.1907	4.44833e-07	2.19473e-06	6.29012	99.8149
Cof::opCocaV10007650	-0.992566	1.38925	-11.1879	4.45919e-07	2.19935e-06	6.28748	99.8144
Cof::opCocaV10005454	-1.10646	2.05396	-11.1839	4.47446e-07	2.20614e-06	6.28379	99.8137
Cof::opCocaV10003850	-1.22692	1.34644	-11.1782	4.49609e-07	2.21606e-06	6.27859	99.8127
Cof::opCocaV10012857	-1.29613	1.02997	-11.1706	4.52554e-07	2.22908e-06	6.27154	99.8114
Cof::opCocaV10004252	-1.13045	0.403556	-11.1649	4.54751e-07	2.23915e-06	6.26631	99.8104
Cof::opCocaV10004735	-0.959896	1.26017	-11.1554	4.58453e-07	2.25662e-06	6.25756	99.8088
Cof::opCocaV10014970	-1.52421	1.34254	-11.1548	4.58714e-07	2.25715e-06	6.25695	99.8087
Cof::opCocaV10003013	-1.01543	1.39637	-11.1527	4.59542e-07	2.25971e-06	6.255	99.8083
Cof::opCocaV10012790	-1.41609	4.51277	-11.1516	4.59948e-07	2.26095e-06	6.25405	99.8081
Cof::opCocaV10011742	-1.07058	2.45486	-11.1477	4.61511e-07	2.26787e-06	6.25038	99.8074
Cof::opCocaV10015279	-1.34682	1.18974	-11.1467	4.61879e-07	2.26892e-06	6.24952	99.8072
Cof::opCocaV10007863	-1.12499	2.42485	-11.1348	4.6664e-07	2.28772e-06	6.23845	99.8051
Cof::opCocaV10005681	-1.41022	3.6278	-11.1169	4.73839e-07	2.31941e-06	6.22193	99.8019
Cof::opCocaV10004300	-0.892565	1.81179	-11.1067	4.78029e-07	2.33623e-06	6.21242	99.8
Cof::opCocaV10006513	-1.3863	1.99327	-11.0909	4.84565e-07	2.36376e-06	6.19776	99.797
Cof::opCocaV10010738	-1.2564	0.132362	-11.0894	4.85161e-07	2.36588e-06	6.19644	99.7967
Cof::opCocaV10001148	-1.02942	1.95067	-11.0858	4.86696e-07	2.37258e-06	6.19302	99.7961
Cof::opCocaV10007973	-1.06031	0.289911	-11.0847	4.87122e-07	2.37315e-06	6.19208	99.7959
Cof::opCocaV10014141	-1.45634	1.82108	-11.0847	4.87135e-07	2.37315e-06	6.19205	99.7959
Cof::opCocaV10010964	-0.991299	1.64951	-11.0811	4.88649e-07	2.37974e-06	6.1887	99.7952
Cof::opCocaV10003940	-1.0346	2.04447	-11.0788	4.89601e-07	2.38279e-06	6.1866	99.7947
Cof::opCocaV10004112	-1.37299	2.75727	-11.0768	4.90464e-07	2.3862e-06	6.1847	99.7944
Cof::opCocaV10009350	-1.13566	0.0444745	-11.0739	4.91692e-07	2.39138e-06	6.182	99.7938
Cof::opCocaV10009422	-1.04554	2.31122	-11.0733	4.91956e-07	2.39187e-06	6.18142	99.7937
Cof::opCocaV10003151	-1.5846	0.521167	-11.0701	4.93298e-07	2.39761e-06	6.17848	99.7931
Cof::opCocaV10009745	-1.18766	0.790767	-11.0686	4.93952e-07	2.39999e-06	6.17705	99.7928
Cof::opCocaV10008223	-1.30926	2.19595	-11.0581	4.9844e-07	2.41679e-06	6.16728	99.7907
Cof::opCocaV10005677	-1.21128	1.04988	-11.0536	5.00358e-07	2.42428e-06	6.16314	99.7899
Cof::opCocaV10005384	-1.21999	1.42589	-11.0534	5.00437e-07	2.42428e-06	6.16297	99.7898
Cof::opCocaV10009542	-1.46334	1.36687	-11.0438	5.04608e-07	2.44288e-06	6.15401	99.788
Cof::opCocaV10000568	-0.847242	0.63817	-11.0382	5.07051e-07	2.45389e-06	6.14879	99.7868
Cof::opCocaV10010762	-1.2336	2.35526	-11.0295	5.1089e-07	2.47166e-06	6.14065	99.7851
Cof::opCocaV10014802	-0.821591	2.85214	-11.0007	5.23773e-07	2.5265e-06	6.11376	99.7793
Cof::opCocaV10011297	-1.11693	2.20766	-10.9983	5.24888e-07	2.53021e-06	6.11147	99.7788
Cof::opCocaV10012055	-1.86855	3.26301	-10.979	5.33737e-07	2.56949e-06	6.09342	99.7747
Cof::opCocaV10008692	-1.43037	0.0336813	-10.9685	5.38597e-07	2.59119e-06	6.08363	99.7725
Cof::opCocaV10011853	-1.23959	5.32055	-10.967	5.39305e-07	2.5931e-06	6.08222	99.7722
Cof::opCocaV10009590	-1.36836	0.570406	-10.9614	5.41942e-07	2.60473e-06	6.07695	99.771
Cof::opCocaV10005975	-1.78763	2.0003	-10.9576	5.43733e-07	2.61248e-06	6.07339	99.7702
Cof::opCocaV10001921	-1.81898	6.24488	-10.9412	5.51535e-07	2.64478e-06	6.05801	99.7666
Cof::opCocaV10010185	-1.3562	0.567889	-10.9403	5.51964e-07	2.64597e-06	6.05717	99.7664
Cof::opCocaV10006603	-1.59458	0.0712338	-10.9337	5.55156e-07	2.6604e-06	6.05094	99.765
Cof::opCocaV10011010	-1.28706	2.90119	-10.9281	5.57856e-07	2.6716e-06	6.0457	99.7638
Cof::opCocaV10015394	-1.20915	0.0936279	-10.9243	5.59734e-07	2.67972e-06	6.04208	99.7629
Cof::opCocaV10000338	-1.16693	2.75538	-10.9145	5.64537e-07	2.69887e-06	6.03285	99.7607
Cof::opCocaV10012716	-1.59475	0.637698	-10.9142	5.64653e-07	2.69887e-06	6.03263	99.7607
Cof::opCocaV10009552	-0.940889	0.638449	-10.9124	5.65539e-07	2.70222e-06	6.03094	99.7603
Cof::opCocaV10001212	-1.44457	0.727471	-10.9108	5.66337e-07	2.70516e-06	6.02941	99.7599
Cof::opCocaV10001270	-0.995148	3.85883	-10.9071	5.68187e-07	2.71128e-06	6.02589	99.759
Cof::opCocaV10004280	-1.19154	2.33882	-10.9067	5.68358e-07	2.71128e-06	6.02557	99.759
Cof::opCocaV10002169	-2.93927	7.22924	-10.9006	5.71423e-07	2.72204e-06	6.01976	99.7576
Cof::opCocaV10008943	-1.49852	1.16399	-10.8864	5.7852e-07	2.75261e-06	6.00644	99.7543
Cof::opCocaV10010263	-1.67557	0.828088	-10.8708	5.86492e-07	2.78609e-06	5.99166	99.7507
Cof::opCocaV10001506	-1.44801	2.16518	-10.8707	5.86522e-07	2.78609e-06	5.99161	99.7507
Cof::opCocaV10004058	-0.863128	1.99968	-10.8666	5.88668e-07	2.79365e-06	5.98766	99.7497
Cof::opCocaV10004140	-0.866144	0.438214	-10.8662	5.88862e-07	2.79367e-06	5.98731	99.7496
Cof::opCocaV10000379	-1.07339	0.90454	-10.8599	5.92091e-07	2.80718e-06	5.9814	99.7481
Cof::opCocaV10006503	-1.14785	4.30742	-10.838	6.03577e-07	2.85794e-06	5.96066	99.7428
Cof::opCocaV10014889	-1.08613	0.663816	-10.8346	6.05375e-07	2.86553e-06	5.95745	99.742
Cof::opCocaV10003668	-1.11933	2.28206	-10.833	6.06233e-07	2.86867e-06	5.95592	99.7416
Cof::opCocaV10003074	-1.24737	1.34697	-10.8304	6.0761e-07	2.87426e-06	5.95347	99.741
Cof::opCocaV10001177	-1.07961	1.71364	-10.83	6.07824e-07	2.87435e-06	5.95309	99.7409
Cof::opCocaV10005258	-1.22578	2.32288	-10.8252	6.1041e-07	2.88565e-06	5.94851	99.7397
Cof::opCocaV10003027	-1.01814	3.58509	-10.8215	6.12384e-07	2.89218e-06	5.94502	99.7388
Cof::opCocaV10013293	-0.922194	5.56641	-10.8188	6.1386e-07	2.89636e-06	5.94242	99.7381
Cof::opCocaV10001849	-1.02388	0.523491	-10.817	6.14794e-07	2.89984e-06	5.94078	99.7377
Cof::opCocaV10007138	-0.967897	0.543447	-10.8027	6.22615e-07	2.93204e-06	5.92713	99.7341
Cof::opCocaV10005092	-1.11558	3.40336	-10.7966	6.25952e-07	2.94679e-06	5.92136	99.7326
Cof::opCocaV10007831	-0.954253	4.82758	-10.7956	6.265e-07	2.94842e-06	5.92042	99.7323
Cof::opCocaV10001983	-1.03412	0.412957	-10.792	6.28477e-07	2.95394e-06	5.91701	99.7314
Cof::opCocaV10000639	-1.49925	1.14969	-10.7897	6.29739e-07	2.95893e-06	5.91485	99.7308
Cof::opCocaV10000887	-1.30027	1.54358	-10.787	6.31266e-07	2.96421e-06	5.91223	99.7301
Cof::opCocaV10012011	-1.00097	5.05476	-10.7835	6.33204e-07	2.97181e-06	5.90892	99.7292
Cof::opCocaV10003201	-0.888892	3.94961	-10.7834	6.3329e-07	2.97181e-06	5.90878	99.7292
Cof::opCocaV10008499	-1.02671	2.10582	-10.7803	6.35015e-07	2.978e-06	5.90584	99.7284
Cof::opCocaV10010827	-0.982478	2.15421	-10.7759	6.3746e-07	2.98756e-06	5.90169	99.7273
Cof::opCocaV10009749	-0.963857	5.75534	-10.7736	6.38781e-07	2.99279e-06	5.89946	99.7267
Cof::opCocaV10010589	-1.31102	1.49057	-10.7726	6.3934e-07	2.99446e-06	5.89851	99.7264
Cof::opCocaV10004940	-1.13407	2.56751	-10.7594	6.46834e-07	3.02666e-06	5.88593	99.7229
Cof::opCocaV10006791	-0.823621	3.33128	-10.7575	6.47903e-07	3.0307e-06	5.88415	99.7225
Cof::opCocaV10010935	-0.955728	2.42134	-10.7521	6.50981e-07	3.04413e-06	5.87903	99.721
Cof::opCocaV10003125	-1.06004	3.94306	-10.7414	6.57203e-07	3.06932e-06	5.86876	99.7182
Cof::opCocaV10014011	-1.03788	1.39813	-10.7388	6.58662e-07	3.07515e-06	5.86637	99.7175
Cof::opCocaV10008615	-1.26989	0.52652	-10.7335	6.61797e-07	3.08782e-06	5.86124	99.716
Cof::opCocaV10006783	-1.02025	1.23366	-10.7259	6.6624e-07	3.10629e-06	5.85401	99.714
Cof::opCocaV10003708	-0.872225	1.88042	-10.7257	6.6639e-07	3.10629e-06	5.85377	99.7139
Cof::opCocaV10008434	-1.46905	1.10507	-10.725	6.66794e-07	3.10719e-06	5.85312	99.7137
Cof::opCocaV10002819	-1.5895	4.04126	-10.7187	6.7049e-07	3.12243e-06	5.84715	99.712
Cof::opCocaV10008502	-0.822145	4.56124	-10.7097	6.75852e-07	3.14442e-06	5.83855	99.7095
Cof::opCocaV10012258	-0.928151	1.18777	-10.6999	6.81785e-07	3.16974e-06	5.82911	99.7068
Cof::opCocaV10004637	-2.29222	4.90918	-10.692	6.86588e-07	3.18931e-06	5.82153	99.7046
Cof::opCocaV10004974	-1.03921	0.569038	-10.6897	6.87994e-07	3.19483e-06	5.81932	99.7039
Cof::opCocaV10003213	-0.861132	3.76157	-10.6884	6.88764e-07	3.1974e-06	5.81812	99.7036
Cof::opCocaV10005791	-1.08346	4.32076	-10.6825	6.92398e-07	3.21224e-06	5.81244	99.7019
Cof::opCocaV10007457	-0.89248	3.61486	-10.6757	6.96573e-07	3.22854e-06	5.80595	99.6999
Cof::opCocaV10002756	-1.00438	2.94162	-10.6727	6.98429e-07	3.23409e-06	5.80307	99.6991
Cof::opCocaV10001668	-0.961168	0.867361	-10.6618	7.05234e-07	3.26251e-06	5.7926	99.6959
Cof::opCocaV10014336	-1.01452	2.33328	-10.6527	7.11004e-07	3.28817e-06	5.78381	99.6932
Cof::opCocaV10005320	-1.16356	0.802871	-10.6473	7.14408e-07	3.30183e-06	5.77865	99.6917
Cof::opCocaV10000952	-1.07064	4.5573	-10.6442	7.16408e-07	3.31003e-06	5.77563	99.6907
Cof::opCocaV10004898	-0.806068	1.8736	-10.6418	7.17886e-07	3.31582e-06	5.7734	99.69
Cof::opCocaV10011856	-0.858696	1.2341	-10.635	7.2227e-07	3.33397e-06	5.76683	99.688
Cof::opCocaV10012289	-2.25415	1.63896	-10.6308	7.24952e-07	3.3453e-06	5.76283	99.6868
Cof::opCocaV10006166	-1.07651	3.18498	-10.6298	7.25618e-07	3.34732e-06	5.76184	99.6865
Cof::opCocaV10011758	-1.33889	0.199664	-10.625	7.28713e-07	3.35843e-06	5.75724	99.685
Cof::opCocaV10014337	-1.29831	3.0845	-10.6202	7.31892e-07	3.37097e-06	5.75254	99.6835
Cof::opCocaV10004281	-1.13993	3.92644	-10.6098	7.38731e-07	3.40034e-06	5.7425	99.6804
Cof::opCocaV10007259	-1.06415	1.79801	-10.5997	7.45427e-07	3.42794e-06	5.73276	99.6772
Cof::opCocaV10011276	-0.977957	3.36587	-10.5859	7.54671e-07	3.46602e-06	5.71945	99.6729
Cof::opCocaV10008846	-1.16619	2.47093	-10.5856	7.54888e-07	3.46602e-06	5.71914	99.6728
Cof::opCocaV10003778	-0.964622	1.08496	-10.5845	7.55589e-07	3.46815e-06	5.71814	99.6725
Cof::opCocaV10015411	-0.949929	1.37013	-10.5666	7.67821e-07	3.5232e-06	5.7008	99.6668
Cof::opCocaV10003863	-0.860462	1.64462	-10.5556	7.75422e-07	3.55252e-06	5.69016	99.6632
Cof::opCocaV10009801	-0.934611	1.33735	-10.5418	7.85073e-07	3.59209e-06	5.67681	99.6587
Cof::opCocaV10006213	-0.842233	2.87054	-10.5357	7.89389e-07	3.60751e-06	5.67089	99.6567
Cof::opCocaV10001934	-1.21529	2.71014	-10.4907	8.22032e-07	3.74853e-06	5.62714	99.6414
Cof::opCocaV10011847	-1.37568	1.71828	-10.4796	8.3029e-07	3.78149e-06	5.61635	99.6375
Cof::opCocaV10006225	-1.26112	1.49004	-10.4778	8.31636e-07	3.78644e-06	5.6146	99.6369
Cof::opCocaV10010744	-1.03808	2.14112	-10.4721	8.35988e-07	3.8039e-06	5.60896	99.6349
Cof::opCocaV10008106	-0.8009	4.51188	-10.4674	8.39515e-07	3.81758e-06	5.60442	99.6332
Cof::opCocaV10003054	-1.75319	1.00347	-10.4606	8.44654e-07	3.83858e-06	5.59783	99.6308
Cof::opCocaV10004513	-1.14187	0.84849	-10.4584	8.46393e-07	3.84529e-06	5.59561	99.63
Cof::opCocaV10003449	-1.26189	1.25722	-10.4579	8.46721e-07	3.84549e-06	5.59519	99.6298
Cof::opCocaV10002682	-1.10422	2.49121	-10.4573	8.47223e-07	3.84549e-06	5.59455	99.6296
Cof::opCocaV10013334	-1.28296	0.598112	-10.4541	8.49627e-07	3.85402e-06	5.59149	99.6284
Cof::opCocaV10003514	-1.82212	1.23218	-10.4501	8.52731e-07	3.86571e-06	5.58755	99.627
Cof::opCocaV10007587	-3.11102	7.1371	-10.4489	8.53678e-07	3.86881e-06	5.58635	99.6265
Cof::opCocaV10013206	-1.01257	2.1515	-10.4363	8.63482e-07	3.91083e-06	5.57402	99.6219
Cof::opCocaV10009143	-1.10976	1.37926	-10.4352	8.64317e-07	3.9134e-06	5.57298	99.6215
Cof::opCocaV10007152	-1.05791	0.723029	-10.4296	8.68704e-07	3.93084e-06	5.56751	99.6195
Cof::opCocaV10007242	-0.855388	2.15954	-10.4186	8.77436e-07	3.96547e-06	5.55671	99.6153
Cof::opCocaV10007391	-0.925387	1.27498	-10.4078	8.861e-07	4.00217e-06	5.5461	99.6113
Cof::opCocaV10002575	-1.25761	1.25534	-10.3926	8.9842e-07	4.05407e-06	5.5312	99.6054
Cof::opCocaV10001644	-1.16993	1.62795	-10.3859	9.03876e-07	4.07743e-06	5.52466	99.6029
Cof::opCocaV10011861	-0.997626	0.712992	-10.3824	9.0673e-07	4.0878e-06	5.52126	99.6015
Cof::opCocaV10014947	-1.21501	0.188631	-10.3768	9.11409e-07	4.10637e-06	5.5157	99.5993
Cof::opCocaV10005821	-1.59354	0.669678	-10.3711	9.16135e-07	4.12513e-06	5.51011	99.5971
Cof::opCocaV10009826	-1.31688	0.387682	-10.3634	9.226e-07	4.14916e-06	5.50252	99.594
Cof::opCocaV10008350	-1.29482	2.7648	-10.363	9.22898e-07	4.14923e-06	5.50217	99.5939
Cof::opCocaV10006612	-0.998294	1.82424	-10.3526	9.31707e-07	4.18499e-06	5.49192	99.5897
Cof::opCocaV10008264	-1.19959	1.70885	-10.3457	9.37567e-07	4.20745e-06	5.48515	99.5869
Cof::opCocaV10003301	-0.834322	0.580972	-10.3433	9.39615e-07	4.21535e-06	5.48279	99.586
Cof::opCocaV10002465	-0.875973	4.51017	-10.3402	9.42316e-07	4.22618e-06	5.47969	99.5847
Cof::opCocaV10002745	-0.931201	0.0740823	-10.3396	9.42846e-07	4.22651e-06	5.47908	99.5844
Cof::opCocaV10006919	-1.04882	0.932466	-10.3394	9.42965e-07	4.22651e-06	5.47895	99.5844
Cof::opCocaV10000228	-1.41151	0.622763	-10.338	9.44215e-07	4.23082e-06	5.47752	99.5838
Cof::opCocaV10000262	-0.908963	2.20799	-10.3365	9.4553e-07	4.23542e-06	5.47601	99.5831
Cof::opCocaV10014413	-1.18967	1.81773	-10.3359	9.45997e-07	4.23622e-06	5.47548	99.5829
Cof::opCocaV10014762	-1.48719	1.76018	-10.3335	9.4813e-07	4.24448e-06	5.47305	99.5819
Cof::opCocaV10007888	-0.871731	3.56093	-10.3318	9.49552e-07	4.24842e-06	5.47143	99.5812
Cof::opCocaV10004254	-0.805084	2.39032	-10.3318	9.49588e-07	4.24842e-06	5.47139	99.5812
Cof::opCocaV10005724	-1.2228	3.58931	-10.3296	9.51458e-07	4.25549e-06	5.46927	99.5803
Cof::opCocaV10006037	-0.955426	1.51041	-10.3283	9.52574e-07	4.25918e-06	5.468	99.5798
Cof::opCocaV10003589	-2.30724	1.70015	-10.316	9.63385e-07	4.30097e-06	5.45582	99.5747
Cof::opCocaV10009770	-0.810468	3.0043	-10.3147	9.64504e-07	4.30466e-06	5.45456	99.5741
Cof::opCocaV10004065	-1.18773	2.68905	-10.3132	9.65889e-07	4.30953e-06	5.45301	99.5735
Cof::opCocaV10005302	-0.977902	0.637844	-10.3081	9.70364e-07	4.32687e-06	5.44802	99.5714
Cof::opCocaV10000920	-1.2837	3.68257	-10.2933	9.83622e-07	4.38332e-06	5.43337	99.5651
Cof::opCocaV10005040	-1.48046	0.081446	-10.2922	9.84564e-07	4.38619e-06	5.43234	99.5646
Cof::opCocaV10013712	-0.975109	3.03156	-10.2874	9.88936e-07	4.403e-06	5.42755	99.5625
Cof::opCocaV10005140	-1.52827	0.701905	-10.2864	9.89833e-07	4.40403e-06	5.42657	99.5621
Cof::opCocaV10008019	-0.853447	0.408454	-10.2863	9.89941e-07	4.40403e-06	5.42646	99.5621
Cof::opCocaV10003392	-0.865779	1.87384	-10.2862	9.90067e-07	4.40403e-06	5.42632	99.562
Cof::opCocaV10003348	-2.03547	1.52617	-10.2764	9.98941e-07	4.43812e-06	5.41668	99.5578
Cof::opCocaV10003292	-1.24568	0.244926	-10.2747	1.00053e-06	4.44383e-06	5.41497	99.557
Cof::opCocaV10001750	-1.00063	0.302967	-10.2707	1.00422e-06	4.45754e-06	5.41099	99.5553
Cof::opCocaV10014030	-0.798148	0.395	-10.2701	1.0048e-06	4.45754e-06	5.41036	99.555
Cof::opCocaV10007983	-0.897076	2.30762	-10.2693	1.00553e-06	4.45931e-06	5.40958	99.5546
Cof::opCocaV10002081	-0.863262	4.40729	-10.2671	1.00749e-06	4.46667e-06	5.40748	99.5537
Cof::opCocaV10010255	-5.18993	6.4683	-10.2604	1.01376e-06	4.4915e-06	5.40079	99.5507
Cof::opCocaV10015284	-1.15308	4.835	-10.2601	1.01401e-06	4.4915e-06	5.40051	99.5506
Cof::opCocaV10007980	-1.22723	1.1903	-10.2513	1.02231e-06	4.52551e-06	5.39172	99.5467
Cof::opCocaV10013126	-0.913355	2.60352	-10.2507	1.02283e-06	4.52646e-06	5.39117	99.5464
Cof::opCocaV10006109	-1.09568	3.41781	-10.2442	1.02898e-06	4.55231e-06	5.38469	99.5435
Cof::opCocaV10014166	-0.841993	3.38061	-10.2415	1.03152e-06	4.55942e-06	5.38203	99.5423
Cof::opCocaV10008522	-2.45034	0.273409	-10.2393	1.03363e-06	4.56739e-06	5.37982	99.5412
Cof::opCocaV10014072	-1.20377	0.711221	-10.2345	1.0382e-06	4.5862e-06	5.37506	99.5391
Cof::opCocaV10003221	-0.97519	0.655667	-10.233	1.03968e-06	4.59136e-06	5.37352	99.5384
Cof::opCocaV10008112	-1.36349	1.65928	-10.2296	1.04291e-06	4.60422e-06	5.37017	99.5368
Cof::opCocaV10003866	-1.02772	1.88691	-10.2197	1.05249e-06	4.64235e-06	5.3603	99.5322
Cof::opCocaV10010038	-1.06494	0.36658	-10.2187	1.05342e-06	4.64504e-06	5.35935	99.5318
Cof::opCocaV10000572	-1.01751	0.775335	-10.2118	1.06015e-06	4.67189e-06	5.35248	99.5286
Cof::opCocaV10004025	-1.3255	0.103588	-10.2054	1.06647e-06	4.69553e-06	5.34605	99.5256
Cof::opCocaV10003690	-1.19388	2.16182	-10.2026	1.06917e-06	4.70391e-06	5.34333	99.5243
Cof::opCocaV10002473	-1.85586	1.4106	-10.2026	1.06921e-06	4.70391e-06	5.34329	99.5243
Cof::opCocaV10015359	-1.69807	2.4754	-10.2025	1.06933e-06	4.70391e-06	5.34316	99.5242
Cof::opCocaV10004982	-2.51848	1.75155	-10.1986	1.07315e-06	4.71888e-06	5.33932	99.5224
Cof::opCocaV10010186	-1.17799	1.70713	-10.1984	1.07338e-06	4.71888e-06	5.33908	99.5223
Cof::opCocaV10003402	-1.54607	5.58547	-10.1944	1.07729e-06	4.73468e-06	5.33515	99.5204
Cof::opCocaV10012627	-0.994952	2.8064	-10.1819	1.08983e-06	4.78546e-06	5.32266	99.5144
Cof::opCocaV10002949	-0.859621	1.8828	-10.1566	1.11563e-06	4.89439e-06	5.29739	99.502
Cof::opCocaV10007321	-1.29085	2.76458	-10.154	1.11835e-06	4.90337e-06	5.29477	99.5007
Cof::opCocaV10009736	-0.995573	1.65998	-10.1488	1.12372e-06	4.92253e-06	5.28959	99.4981
Cof::opCocaV10012479	-1.07287	0.41609	-10.1481	1.12449e-06	4.92443e-06	5.28885	99.4978
Cof::opCocaV10014170	-1.71672	0.385646	-10.1425	1.1303e-06	4.94841e-06	5.28329	99.495
Cof::opCocaV10009643	-1.28414	0.574303	-10.1401	1.13281e-06	4.95714e-06	5.28089	99.4938
Cof::opCocaV10002749	-0.80554	2.60648	-10.14	1.13297e-06	4.95714e-06	5.28074	99.4937
Cof::opCocaV10011260	-1.27308	0.136812	-10.1384	1.13468e-06	4.9602e-06	5.27911	99.4929
Cof::opCocaV10009871	-1.41955	3.73237	-10.1357	1.13747e-06	4.9694e-06	5.27646	99.4916
Cof::opCocaV10000286	-0.891101	1.16916	-10.1322	1.14118e-06	4.98264e-06	5.27295	99.4898
Cof::opCocaV10000900	-1.28948	0.789697	-10.1286	1.14506e-06	4.99665e-06	5.26928	99.4879
Cof::opCocaV10008335	-1.05825	0.506112	-10.1244	1.14945e-06	5.01429e-06	5.26515	99.4858
Cof::opCocaV10009564	-0.898011	2.09971	-10.1232	1.15081e-06	5.01875e-06	5.26387	99.4851
Cof::opCocaV10003003	-0.999812	2.3356	-10.1211	1.15302e-06	5.02687e-06	5.2618	99.4841
Cof::opCocaV10007043	-1.00164	4.79899	-10.1203	1.15385e-06	5.029e-06	5.26103	99.4837
Cof::opCocaV10014277	-1.06814	2.51194	-10.1117	1.16315e-06	5.06653e-06	5.25236	99.4792
Cof::opCocaV10008897	-1.17894	1.7104	-10.1037	1.17184e-06	5.09987e-06	5.24432	99.475
Cof::opCocaV10004769	-1.02473	3.10259	-10.0984	1.17759e-06	5.12186e-06	5.23903	99.4723
Cof::opCocaV10002158	-1.9784	6.87602	-10.096	1.18025e-06	5.1319e-06	5.2366	99.471
Cof::opCocaV10005357	-0.728606	3.24036	-10.0827	1.19502e-06	5.18996e-06	5.22317	99.4639
Cof::opCocaV10008095	-0.795358	3.81939	-10.079	1.19911e-06	5.20329e-06	5.21948	99.4619
Cof::opCocaV10000160	-1.41109	0.202181	-10.079	1.19915e-06	5.20329e-06	5.21945	99.4619
Cof::opCocaV10004671	-1.18698	1.88585	-10.0687	1.21069e-06	5.24742e-06	5.2091	99.4563
Cof::opCocaV10002915	-0.930292	2.2502	-10.0687	1.21075e-06	5.24742e-06	5.20905	99.4563
Cof::opCocaV10004646	-1.01787	2.40456	-10.0571	1.22393e-06	5.29863e-06	5.19736	99.4499
Cof::opCocaV10006591	-0.868849	2.01072	-10.0566	1.22444e-06	5.29891e-06	5.19692	99.4497
Cof::opCocaV10012953	-0.939623	5.16723	-10.0505	1.23144e-06	5.32764e-06	5.19076	99.4463
Cof::opCocaV10006485	-1.91345	3.68779	-10.043	1.24016e-06	5.3622e-06	5.18314	99.4421
Cof::opCocaV10009389	-0.757343	0.28553	-10.0384	1.24548e-06	5.38366e-06	5.17851	99.4395
Cof::opCocaV10000977	-0.929191	2.37612	-10.0368	1.24731e-06	5.38996e-06	5.17693	99.4386
Cof::opCocaV10014354	-1.32308	2.0019	-10.0339	1.25074e-06	5.40319e-06	5.17397	99.437
Cof::opCocaV10006575	-0.986325	4.45722	-10.031	1.25417e-06	5.41643e-06	5.17101	99.4353
Cof::opCocaV10000229	-1.04452	1.30297	-10.0216	1.26522e-06	5.46095e-06	5.16153	99.43
Cof::opCocaV10005946	-0.795064	0.494858	-10.0156	1.2723e-06	5.48503e-06	5.15552	99.4266
Cof::opCocaV10002592	-0.944731	1.94186	-10.0121	1.27654e-06	5.5001e-06	5.15192	99.4245
Cof::opCocaV10014718	-0.841616	0.540403	-10.0036	1.2867e-06	5.54063e-06	5.14336	99.4196
Cof::opCocaV10014986	-2.89282	2.29027	-9.9709	1.32691e-06	5.70207e-06	5.11014	99.4001
Cof::opCocaV10007894	-1.23292	0.103062	-9.96237	1.3376e-06	5.74466e-06	5.10147	99.3949
Cof::opCocaV10007425	-1.22519	5.08564	-9.95619	1.34542e-06	5.77483e-06	5.09518	99.3911
Cof::opCocaV10013264	-0.908445	2.53639	-9.95553	1.34625e-06	5.77502e-06	5.09452	99.3907
Cof::opCocaV10003735	-0.782688	2.36554	-9.94426	1.36063e-06	5.8316e-06	5.08304	99.3837
Cof::opCocaV10005137	-1.24133	1.45459	-9.94102	1.3648e-06	5.84606e-06	5.07974	99.3817
Cof::opCocaV10012914	-0.871574	2.49139	-9.93887	1.36756e-06	5.85619e-06	5.07756	99.3804
Cof::opCocaV10008881	-7.3841	5.19008	-9.93814	1.3685e-06	5.85851e-06	5.07681	99.3799
Cof::opCocaV10011031	-1.01596	4.59574	-9.92201	1.38951e-06	5.93807e-06	5.06036	99.3697
Cof::opCocaV10011399	-0.830158	0.813112	-9.91837	1.3943e-06	5.9568e-06	5.05665	99.3673
Cof::opCocaV10002816	-1.0156	4.62873	-9.91724	1.39579e-06	5.9597e-06	5.0555	99.3666
Cof::opCocaV10002758	-1.36765	0.966602	-9.90685	1.40956e-06	6.015e-06	5.0449	99.3599
Cof::opCocaV10006187	-0.887568	1.14203	-9.89106	1.4308e-06	6.10031e-06	5.02875	99.3496
Cof::opCocaV10001280	-1.01293	0.394014	-9.88031	1.44544e-06	6.15738e-06	5.01776	99.3424
Cof::opCocaV10000609	-1.53294	5.58242	-9.87424	1.4538e-06	6.18939e-06	5.01153	99.3383
Cof::opCocaV10002355	-1.37027	2.26744	-9.85889	1.47513e-06	6.27114e-06	4.9958	99.3279
Cof::opCocaV10008004	-0.948148	2.81222	-9.85598	1.47921e-06	6.28663e-06	4.99283	99.3259
Cof::opCocaV10009342	-0.867375	1.76996	-9.84374	1.49652e-06	6.35469e-06	4.98026	99.3175
Cof::opCocaV10001390	-0.990241	6.77019	-9.84068	1.50088e-06	6.36953e-06	4.97712	99.3153
Cof::opCocaV10005327	-0.892192	3.10877	-9.81345	1.54032e-06	6.52184e-06	4.94911	99.296
Cof::opCocaV10014008	-1.064	0.145939	-9.80797	1.54839e-06	6.55223e-06	4.94347	99.2921
Cof::opCocaV10015035	-0.814513	1.27489	-9.80661	1.5504e-06	6.55864e-06	4.94208	99.2911
Cof::opCocaV10006415	-1.32502	1.63868	-9.80459	1.55338e-06	6.56767e-06	4.94	99.2896
Cof::opCocaV10013145	-1.04969	4.23467	-9.79322	1.57035e-06	6.62985e-06	4.92827	99.2813
Cof::opCocaV10004502	-0.991786	1.07798	-9.79082	1.57395e-06	6.64316e-06	4.9258	99.2795
Cof::opCocaV10015101	-1.50115	3.83092	-9.77354	1.60016e-06	6.74795e-06	4.90797	99.2667
Cof::opCocaV10007724	-0.893943	4.87186	-9.77205	1.60244e-06	6.75369e-06	4.90643	99.2655
Cof::opCocaV10011802	-1.40397	0.412199	-9.76706	1.61011e-06	6.78019e-06	4.90127	99.2618
Cof::opCocaV10014823	-0.853135	1.62152	-9.75864	1.62315e-06	6.82923e-06	4.89256	99.2554
Cof::opCocaV10002018	-1.04311	0.607329	-9.75265	1.63248e-06	6.86456e-06	4.88638	99.2508
Cof::opCocaV10000366	-0.833401	2.66747	-9.74724	1.64099e-06	6.89439e-06	4.88077	99.2466
Cof::opCocaV10001103	-1.03284	4.3982	-9.74359	1.64672e-06	6.91455e-06	4.877	99.2438
Cof::opCocaV10013519	-1.32136	4.01494	-9.74199	1.64927e-06	6.92325e-06	4.87533	99.2425
Cof::opCocaV10007296	-1.48899	2.37202	-9.74055	1.65153e-06	6.93078e-06	4.87385	99.2414
Cof::opCocaV10002447	-0.907602	3.04299	-9.73883	1.65426e-06	6.94024e-06	4.87207	99.2401
Cof::opCocaV10008757	-0.970622	0.457527	-9.73786	1.6558e-06	6.94335e-06	4.87106	99.2393
Cof::opCocaV10012293	-0.909807	2.9985	-9.73777	1.65595e-06	6.94335e-06	4.87097	99.2392
Cof::opCocaV10014333	-1.02735	3.87094	-9.72767	1.67209e-06	7.00704e-06	4.86049	99.2313
Cof::opCocaV10011271	-0.908277	1.32711	-9.71153	1.69822e-06	7.11249e-06	4.84375	99.2184
Cof::opCocaV10013717	-1.04651	3.23129	-9.70629	1.70681e-06	7.1464e-06	4.83831	99.2142
Cof::opCocaV10011248	-0.820091	1.16079	-9.70519	1.70861e-06	7.15095e-06	4.83717	99.2133
Cof::opCocaV10005198	-1.44758	0.290609	-9.70504	1.70887e-06	7.15095e-06	4.83701	99.2132
Cof::opCocaV10002425	-0.94214	4.5655	-9.70286	1.71245e-06	7.16186e-06	4.83475	99.2114
Cof::opCocaV10014903	-0.718969	0.962657	-9.70247	1.71309e-06	7.1625e-06	4.83434	99.2111
Cof::opCocaV10010632	-1.10441	0.0438258	-9.70182	1.71416e-06	7.16492e-06	4.83367	99.2106
Cof::opCocaV10001677	-0.909519	1.39765	-9.6993	1.71833e-06	7.18032e-06	4.83105	99.2085
Cof::opCocaV10015018	-1.54952	1.17373	-9.69848	1.71968e-06	7.18189e-06	4.8302	99.2078
Cof::opCocaV10003171	-0.943865	1.14536	-9.68801	1.73711e-06	7.25055e-06	4.81931	99.1992
Cof::opCocaV10010187	-0.792155	0.0765585	-9.6853	1.74165e-06	7.26742e-06	4.81649	99.197
Cof::opCocaV10015160	-1.17312	0.314036	-9.67031	1.76701e-06	7.37116e-06	4.80088	99.1845
Cof::opCocaV10013937	-0.736339	4.55204	-9.66955	1.76831e-06	7.3745e-06	4.80009	99.1838
Cof::opCocaV10003465	-0.980875	2.3723	-9.65974	1.78514e-06	7.44047e-06	4.78986	99.1755
Cof::opCocaV10005894	-1.00517	1.50856	-9.65662	1.79053e-06	7.45868e-06	4.78661	99.1728
Cof::opCocaV10010191	-1.56154	0.349058	-9.65101	1.80027e-06	7.49499e-06	4.78075	99.168
Cof::opCocaV10008122	-0.869709	3.35198	-9.63658	1.82557e-06	7.59019e-06	4.76569	99.1555
Cof::opCocaV10000605	-1.50273	1.84799	-9.63649	1.82572e-06	7.59019e-06	4.7656	99.1554
Cof::opCocaV10007904	-0.798318	2.45564	-9.63444	1.82934e-06	7.6031e-06	4.76346	99.1536
Cof::opCocaV10014884	-0.83216	3.27989	-9.6322	1.83333e-06	7.61752e-06	4.76111	99.1516
Cof::opCocaV10006344	-0.70024	0.495172	-9.63161	1.83438e-06	7.61971e-06	4.76049	99.1511
Cof::opCocaV10001786	-1.60424	5.86862	-9.63026	1.83676e-06	7.62747e-06	4.75909	99.1499
Cof::opCocaV10000183	-1.06079	1.52602	-9.62747	1.84174e-06	7.64596e-06	4.75617	99.1475
Cof::opCocaV10001035	-1.17053	0.646407	-9.62053	1.85417e-06	7.69129e-06	4.7489	99.1413
Cof::opCocaV10006412	-2.627	1.02853	-9.61797	1.85878e-06	7.708e-06	4.74622	99.139
Cof::opCocaV10003746	-0.984954	2.47989	-9.60963	1.87386e-06	7.76395e-06	4.7375	99.1316
Cof::opCocaV10014378	-1.27623	2.9552	-9.59917	1.89299e-06	7.83658e-06	4.72654	99.1221
Cof::opCocaV10013436	-0.825537	2.74429	-9.5818	1.9252e-06	7.96095e-06	4.70832	99.1061
Cof::opCocaV10000598	-0.989541	0.915524	-9.57083	1.94586e-06	8.04384e-06	4.6968	99.0958
Cof::opCocaV10003426	-1.18438	1.97644	-9.56063	1.96528e-06	8.11755e-06	4.68608	99.0861
Cof::opCocaV10010573	-1.02485	4.24131	-9.55959	1.96728e-06	8.12352e-06	4.68498	99.0852
Cof::opCocaV10001005	-0.763124	5.26737	-9.55368	1.97862e-06	8.16579e-06	4.67877	99.0795
Cof::opCocaV10007319	-0.838987	0.425516	-9.55089	1.98402e-06	8.18573e-06	4.67583	99.0768
Cof::opCocaV10002785	-0.936634	1.01958	-9.54246	2.00039e-06	8.24634e-06	4.66696	99.0687
Cof::opCocaV10014657	-1.20053	0.798925	-9.53806	2.00901e-06	8.27591e-06	4.66232	99.0644
Cof::opCocaV10002901	-0.717658	3.03284	-9.53078	2.02334e-06	8.3316e-06	4.65464	99.0572
Cof::opCocaV10009896	-1.68835	3.6552	-9.52546	2.03387e-06	8.37026e-06	4.64904	99.052
Cof::opCocaV10012431	-0.753112	3.40301	-9.51131	2.06221e-06	8.47976e-06	4.6341	99.0379
Cof::opCocaV10002972	-0.793686	2.54106	-9.49429	2.09685e-06	8.61258e-06	4.61612	99.0206
Cof::opCocaV10004730	-0.79621	3.7747	-9.48771	2.11042e-06	8.65377e-06	4.60916	99.0138
Cof::opCocaV10009591	-0.80181	2.95129	-9.4858	2.11437e-06	8.66758e-06	4.60713	99.0118
Cof::opCocaV10002040	-0.981619	0.671849	-9.47739	2.13189e-06	8.73351e-06	4.59823	99.0031
Cof::opCocaV10014121	-1.02088	2.76658	-9.47722	2.13224e-06	8.73351e-06	4.59805	99.0029
Cof::opCocaV10014894	-0.788654	1.52638	-9.46865	2.15025e-06	8.80237e-06	4.58897	98.9939
Cof::opCocaV10012616	-0.867123	1.33961	-9.45745	2.17402e-06	8.89127e-06	4.5771	98.982
Cof::opCocaV10012472	-0.772437	5.12673	-9.45728	2.17439e-06	8.89127e-06	4.57692	98.9818
Cof::opCocaV10014794	-1.24792	1.34272	-9.45057	2.18877e-06	8.94262e-06	4.5698	98.9746
Cof::opCocaV10013848	-2.30798	1.1064	-9.44536	2.20003e-06	8.98612e-06	4.56426	98.969
Cof::opCocaV10003066	-1.07091	2.08265	-9.4434	2.20427e-06	9.00094e-06	4.56218	98.9669
Cof::opCocaV10010084	-1.25092	0.231846	-9.44172	2.20792e-06	9.01333e-06	4.5604	98.965
Cof::opCocaV10008024	-1.08507	0.55278	-9.4391	2.21363e-06	9.03411e-06	4.55761	98.9622
Cof::opCocaV10007034	-1.05378	0.341749	-9.43288	2.22722e-06	9.07447e-06	4.551	98.9554
Cof::opCocaV10001626	-0.809416	4.70347	-9.43165	2.22992e-06	9.08292e-06	4.5497	98.954
Cof::opCocaV10013472	-1.06847	1.28834	-9.42812	2.23769e-06	9.10756e-06	4.54594	98.9501
Cof::opCocaV10010612	-1.32093	0.612794	-9.42026	2.25508e-06	9.17272e-06	4.53758	98.9414
Cof::opCocaV10011279	-0.887306	4.05179	-9.41908	2.25771e-06	9.18084e-06	4.53633	98.9401
Cof::opCocaV10002614	-0.815579	0.270454	-9.41849	2.25902e-06	9.18111e-06	4.5357	98.9394
Cof::opCocaV10009847	-0.854641	0.455129	-9.41414	2.26874e-06	9.21804e-06	4.53107	98.9346
Cof::opCocaV10013080	-0.818946	4.02815	-9.41244	2.27255e-06	9.22708e-06	4.52926	98.9326
Cof::opCocaV10004808	-0.755087	2.16744	-9.41231	2.27285e-06	9.22708e-06	4.52911	98.9325
Cof::opCocaV10014727	-0.786074	-0.119997	-9.4107	2.27645e-06	9.2366e-06	4.52741	98.9307
Cof::opCocaV10010840	-1.13907	6.28106	-9.41	2.27803e-06	9.24045e-06	4.52666	98.9299
Cof::opCocaV10011819	-1.12399	2.46102	-9.40029	2.29996e-06	9.31656e-06	4.51631	98.9189
Cof::opCocaV10009635	-1.86315	4.95748	-9.39928	2.30225e-06	9.32325e-06	4.51524	98.9177
Cof::opCocaV10007126	-0.728731	2.22291	-9.39888	2.30317e-06	9.32443e-06	4.51481	98.9173
Cof::opCocaV10004041	-1.12419	0.821152	-9.3957	2.31042e-06	9.3512e-06	4.51141	98.9136
Cof::opCocaV10006369	-0.802579	0.49777	-9.39193	2.31903e-06	9.38086e-06	4.5074	98.9093
Cof::opCocaV10005503	-0.793877	0.427068	-9.38852	2.32687e-06	9.40999e-06	4.50376	98.9054
Cof::opCocaV10013922	-1.6505	3.02471	-9.38635	2.33187e-06	9.42761e-06	4.50144	98.9029
Cof::opCocaV10012648	-0.822067	5.52317	-9.38289	2.33985e-06	9.45727e-06	4.49775	98.8989
Cof::opCocaV10003300	-1.7838	0.759993	-9.38146	2.34317e-06	9.4655e-06	4.49622	98.8972
Cof::opCocaV10013331	-1.23026	2.72871	-9.37977	2.3471e-06	9.47874e-06	4.49441	98.8952
Cof::opCocaV10009299	-2.43357	0.641555	-9.37614	2.35554e-06	9.50761e-06	4.49054	98.891
Cof::opCocaV10000750	-0.748561	0.970593	-9.37199	2.36524e-06	9.5415e-06	4.4861	98.8861
Cof::opCocaV10010626	-1.01009	0.882945	-9.36254	2.38747e-06	9.61797e-06	4.47601	98.8749
Cof::opCocaV10007961	-0.722215	3.43238	-9.35606	2.40285e-06	9.67199e-06	4.46907	98.8672
Cof::opCocaV10003552	-0.846439	5.4319	-9.35533	2.40458e-06	9.67631e-06	4.46829	98.8663
Cof::opCocaV10009861	-1.59825	1.04393	-9.35504	2.40528e-06	9.67644e-06	4.46798	98.866
Cof::opCocaV10004171	-0.740216	1.532	-9.34701	2.42452e-06	9.75117e-06	4.45938	98.8563
Cof::opCocaV10009836	-1.30312	0.548568	-9.34385	2.43212e-06	9.77642e-06	4.456	98.8525
Cof::opCocaV10012756	-0.77998	1.26585	-9.33871	2.44457e-06	9.82108e-06	4.45049	98.8462
Cof::opCocaV10013627	-1.16556	2.98649	-9.33394	2.45616e-06	9.86226e-06	4.44538	98.8403
Cof::opCocaV10010633	-1.00866	2.52141	-9.33297	2.45854e-06	9.86908e-06	4.44434	98.8392
Cof::opCocaV10008149	-0.995402	0.365463	-9.32838	2.46979e-06	9.90884e-06	4.43941	98.8335
Cof::opCocaV10000471	-0.790634	3.02718	-9.32715	2.47281e-06	9.91826e-06	4.43809	98.832
Cof::opCocaV10008695	-0.792058	4.75843	-9.32122	2.48742e-06	9.97412e-06	4.43174	98.8246
Cof::opCocaV10006156	-1.11528	3.8945	-9.31557	2.50143e-06	1.00221e-05	4.42567	98.8175
Cof::opCocaV10002387	-1.24603	0.321612	-9.31498	2.50291e-06	1.00253e-05	4.42504	98.8168
Cof::opCocaV10011361	-0.810232	4.17153	-9.31314	2.5075e-06	1.00409e-05	4.42306	98.8145
Cof::opCocaV10011212	-1.02834	0.525795	-9.31118	2.51239e-06	1.00578e-05	4.42095	98.812
Cof::opCocaV10002111	-1.21863	1.52073	-9.31059	2.51385e-06	1.00582e-05	4.42032	98.8113
Cof::opCocaV10007396	-1.15874	3.22909	-9.29501	2.55317e-06	1.01925e-05	4.40357	98.7914
Cof::opCocaV10011398	-0.97913	1.30579	-9.29076	2.564e-06	1.02309e-05	4.399	98.786
Cof::opCocaV10009572	-0.776386	4.11617	-9.28336	2.58302e-06	1.03005e-05	4.39103	98.7764
Cof::opCocaV10000159	-0.807867	3.49106	-9.28316	2.58353e-06	1.03005e-05	4.39081	98.7761
Cof::opCocaV10008160	-1.03968	1.54387	-9.28062	2.59007e-06	1.03237e-05	4.38808	98.7728
Cof::opCocaV10011239	-1.0234	1.39337	-9.27654	2.60065e-06	1.03631e-05	4.38368	98.7675
Cof::opCocaV10004843	-0.9025	1.81896	-9.26343	2.63492e-06	1.04857e-05	4.36956	98.7501
Cof::opCocaV10009483	-1.16007	3.40545	-9.26103	2.64124e-06	1.05013e-05	4.36697	98.7469
Cof::opCocaV10003268	-1.15597	1.7568	-9.26074	2.64203e-06	1.05013e-05	4.36665	98.7465
Cof::opCocaV10000251	-0.710409	0.539077	-9.26056	2.64249e-06	1.05013e-05	4.36646	98.7463
Cof::opCocaV10011744	-0.888183	3.94281	-9.25688	2.65222e-06	1.05343e-05	4.36249	98.7414
Cof::opCocaV10008289	-0.923415	1.90289	-9.24593	2.68145e-06	1.06475e-05	4.35066	98.7266
Cof::opCocaV10014958	-0.893125	2.32084	-9.22587	2.73586e-06	1.08577e-05	4.32898	98.699
Cof::opCocaV10000854	-1.24553	0.733275	-9.22286	2.74413e-06	1.08836e-05	4.32572	98.6949
Cof::opCocaV10010055	-0.776239	4.8684	-9.20835	2.78439e-06	1.10294e-05	4.31	98.6745
Cof::opCocaV10000413	-0.794768	4.42358	-9.19009	2.83595e-06	1.12184e-05	4.2902	98.6483
Cof::opCocaV10012420	-1.04158	1.44355	-9.18984	2.83667e-06	1.12184e-05	4.28992	98.6479
Cof::opCocaV10005627	-1.12485	2.03301	-9.18591	2.8479e-06	1.12598e-05	4.28566	98.6422
Cof::opCocaV10010542	-0.767603	5.0315	-9.18564	2.84867e-06	1.12598e-05	4.28537	98.6418
Cof::opCocaV10006244	-0.804804	1.55222	-9.18413	2.85302e-06	1.12739e-05	4.28372	98.6396
Cof::opCocaV10015468	-1.42838	1.8439	-9.18252	2.85763e-06	1.12854e-05	4.28198	98.6373
Cof::opCocaV10003773	-1.17873	0.482226	-9.17698	2.87362e-06	1.13431e-05	4.27595	98.6292
Cof::opCocaV10000868	-0.748417	2.79248	-9.17409	2.882e-06	1.13701e-05	4.27281	98.6249
Cof::opCocaV10004212	-1.11457	3.81587	-9.17279	2.88577e-06	1.13789e-05	4.2714	98.623
Cof::opCocaV10003964	-0.746374	1.79455	-9.16505	2.90836e-06	1.14587e-05	4.26298	98.6115
Cof::opCocaV10000726	-0.840473	0.259469	-9.15998	2.92327e-06	1.15144e-05	4.25746	98.6039
Cof::opCocaV10000678	-1.04435	0.245417	-9.15228	2.94607e-06	1.15917e-05	4.24908	98.5924
Cof::opCocaV10003412	-1.20745	1.28837	-9.13546	2.99653e-06	1.17839e-05	4.23075	98.5667
Cof::opCocaV10009210	-1.0131	3.24063	-9.13342	3.00272e-06	1.18051e-05	4.22852	98.5635
Cof::opCocaV10009541	-0.929393	1.31118	-9.13167	3.00803e-06	1.18204e-05	4.22662	98.5608
Cof::opCocaV10005775	-0.877873	2.41701	-9.13161	3.00822e-06	1.18204e-05	4.22655	98.5607
Cof::opCocaV10005023	-1.01412	0.815245	-9.12437	3.03032e-06	1.19009e-05	4.21865	98.5495
Cof::opCocaV10014750	-1.18291	1.114	-9.12043	3.04243e-06	1.19453e-05	4.21434	98.5433
Cof::opCocaV10011719	-1.20618	1.16275	-9.11443	3.06095e-06	1.20083e-05	4.2078	98.5339
Cof::opCocaV10004114	-0.822793	0.86131	-9.11155	3.06988e-06	1.20385e-05	4.20465	98.5293
Cof::opCocaV10004676	-0.761786	0.262239	-9.1076	3.0822e-06	1.2082e-05	4.20033	98.5231
Cof::opCocaV10005747	-1.04382	1.7036	-9.09268	3.12917e-06	1.2253e-05	4.18401	98.4991
Cof::opCocaV10009722	-1.5926	7.38941	-9.09164	3.13246e-06	1.22627e-05	4.18287	98.4975
Cof::opCocaV10005533	-0.757971	3.31139	-9.08685	3.14774e-06	1.23192e-05	4.17762	98.4897
Cof::opCocaV10009221	-0.795606	0.165234	-9.083	3.16006e-06	1.23638e-05	4.1734	98.4834
Cof::opCocaV10014433	-0.961376	0.993972	-9.08276	3.16082e-06	1.23638e-05	4.17314	98.483
Cof::opCocaV10001662	-0.935615	1.31034	-9.08024	3.16891e-06	1.23889e-05	4.17038	98.4789
Cof::opCocaV10006336	-0.675196	0.557191	-9.07749	3.1778e-06	1.24203e-05	4.16736	98.4743
Cof::opCocaV10013765	-1.23779	3.70278	-9.07506	3.18565e-06	1.24444e-05	4.1647	98.4703
Cof::opCocaV10004812	-1.1569	2.38558	-9.06493	3.21859e-06	1.25664e-05	4.1536	98.4535
Cof::opCocaV10002146	-0.80246	1.79341	-9.06077	3.23224e-06	1.26096e-05	4.14903	98.4465
Cof::opCocaV10014711	-1.16609	3.161	-9.05652	3.24627e-06	1.26543e-05	4.14435	98.4394
Cof::opCocaV10006051	-0.686611	5.14432	-9.0506	3.26589e-06	1.27273e-05	4.13785	98.4294
Cof::opCocaV10007156	-1.32362	0.745269	-9.04806	3.27435e-06	1.27569e-05	4.13506	98.425
Cof::opCocaV10015505	-0.954676	0.917001	-9.04723	3.27712e-06	1.27644e-05	4.13415	98.4236
Cof::opCocaV10002100	-0.726307	0.462409	-9.03406	3.32139e-06	1.29265e-05	4.11967	98.401
Cof::opCocaV10011003	-1.00656	1.97419	-9.03165	3.32956e-06	1.29549e-05	4.11701	98.3968
Cof::opCocaV10007809	-0.78952	2.43405	-9.03044	3.33365e-06	1.29673e-05	4.11569	98.3947
Cof::opCocaV10009292	-0.918072	0.806506	-9.02869	3.33962e-06	1.29785e-05	4.11376	98.3917
Cof::opCocaV10008962	-0.839941	1.54453	-9.02838	3.34066e-06	1.29785e-05	4.11342	98.3911
Cof::opCocaV10000315	-0.93752	3.99108	-9.01432	3.38896e-06	1.31477e-05	4.09793	98.3664
Cof::opCocaV10011906	-1.56545	0.63282	-9.0057	3.41894e-06	1.32522e-05	4.08843	98.3511
Cof::opCocaV10005184	-0.689927	1.62568	-9.0016	3.43332e-06	1.32987e-05	4.0839	98.3437
Cof::opCocaV10002894	-0.983011	0.564544	-9.00051	3.43714e-06	1.33062e-05	4.0827	98.3418
Cof::opCocaV10005997	-0.704648	1.57816	-9.00012	3.43852e-06	1.33062e-05	4.08227	98.3411
Cof::opCocaV10000425	-0.91234	5.69727	-8.99976	3.43978e-06	1.33062e-05	4.08187	98.3404
Cof::opCocaV10005991	-1.06509	2.12368	-8.99485	3.4571e-06	1.33661e-05	4.07645	98.3316
Cof::opCocaV10007090	-0.698436	1.03428	-8.98724	3.48413e-06	1.34671e-05	4.06805	98.3177
Cof::opCocaV10000219	-0.756193	2.2763	-8.98056	3.50805e-06	1.35381e-05	4.06066	98.3055
Cof::opCocaV10006254	-0.725573	0.612644	-8.9713	3.5415e-06	1.36565e-05	4.05042	98.2883
Cof::opCocaV10011937	-0.923627	0.870681	-8.95755	3.59179e-06	1.38286e-05	4.03521	98.2625
Cof::opCocaV10010274	-1.28629	1.38887	-8.93068	3.69236e-06	1.41824e-05	4.00541	98.2109
Cof::opCocaV10014503	-0.997234	5.60775	-8.92944	3.69708e-06	1.41931e-05	4.00403	98.2085
Cof::opCocaV10012230	-0.788367	2.20598	-8.9266	3.70793e-06	1.4231e-05	4.00087	98.2029
Cof::opCocaV10000232	-1.05676	0.363625	-8.91765	3.74225e-06	1.43477e-05	3.99092	98.1853
Cof::opCocaV10007619	-1.94197	0.71821	-8.91426	3.75534e-06	1.43942e-05	3.98716	98.1786
Cof::opCocaV10006666	-0.797363	5.13457	-8.91104	3.76782e-06	1.44345e-05	3.98357	98.1721
Cof::opCocaV10002570	-0.843422	1.6266	-8.90943	3.77408e-06	1.44509e-05	3.98178	98.1689
Cof::opCocaV10012082	-1.01418	0.0908365	-8.90555	3.78922e-06	1.44976e-05	3.97746	98.1611
Cof::opCocaV10012259	-0.820659	4.00139	-8.90362	3.79675e-06	1.45226e-05	3.97532	98.1573
Cof::opCocaV10013867	-1.20665	1.21856	-8.88855	3.85627e-06	1.47158e-05	3.95854	98.1267
Cof::opCocaV10002220	-1.34084	0.345493	-8.88576	3.86739e-06	1.47509e-05	3.95543	98.1209
Cof::opCocaV10008670	-0.770015	0.0183759	-8.88258	3.88011e-06	1.47952e-05	3.95189	98.1144
Cof::opCocaV10008200	-1.9928	0.833295	-8.87604	3.90645e-06	1.48887e-05	3.94459	98.1008
Cof::opCocaV10000848	-0.802898	6.11314	-8.86556	3.94901e-06	1.50384e-05	3.93289	98.0789
Cof::opCocaV10014703	-0.88529	0.720387	-8.86176	3.96458e-06	1.50859e-05	3.92865	98.0709
Cof::opCocaV10004911	-1.03276	3.84847	-8.85636	3.98682e-06	1.51666e-05	3.92261	98.0595
Cof::opCocaV10010828	-0.75054	2.79126	-8.84934	4.01591e-06	1.52734e-05	3.91477	98.0445
Cof::opCocaV10002337	-0.949716	1.69491	-8.83163	4.09036e-06	1.55484e-05	3.89495	98.0061
Cof::opCocaV10005050	-0.933919	3.7202	-8.83051	4.09513e-06	1.55626e-05	3.89369	98.0037
Cof::opCocaV10014290	-0.727755	3.26779	-8.82376	4.12393e-06	1.56639e-05	3.88613	97.9888
Cof::opCocaV10011666	-0.996058	3.9914	-8.82135	4.13429e-06	1.56992e-05	3.88342	97.9835
Cof::opCocaV10007507	-1.09443	0.766097	-8.81957	4.14195e-06	1.57242e-05	3.88143	97.9795
Cof::opCocaV10010153	-0.854442	3.81632	-8.81618	4.15655e-06	1.57715e-05	3.87763	97.972
Cof::opCocaV10001944	-0.917055	1.08194	-8.81331	4.16896e-06	1.58145e-05	3.87441	97.9656
Cof::opCocaV10002204	-0.704602	0.863201	-8.80957	4.18521e-06	1.58679e-05	3.87021	97.9572
Cof::opCocaV10002325	-0.780662	0.507481	-8.80892	4.18807e-06	1.58747e-05	3.86948	97.9557
Cof::opCocaV10002131	-0.688822	1.93798	-8.80004	4.22693e-06	1.60179e-05	3.85951	97.9357
Cof::opCocaV10011865	-1.38415	0.815346	-8.79839	4.23421e-06	1.6033e-05	3.85766	97.9319
Cof::opCocaV10008839	-0.938703	1.21152	-8.79132	4.26549e-06	1.61348e-05	3.84971	97.9158
Cof::opCocaV10010082	-0.855336	4.00784	-8.78862	4.27752e-06	1.61762e-05	3.84667	97.9096
Cof::opCocaV10008399	-0.878575	0.626893	-8.78673	4.28595e-06	1.62039e-05	3.84455	97.9052
Cof::opCocaV10012434	-0.701628	-0.0304127	-8.77865	4.32222e-06	1.63326e-05	3.83546	97.8865
Cof::opCocaV10006467	-1.01307	0.654761	-8.77444	4.34122e-06	1.63959e-05	3.83073	97.8767
Cof::opCocaV10004801	-0.921078	0.855055	-8.77133	4.35533e-06	1.6444e-05	3.82723	97.8694
Cof::opCocaV10015453	-0.791077	1.61096	-8.77114	4.35619e-06	1.6444e-05	3.82701	97.8689
Cof::opCocaV10009519	-0.962715	0.679035	-8.76745	4.37301e-06	1.65033e-05	3.82286	97.8603
Cof::opCocaV10011508	-0.908618	0.0347215	-8.76156	4.40001e-06	1.66009e-05	3.81621	97.8463
Cof::opCocaV10001345	-0.746913	3.7174	-8.7603	4.40579e-06	1.66142e-05	3.8148	97.8433
Cof::opCocaV10003672	-0.693698	2.54485	-8.75881	4.41264e-06	1.66358e-05	3.81312	97.8398
Cof::opCocaV10013985	-0.968778	1.01379	-8.75743	4.41903e-06	1.66556e-05	3.81156	97.8365
Cof::opCocaV10009753	-3.96356	1.69033	-8.75508	4.42988e-06	1.66836e-05	3.80891	97.8309
Cof::opCocaV10000782	-0.857695	1.06724	-8.75304	4.43933e-06	1.67149e-05	3.80662	97.826
Cof::opCocaV10001075	-0.640855	-0.0489911	-8.75173	4.44545e-06	1.67337e-05	3.80513	97.8228
Cof::opCocaV10012748	-1.02271	2.1912	-8.74896	4.45831e-06	1.67692e-05	3.80201	97.8162
Cof::opCocaV10008752	-1.0658	1.28572	-8.74313	4.48557e-06	1.68631e-05	3.79544	97.8021
Cof::opCocaV10006976	-0.779056	6.045	-8.74121	4.4946e-06	1.68884e-05	3.79326	97.7974
Cof::opCocaV10001813	-0.744761	0.595306	-8.7182	4.60427e-06	1.72739e-05	3.76726	97.7407
Cof::opCocaV10001966	-1.39869	2.6772	-8.70533	4.66685e-06	1.74909e-05	3.75269	97.7083
Cof::opCocaV10009695	-0.670596	0.296	-8.70428	4.67202e-06	1.75058e-05	3.7515	97.7056
Cof::opCocaV10008506	-0.726586	1.18948	-8.70391	4.67381e-06	1.7508e-05	3.75108	97.7047
Cof::opCocaV10005082	-1.23557	0.0698221	-8.70342	4.67623e-06	1.75126e-05	3.75053	97.7034
Cof::opCocaV10004157	-1.35845	0.445724	-8.70166	4.68487e-06	1.75405e-05	3.74854	97.699
Cof::opCocaV10005298	-0.862029	5.69362	-8.69865	4.69972e-06	1.75916e-05	3.74512	97.6913
Cof::opCocaV10001802	-0.683284	-0.0533017	-8.68609	4.76219e-06	1.77982e-05	3.73088	97.6589
Cof::opCocaV10009085	-1.01174	0.519141	-8.67317	4.82738e-06	1.80324e-05	3.71621	97.6252
Cof::opCocaV10001666	-0.797251	0.746583	-8.6605	4.89223e-06	1.82471e-05	3.70181	97.5916
Cof::opCocaV10006495	-0.65024	4.19133	-8.6537	4.92746e-06	1.83692e-05	3.69407	97.5733
Cof::opCocaV10014233	-0.939446	0.351043	-8.65344	4.92877e-06	1.83694e-05	3.69379	97.5726
Cof::opCocaV10010167	-0.988061	0.877374	-8.65197	4.93646e-06	1.83934e-05	3.6921	97.5686
Cof::opCocaV10009762	-0.911906	1.18835	-8.64737	4.96045e-06	1.84734e-05	3.68687	97.5562
Cof::opCocaV10006114	-0.712517	6.16374	-8.64593	4.96802e-06	1.84969e-05	3.68523	97.5523
Cof::opCocaV10007450	-1.08412	0.352645	-8.6396	5.00131e-06	1.86067e-05	3.67802	97.535
Cof::opCocaV10011945	-1.62226	5.66425	-8.63716	5.01423e-06	1.86501e-05	3.67524	97.5283
Cof::opCocaV10004259	-0.845481	3.35294	-8.63205	5.04135e-06	1.87319e-05	3.66942	97.5142
Cof::opCocaV10011860	-1.6041	2.37098	-8.6289	5.0582e-06	1.87851e-05	3.66582	97.5055
Cof::opCocaV10005400	-0.700867	4.00481	-8.61962	5.10807e-06	1.89607e-05	3.65524	97.4796
Cof::opCocaV10007056	-0.924517	0.122105	-8.58551	5.29605e-06	1.96039e-05	3.61626	97.3821
Cof::opCocaV10001081	-0.861325	0.935741	-8.58323	5.30891e-06	1.96466e-05	3.61364	97.3754
Cof::opCocaV10013368	-0.895259	2.48713	-8.58207	5.31543e-06	1.96658e-05	3.61232	97.372
Cof::opCocaV10013789	-1.34942	3.13269	-8.57874	5.33424e-06	1.97304e-05	3.6085	97.3622
Cof::opCocaV10009608	-0.633262	0.868409	-8.57375	5.36263e-06	1.98154e-05	3.60278	97.3475
Cof::opCocaV10009001	-0.77938	1.82637	-8.5725	5.36973e-06	1.98367e-05	3.60135	97.3438
Cof::opCocaV10009133	-0.998906	0.967828	-8.55472	5.47225e-06	2.019e-05	3.58095	97.2905
Cof::opCocaV10004954	-1.22128	1.899	-8.5361	5.58185e-06	2.05892e-05	3.55956	97.2336
Cof::opCocaV10009492	-0.831363	0.391758	-8.53348	5.59744e-06	2.06415e-05	3.55656	97.2255
Cof::opCocaV10013022	-1.01732	0.814585	-8.53151	5.60925e-06	2.06747e-05	3.55428	97.2193
Cof::opCocaV10000368	-0.741373	1.12422	-8.5285	5.62728e-06	2.07307e-05	3.55082	97.21
Cof::opCocaV10014220	-1.23917	0.553583	-8.52623	5.64094e-06	2.07759e-05	3.54821	97.2029
Cof::opCocaV10010963	-0.886321	0.495679	-8.52359	5.65685e-06	2.08273e-05	3.54517	97.1946
Cof::opCocaV10011897	-1.08743	0.706745	-8.5232	5.65917e-06	2.08273e-05	3.54473	97.1934
Cof::opCocaV10012305	-0.911821	2.41539	-8.51288	5.72189e-06	2.10266e-05	3.53284	97.1608
Cof::opCocaV10001964	-0.955258	2.34367	-8.51101	5.73334e-06	2.10634e-05	3.53068	97.1548
Cof::opCocaV10011677	-0.890828	0.17697	-8.51073	5.73507e-06	2.10644e-05	3.53036	97.1539
Cof::opCocaV10014740	-1.39421	0.0727189	-8.50794	5.75218e-06	2.1122e-05	3.52714	97.145
Cof::opCocaV10004200	-0.747917	1.81889	-8.49584	5.82708e-06	2.1381e-05	3.51319	97.1061
Cof::opCocaV10012219	-0.721451	1.26212	-8.49194	5.85145e-06	2.14543e-05	3.50869	97.0934
Cof::opCocaV10012318	-0.789491	1.61903	-8.48647	5.88581e-06	2.15749e-05	3.50237	97.0755
Cof::opCocaV10003373	-0.727195	0.0662481	-8.47464	5.96088e-06	2.18392e-05	3.4887	97.0365
Cof::opCocaV10001453	-1.40257	2.08476	-8.4671	6.00934e-06	2.20003e-05	3.47997	97.0113
Cof::opCocaV10008874	-0.98195	2.52902	-8.44221	6.17209e-06	2.25455e-05	3.45115	96.9266
Cof::opCocaV10007950	-0.767539	0.577294	-8.44099	6.18018e-06	2.25695e-05	3.44974	96.9223
Cof::opCocaV10013375	-0.6727	1.65048	-8.43138	6.24444e-06	2.27815e-05	3.43859	96.8889
Cof::opCocaV10005857	-0.749551	1.28904	-8.43071	6.24894e-06	2.2791e-05	3.43781	96.8865
Cof::opCocaV10013151	-0.872859	1.72917	-8.43053	6.25015e-06	2.2791e-05	3.4376	96.8859
Cof::opCocaV10005129	-1.00835	0.466848	-8.42905	6.26013e-06	2.28182e-05	3.43588	96.8807
Cof::opCocaV10000105	-1.30642	1.97656	-8.42896	6.26072e-06	2.28182e-05	3.43578	96.8804
Cof::opCocaV10010688	-0.663846	1.42118	-8.42825	6.2655e-06	2.283e-05	3.43495	96.8779
Cof::opCocaV10015077	-1.70367	4.75177	-8.4275	6.27056e-06	2.28427e-05	3.43408	96.8753
Cof::opCocaV10007770	-1.04106	0.994186	-8.42462	6.29004e-06	2.29023e-05	3.43074	96.8652
Cof::opCocaV10006305	-1.0845	0.033473	-8.42228	6.30589e-06	2.29544e-05	3.42802	96.8569
Cof::opCocaV10007025	-1.20023	1.10678	-8.42121	6.31322e-06	2.2973e-05	3.42677	96.8531
Cof::opCocaV10001897	-0.942124	0.263001	-8.40927	6.39494e-06	2.3244e-05	3.4129	96.8105
Cof::opCocaV10000340	-0.700857	0.600465	-8.40661	6.41331e-06	2.32935e-05	3.40981	96.801
Cof::opCocaV10001409	-1.04716	0.940624	-8.40316	6.43722e-06	2.33572e-05	3.40579	96.7885
Cof::opCocaV10014624	-0.643893	2.01268	-8.39294	6.50869e-06	2.35932e-05	3.39389	96.7513
Cof::opCocaV10000353	-0.940197	0.423413	-8.3874	6.54772e-06	2.37201e-05	3.38744	96.731
Cof::opCocaV10005537	-0.998672	2.68806	-8.38729	6.54854e-06	2.37201e-05	3.38731	96.7305
Cof::opCocaV10008731	-1.35641	6.02004	-8.38157	6.58915e-06	2.38554e-05	3.38064	96.7094
Cof::opCocaV10014080	-1.09481	3.20355	-8.37642	6.62591e-06	2.39679e-05	3.37464	96.6902
Cof::opCocaV10003305	-0.843733	3.46392	-8.37631	6.62673e-06	2.39679e-05	3.37451	96.6898
Cof::opCocaV10015092	-0.700437	0.151865	-8.37466	6.63859e-06	2.39989e-05	3.37258	96.6836
Cof::opCocaV10007506	-0.896585	1.26761	-8.34999	6.81834e-06	2.46063e-05	3.34377	96.59
Cof::opCocaV10013644	-0.832416	0.869906	-8.3404	6.8896e-06	2.48452e-05	3.33256	96.5529
Cof::opCocaV10001536	-0.676965	2.3969	-8.33741	6.91201e-06	2.49138e-05	3.32906	96.5412
Cof::opCocaV10005903	-0.720545	2.69581	-8.33616	6.92143e-06	2.49416e-05	3.32759	96.5363
Cof::opCocaV10014893	-1.23696	1.67198	-8.33513	6.92913e-06	2.49632e-05	3.32639	96.5323
Cof::opCocaV10002544	-0.853337	2.32524	-8.33483	6.93143e-06	2.49654e-05	3.32603	96.5311
Cof::opCocaV10002250	-1.35925	0.93377	-8.33102	6.96019e-06	2.50462e-05	3.32157	96.5161
Cof::opCocaV10013950	-0.918164	0.0196153	-8.33095	6.96069e-06	2.50462e-05	3.32149	96.5159
Cof::opCocaV10001799	-0.648352	4.74036	-8.31775	7.06127e-06	2.53708e-05	3.30602	96.4635
Cof::opCocaV10014934	-0.721844	3.03383	-8.31358	7.09336e-06	2.54799e-05	3.30113	96.4468
Cof::opCocaV10011373	-0.879922	2.41242	-8.29857	7.21022e-06	2.58744e-05	3.28351	96.3859
Cof::opCocaV10007112	-2.23129	0.712113	-8.29411	7.24539e-06	2.59878e-05	3.27827	96.3676
Cof::opCocaV10000451	-1.27386	2.66746	-8.28177	7.34354e-06	2.6295e-05	3.26376	96.3164
Cof::opCocaV10012218	-0.774905	0.449141	-8.27342	7.41072e-06	2.65226e-05	3.25394	96.2814
Cof::opCocaV10003479	-0.766384	0.366651	-8.27052	7.43428e-06	2.66004e-05	3.25052	96.2692
Cof::opCocaV10004134	-1.03736	0.102366	-8.26488	7.48022e-06	2.67583e-05	3.24387	96.2452
Cof::opCocaV10012205	-0.789248	1.61825	-8.26353	7.4913e-06	2.67914e-05	3.24228	96.2395
Cof::opCocaV10008437	-0.726385	4.55168	-8.25922	7.5266e-06	2.69045e-05	3.23721	96.2211
Cof::opCocaV10012816	-0.917695	0.450397	-8.25378	7.57153e-06	2.70586e-05	3.23079	96.1977
Cof::opCocaV10010693	-0.691631	1.176	-8.24916	7.60993e-06	2.71892e-05	3.22534	96.1777
Cof::opCocaV10008798	-0.841871	0.00937564	-8.24716	7.6266e-06	2.72355e-05	3.22298	96.169
Cof::opCocaV10013387	-0.962941	2.15727	-8.24497	7.64492e-06	2.72876e-05	3.22039	96.1595
Cof::opCocaV10013784	-1.05996	1.5424	-8.23425	7.73523e-06	2.75698e-05	3.20773	96.1124
Cof::opCocaV10000101	-0.71613	1.58491	-8.22777	7.79037e-06	2.77394e-05	3.20007	96.0837
Cof::opCocaV10010034	-0.611722	4.61771	-8.22629	7.80299e-06	2.77776e-05	3.19833	96.0771
Cof::opCocaV10013518	-0.869115	3.3459	-8.19785	8.05056e-06	2.86034e-05	3.16466	95.9482
Cof::opCocaV10011667	-0.681144	0.511152	-8.19567	8.06987e-06	2.86582e-05	3.16207	95.9382
Cof::opCocaV10000518	-0.641218	0.840555	-8.19315	8.0923e-06	2.8717e-05	3.15908	95.9265
Cof::opCocaV10004247	-0.627528	0.747098	-8.1865	8.15171e-06	2.89069e-05	3.15119	95.8956
Cof::opCocaV10010930	-1.01887	1.25537	-8.18487	8.16637e-06	2.89498e-05	3.14926	95.8879
Cof::opCocaV10005028	-0.646219	1.74724	-8.18471	8.16776e-06	2.89498e-05	3.14907	95.8872
Cof::opCocaV10005260	-0.688351	5.23933	-8.16986	8.3025e-06	2.93919e-05	3.13144	95.8171
Cof::opCocaV10000423	-1.22771	0.59302	-8.16926	8.30797e-06	2.94042e-05	3.13073	95.8142
Cof::opCocaV10006012	-1.23839	3.65159	-8.16369	8.35919e-06	2.95784e-05	3.1241	95.7876
Cof::opCocaV10014410	-0.806424	0.340938	-8.16337	8.36218e-06	2.95818e-05	3.12372	95.786
Cof::opCocaV10010667	-0.667225	2.71836	-8.15999	8.39339e-06	2.96779e-05	3.1197	95.7698
Cof::opCocaV10013912	-0.795926	0.000992922	-8.15619	8.42869e-06	2.97956e-05	3.11518	95.7514
Cof::opCocaV10002344	-0.864724	0.248447	-8.14909	8.49503e-06	3.00084e-05	3.10672	95.7169
Cof::opCocaV10004641	-0.91672	1.74088	-8.14852	8.50033e-06	3.00127e-05	3.10605	95.7142
Cof::opCocaV10004459	-0.747973	2.91307	-8.14293	8.55304e-06	3.01843e-05	3.09939	95.6867
Cof::opCocaV10007662	-3.26513	0.922392	-8.14213	8.56061e-06	3.01965e-05	3.09843	95.6828
Cof::opCocaV10002150	-0.741738	0.215446	-8.1398	8.58271e-06	3.02599e-05	3.09565	95.6713
Cof::opCocaV10006230	-0.711577	2.71795	-8.13702	8.60907e-06	3.03456e-05	3.09235	95.6576
Cof::opCocaV10004405	-0.594006	0.869788	-8.13473	8.63093e-06	3.0408e-05	3.08962	95.6462
Cof::opCocaV10003673	-1.854	2.45675	-8.12588	8.71587e-06	3.06852e-05	3.07906	95.6021
Cof::opCocaV10014517	-1.01554	1.22826	-8.12116	8.76151e-06	3.08311e-05	3.07343	95.5783
Cof::opCocaV10007717	-0.930595	0.929912	-8.12005	8.77227e-06	3.08542e-05	3.07211	95.5727
Cof::opCocaV10013767	-1.26398	1.29128	-8.11667	8.80519e-06	3.09329e-05	3.06807	95.5556
Cof::opCocaV10006490	-0.967292	1.73157	-8.11606	8.81115e-06	3.09465e-05	3.06734	95.5525
Cof::opCocaV10001948	-0.64093	1.08968	-8.11445	8.82691e-06	3.09944e-05	3.06541	95.5443
Cof::opCocaV10005403	-1.40708	-0.114101	-8.10867	8.88365e-06	3.11788e-05	3.05851	95.5148
Cof::opCocaV10012081	-0.678429	0.525358	-8.10292	8.94051e-06	3.1355e-05	3.05163	95.4853
Cof::opCocaV10015010	-0.833434	-0.188318	-8.10189	8.95071e-06	3.13766e-05	3.0504	95.48
Cof::opCocaV10004165	-0.657761	2.20174	-8.10063	8.96317e-06	3.14128e-05	3.0489	95.4735
Cof::opCocaV10000347	-0.809378	0.212177	-8.10022	8.96729e-06	3.14197e-05	3.04841	95.4714
Cof::opCocaV10002887	-0.643559	3.88636	-8.09316	9.03788e-06	3.16595e-05	3.03995	95.4347
Cof::opCocaV10002600	-1.12529	0.58102	-8.08976	9.07202e-06	3.17631e-05	3.03589	95.4169
Cof::opCocaV10009701	-0.753397	1.75941	-8.08957	9.07394e-06	3.17631e-05	3.03566	95.4159
Cof::opCocaV10012370	-0.991887	1.16588	-8.08473	9.12285e-06	3.19191e-05	3.02987	95.3905
Cof::opCocaV10015332	-0.920495	2.23536	-8.07897	9.18145e-06	3.20935e-05	3.02297	95.3601
Cof::opCocaV10001834	-0.67459	0.127602	-8.07255	9.24729e-06	3.23006e-05	3.01527	95.3259
Cof::opCocaV10015058	-2.95072	1.21462	-8.06366	9.33918e-06	3.25751e-05	3.00461	95.2782
Cof::opCocaV10006962	-1.01784	1.70811	-8.06175	9.35913e-06	3.26215e-05	3.00231	95.2678
Cof::opCocaV10005884	-0.66764	0.278083	-8.05872	9.39076e-06	3.2724e-05	2.99867	95.2514
Cof::opCocaV10008466	-1.58595	1.55966	-8.05579	9.42148e-06	3.28154e-05	2.99515	95.2355
Cof::opCocaV10003774	-0.826728	1.88275	-8.04006	9.58814e-06	3.33485e-05	2.97625	95.149
Cof::opCocaV10005959	-1.21531	0.772466	-8.03873	9.60242e-06	3.33902e-05	2.97465	95.1416
Cof::opCocaV10011632	-1.08243	1.01796	-8.03449	9.64788e-06	3.35404e-05	2.96956	95.118
Cof::opCocaV10010561	-1.10148	6.63018	-8.02775	9.72079e-06	3.37698e-05	2.96145	95.0802
Cof::opCocaV10001050	-0.690999	0.251127	-8.02165	9.78727e-06	3.39847e-05	2.9541	95.0457
Cof::opCocaV10005822	-0.716714	1.56077	-8.0214	9.79003e-06	3.39863e-05	2.9538	95.0443
Cof::opCocaV10006563	-0.913484	-0.046608	-8.02111	9.79318e-06	3.39892e-05	2.95345	95.0426
Cof::opCocaV10008067	-0.607143	3.72632	-8.01681	9.84038e-06	3.41208e-05	2.94827	95.0182
Cof::opCocaV10004102	-0.728137	0.494401	-8.01542	9.85572e-06	3.41659e-05	2.94659	95.0102
Cof::opCocaV10007474	-0.649448	-0.0575961	-8.01212	9.89216e-06	3.42841e-05	2.94261	94.9913
Cof::opCocaV10010956	-0.58299	4.68815	-8.01034	9.91187e-06	3.43443e-05	2.94047	94.9811
Cof::opCocaV10011640	-1.17352	0.262544	-8.00816	9.93611e-06	3.44202e-05	2.93784	94.9685
Cof::opCocaV10002547	-0.969242	0.357071	-8.0067	9.95234e-06	3.44683e-05	2.93608	94.9601
Cof::opCocaV10004432	-0.912553	2.8441	-8.00612	9.95886e-06	3.44827e-05	2.93537	94.9567
Cof::opCocaV10005524	-1.3199	0.031827	-8.00169	1.00083e-05	3.46456e-05	2.93003	94.9311
Cof::opCocaV10012176	-1.04329	0.97973	-7.99657	1.00659e-05	3.48204e-05	2.92385	94.9013
Cof::opCocaV10004507	-0.736191	2.90555	-7.99229	1.01143e-05	3.49586e-05	2.91868	94.8762
Cof::opCocaV10010060	-0.819784	2.6054	-7.9922	1.01153e-05	3.49586e-05	2.91857	94.8757
Cof::opCocaV10010151	-0.678403	2.46857	-7.99193	1.01184e-05	3.49608e-05	2.91825	94.8741
Cof::opCocaV10011443	-0.853053	1.51276	-7.98881	1.01539e-05	3.50753e-05	2.91447	94.8557
Cof::opCocaV10010848	-1.20298	0.209341	-7.98468	1.02009e-05	3.52131e-05	2.90949	94.8313
Cof::opCocaV10010118	-0.792438	0.54925	-7.98005	1.02541e-05	3.53841e-05	2.90389	94.8038
Cof::opCocaV10004352	-1.7784	1.5682	-7.97547	1.03069e-05	3.55537e-05	2.89835	94.7765
Cof::opCocaV10001713	-0.884783	1.33858	-7.97317	1.03336e-05	3.56374e-05	2.89557	94.7627
Cof::opCocaV10003294	-0.658079	1.85822	-7.97244	1.03421e-05	3.56584e-05	2.89468	94.7583
Cof::opCocaV10008408	-0.86756	1.13814	-7.97092	1.03597e-05	3.56941e-05	2.89284	94.7491
Cof::opCocaV10011652	-0.89863	2.0846	-7.96936	1.03779e-05	3.57482e-05	2.89096	94.7398
Cof::opCocaV10003848	-1.03037	0.124672	-7.9681	1.03926e-05	3.57907e-05	2.88942	94.7321
Cof::opCocaV10015148	-0.971531	0.633562	-7.95979	1.04901e-05	3.6084e-05	2.87937	94.6817
Cof::opCocaV10003988	-0.997815	2.61398	-7.95897	1.04998e-05	3.61088e-05	2.87837	94.6767
Cof::opCocaV10011208	-0.845661	0.281644	-7.95331	1.05668e-05	3.63223e-05	2.87151	94.642
Cof::opCocaV10006273	-2.38889	2.45399	-7.95113	1.05927e-05	3.63944e-05	2.86887	94.6286
Cof::opCocaV10009751	-0.686383	0.699245	-7.93248	1.08176e-05	3.70861e-05	2.84624	94.5124
Cof::opCocaV10013136	-0.873368	2.58384	-7.93234	1.08193e-05	3.70861e-05	2.84607	94.5115
Cof::opCocaV10010424	-2.50215	7.88168	-7.92482	1.09114e-05	3.73932e-05	2.83693	94.4639
Cof::opCocaV10008114	-0.759303	0.626662	-7.92272	1.09374e-05	3.74734e-05	2.83437	94.4505
Cof::opCocaV10002117	-0.83788	-0.0484432	-7.92222	1.09435e-05	3.74857e-05	2.83377	94.4474
Cof::opCocaV10000358	-0.643557	0.598576	-7.91162	1.10753e-05	3.78928e-05	2.82087	94.3793
Cof::opCocaV10011013	-0.707156	0.879794	-7.90771	1.11242e-05	3.80425e-05	2.81612	94.3541
Cof::opCocaV10006860	-0.79656	0.801498	-7.90656	1.11387e-05	3.80831e-05	2.81472	94.3466
Cof::opCocaV10010449	-1.4622	0.608535	-7.89257	1.13163e-05	3.86633e-05	2.79768	94.255
Cof::opCocaV10011181	-0.748355	1.11539	-7.88941	1.13568e-05	3.87928e-05	2.79383	94.2341
Cof::opCocaV10012861	-0.896766	1.38474	-7.88784	1.13771e-05	3.8853e-05	2.79191	94.2237
Cof::opCocaV10001844	-0.715977	0.815806	-7.88634	1.13964e-05	3.88918e-05	2.79008	94.2137
Cof::opCocaV10005610	-0.876586	2.48409	-7.88022	1.14757e-05	3.9126e-05	2.78261	94.1729
Cof::opCocaV10013173	-1.56138	0.379822	-7.87676	1.15207e-05	3.92663e-05	2.77839	94.1497
Cof::opCocaV10007374	-1.11647	1.14657	-7.87665	1.15222e-05	3.92663e-05	2.77825	94.1489
Cof::opCocaV10004284	-0.82953	2.3233	-7.86861	1.16276e-05	3.95979e-05	2.76844	94.0947
Cof::opCocaV10010500	-0.575309	3.95003	-7.86669	1.1653e-05	3.96753e-05	2.76609	94.0816
Cof::opCocaV10006368	-0.821527	0.68939	-7.86621	1.16593e-05	3.96785e-05	2.7655	94.0783
Cof::opCocaV10005983	-0.848249	0.487759	-7.86341	1.16965e-05	3.97956e-05	2.76208	94.0592
Cof::opCocaV10007935	-0.705357	-0.111064	-7.85954	1.17479e-05	3.99521e-05	2.75735	94.0327
Cof::opCocaV10009882	-1.1155	0.308267	-7.8477	1.19069e-05	4.04274e-05	2.74287	93.9509
Cof::opCocaV10014843	-1.06356	0.169081	-7.84675	1.19198e-05	4.04616e-05	2.74171	93.9443
Cof::opCocaV10006046	-0.743593	0.80741	-7.84057	1.20037e-05	4.07279e-05	2.73414	93.9011
Cof::opCocaV10001253	-0.644249	2.48569	-7.83321	1.21047e-05	4.10325e-05	2.72512	93.8493
Cof::opCocaV10000274	-0.635406	4.01012	-7.82583	1.22068e-05	4.135e-05	2.71607	93.7968
Cof::opCocaV10000029	-1.01361	2.89515	-7.82334	1.22414e-05	4.14577e-05	2.71302	93.7791
Cof::opCocaV10003330	-0.753157	0.940707	-7.81995	1.22888e-05	4.15989e-05	2.70886	93.7547
Cof::opCocaV10004889	-0.608728	0.968371	-7.81173	1.24045e-05	4.19614e-05	2.69877	93.6954
Cof::opCocaV10014686	-0.759949	3.14277	-7.80904	1.24426e-05	4.20631e-05	2.69546	93.6758
Cof::opCocaV10006034	-0.679557	1.03467	-7.8086	1.24488e-05	4.20631e-05	2.69492	93.6726
Cof::opCocaV10003456	-0.787195	1.61325	-7.80135	1.25522e-05	4.23929e-05	2.68601	93.6196
Cof::opCocaV10012563	-0.794018	2.2487	-7.80052	1.25641e-05	4.24135e-05	2.68499	93.6135
Cof::opCocaV10000170	-0.584241	1.70113	-7.79903	1.25854e-05	4.24758e-05	2.68316	93.6026
Cof::opCocaV10009926	-1.16979	0.244211	-7.79538	1.26381e-05	4.26338e-05	2.67867	93.5756
Cof::opCocaV10010899	-0.639973	3.81367	-7.79421	1.26549e-05	4.2681e-05	2.67723	93.567
Cof::opCocaV10010943	-0.714471	3.30631	-7.7929	1.26739e-05	4.27254e-05	2.67562	93.5572
Cof::opCocaV10009037	-1.27755	2.63909	-7.78273	1.2822e-05	4.31849e-05	2.6631	93.4814
Cof::opCocaV10007993	-0.865045	0.292957	-7.7773	1.29018e-05	4.34339e-05	2.65642	93.4405
Cof::opCocaV10013851	-0.604713	-0.0882561	-7.77599	1.29212e-05	4.3489e-05	2.6548	93.4307
Cof::opCocaV10011159	-0.670817	1.10592	-7.77549	1.29286e-05	4.35042e-05	2.65418	93.4268
Cof::opCocaV10000594	-1.03123	1.33429	-7.77083	1.29977e-05	4.37267e-05	2.64844	93.3915
Cof::opCocaV10003795	-0.968442	1.05322	-7.76899	1.30251e-05	4.38014e-05	2.64618	93.3775
Cof::opCocaV10011275	-1.4464	2.52799	-7.76257	1.31212e-05	4.41117e-05	2.63826	93.3284
Cof::opCocaV10010030	-0.841226	6.35929	-7.75873	1.31791e-05	4.42782e-05	2.63351	93.2988
Cof::opCocaV10008885	-0.688205	0.299093	-7.75736	1.31998e-05	4.43353e-05	2.63183	93.2882
Cof::opCocaV10002877	-0.630104	2.80144	-7.74745	1.33506e-05	4.47907e-05	2.61959	93.2112
Cof::opCocaV10001356	-0.877462	0.291728	-7.7448	1.33913e-05	4.49169e-05	2.61631	93.1904
Cof::opCocaV10001250	-0.634936	1.81427	-7.72933	1.36312e-05	4.56903e-05	2.59719	93.068
Cof::opCocaV10014083	-0.808512	2.12686	-7.72731	1.36629e-05	4.57653e-05	2.59468	93.0519
Cof::opCocaV10010790	-1.83692	2.86551	-7.72327	1.37265e-05	4.59599e-05	2.58968	93.0195
Cof::opCocaV10003869	-1.01401	3.22071	-7.71743	1.3819e-05	4.62355e-05	2.58245	92.9723
Cof::opCocaV10000480	-0.879046	2.12867	-7.71405	1.38728e-05	4.63732e-05	2.57826	92.9449
Cof::opCocaV10008227	-4.17461	6.91197	-7.71263	1.38955e-05	4.64384e-05	2.57651	92.9334
Cof::opCocaV10004586	-1.04732	0.398122	-7.71043	1.39307e-05	4.65455e-05	2.57378	92.9155
Cof::opCocaV10003051	-0.686536	4.41064	-7.70932	1.39486e-05	4.65948e-05	2.57239	92.9064
Cof::opCocaV10004415	-1.15686	0.201043	-7.70467	1.40235e-05	4.6813e-05	2.56663	92.8683
[truncated: 3,337 more rows]

## Sheet: Limma 1% Leaf-Bean
reporterId	M (log2 (ratio))	A (log2 (intensity))	t (statistic test value)	P.Value	adj.P.Val	B	percent (differential expression probability)
Cof::opCocaV10005555	8.19299	4.49131	69.7957	5.45166e-14	7.81909e-10	22.1709	100
Cof::opCocaV10009733	6.17156	2.96689	60.629	2.01936e-13	7.81909e-10	21.1537	100
Cof::opCocaV10009815	6.63742	3.24896	60.4056	2.08986e-13	7.81909e-10	21.1259	100
Cof::opCocaV10012662	6.75936	2.92607	60.3311	2.11398e-13	7.81909e-10	21.1166	100
Cof::opCocaV10005329	5.15179	3.04829	57.9198	3.08869e-13	9.13944e-10	20.8059	100
Cof::opCocaV10004153	4.03493	3.74541	50.2172	1.16309e-12	9.90465e-10	19.6704	100
Cof::opCocaV10002898	5.99778	3.02186	49.7103	1.278e-12	9.90465e-10	19.587	100
Cof::opCocaV10009631	5.4091	2.09185	49.5066	1.32768e-12	9.90465e-10	19.5532	100
Cof::opCocaV10006643	5.27804	2.77928	49.0917	1.43561e-12	9.90465e-10	19.4837	100
Cof::opCocaV10013890	7.60699	3.7758	49.0814	1.4384e-12	9.90465e-10	19.4819	100
Cof::opCocaV10014772	6.44037	5.37562	48.97	1.46906e-12	9.90465e-10	19.4631	100
Cof::opCocaV10012184	5.56807	3.44788	48.9124	1.48523e-12	9.90465e-10	19.4534	100
Cof::opCocaV10012578	5.18745	3.15019	48.7539	1.53066e-12	9.90465e-10	19.4265	100
Cof::opCocaV10009825	7.15605	4.29818	48.5522	1.59073e-12	9.90465e-10	19.392	100
Cof::opCocaV10002736	5.97184	4.36578	47.7272	1.86509e-12	9.90465e-10	19.2492	100
Cof::opCocaV10013530	3.94834	3.49891	47.5925	1.91469e-12	9.90465e-10	19.2255	100
Cof::opCocaV10013127	5.62978	2.40268	47.0863	2.11453e-12	9.90465e-10	19.1359	100
Cof::opCocaV10005957	7.0032	3.20564	47.0663	2.12288e-12	9.90465e-10	19.1323	100
Cof::opCocaV10001015	6.43945	3.79327	47.058	2.12633e-12	9.90465e-10	19.1308	100
Cof::opCocaV10000551	4.779	2.16435	46.872	2.20596e-12	9.90465e-10	19.0975	100
Cof::opCocaV10011899	3.92799	3.79688	46.2074	2.51866e-12	9.90465e-10	18.977	100
Cof::opCocaV10002195	5.52079	1.43761	46.0287	2.61089e-12	9.90465e-10	18.9442	100
Cof::opCocaV10012872	7.58907	3.57384	45.7984	2.7353e-12	9.9227e-10	18.9017	100
Cof::opCocaV10001219	6.55183	2.86637	45.7724	2.74979e-12	9.9227e-10	18.8969	100
Cof::opCocaV10015343	5.69132	3.79399	45.6102	2.84187e-12	9.99777e-10	18.8667	100
Cof::opCocaV10014250	5.18421	3.14147	45.3598	2.99086e-12	9.99777e-10	18.8199	100
Cof::opCocaV10004820	4.66325	1.28762	45.2227	3.07608e-12	9.99777e-10	18.7941	100
Cof::opCocaV10015050	4.76202	2.71444	45.0078	3.21507e-12	9.99777e-10	18.7535	100
Cof::opCocaV10002483	5.321	3.87241	44.8199	3.34235e-12	9.99777e-10	18.7178	100
Cof::opCocaV10001398	4.27521	4.47369	44.8098	3.34937e-12	9.99777e-10	18.7159	100
Cof::opCocaV10004038	4.9135	4.3199	44.1598	3.83572e-12	1.06512e-09	18.5907	100
Cof::opCocaV10013275	3.88977	2.8157	44.0959	3.88755e-12	1.06512e-09	18.5783	100
Cof::opCocaV10008602	3.44164	5.21095	43.8754	4.07268e-12	1.09529e-09	18.5352	100
Cof::opCocaV10010067	3.51324	2.81142	43.7914	4.14574e-12	1.09529e-09	18.5187	100
Cof::opCocaV10009753	4.929	1.79078	43.6649	4.25853e-12	1.10535e-09	18.4938	100
Cof::opCocaV10010233	5.55718	2.07488	43.3856	4.51968e-12	1.1138e-09	18.4385	100
Cof::opCocaV10004330	7.25554	2.93857	43.3204	4.58316e-12	1.1138e-09	18.4255	100
Cof::opCocaV10006475	6.07053	3.09313	43.2354	4.66749e-12	1.1138e-09	18.4085	100
Cof::opCocaV10003355	4.9785	2.47899	43.0554	4.85164e-12	1.13545e-09	18.3724	100
Cof::opCocaV10011849	6.34374	3.07112	42.7543	5.17797e-12	1.16073e-09	18.3116	100
Cof::opCocaV10009482	3.44677	2.29427	41.753	6.45083e-12	1.31981e-09	18.1054	100
Cof::opCocaV10000043	4.22208	1.99142	41.6711	6.56933e-12	1.31981e-09	18.0883	100
Cof::opCocaV10011709	4.65976	1.93324	41.6172	6.64864e-12	1.31981e-09	18.077	100
Cof::opCocaV10010839	5.22878	1.27352	41.5992	6.67539e-12	1.31981e-09	18.0732	100
Cof::opCocaV10004682	5.83355	3.60947	41.5891	6.69047e-12	1.31981e-09	18.071	100
Cof::opCocaV10010277	4.62143	3.43363	41.4194	6.94896e-12	1.33433e-09	18.0353	100
Cof::opCocaV10009828	4.41529	2.03789	41.2998	7.13781e-12	1.33433e-09	18.01	100
Cof::opCocaV10001433	3.42817	1.00483	41.2956	7.1446e-12	1.33433e-09	18.0091	100
Cof::opCocaV10008471	5.32795	3.69192	41.1983	7.30258e-12	1.33433e-09	17.9884	100
Cof::opCocaV10000992	7.2439	3.00484	41.1246	7.42491e-12	1.33433e-09	17.9727	100
Cof::opCocaV10010795	4.35437	2.59062	41.1165	7.43839e-12	1.33433e-09	17.971	100
Cof::opCocaV10014503	5.69299	3.25362	41.0885	7.4856e-12	1.33433e-09	17.965	100
Cof::opCocaV10002817	4.11164	1.18503	40.9086	7.7963e-12	1.33521e-09	17.9265	100
Cof::opCocaV10001910	4.98976	3.15083	40.5377	8.48333e-12	1.38991e-09	17.8464	100
Cof::opCocaV10011454	5.28921	3.73345	40.4563	8.64291e-12	1.38991e-09	17.8287	100
Cof::opCocaV10004055	3.84043	1.29315	40.3509	8.85443e-12	1.40862e-09	17.8057	100
Cof::opCocaV10000227	4.63395	2.43982	40.1907	9.18711e-12	1.43077e-09	17.7706	100
Cof::opCocaV10001733	3.6189	1.70121	40.1002	9.38103e-12	1.44575e-09	17.7507	100
Cof::opCocaV10009694	3.46743	4.19355	39.8457	9.95127e-12	1.50234e-09	17.6945	100
Cof::opCocaV10015298	5.96117	1.70737	39.718	1.0252e-11	1.53211e-09	17.6661	100
Cof::opCocaV10004046	3.32842	3.29071	39.2119	1.15457e-11	1.6115e-09	17.5524	100
Cof::opCocaV10014090	7.95298	4.40777	39.1318	1.17667e-11	1.61687e-09	17.5342	100
Cof::opCocaV10007268	3.78351	4.18268	39.1189	1.18028e-11	1.61687e-09	17.5313	100
Cof::opCocaV10008754	5.66849	4.23755	38.8193	1.26742e-11	1.69113e-09	17.4629	100
Cof::opCocaV10003357	8.45672	4.10189	38.8127	1.26942e-11	1.69113e-09	17.4614	100
Cof::opCocaV10006539	3.31642	3.54712	38.7482	1.28916e-11	1.69113e-09	17.4465	100
Cof::opCocaV10008006	5.51547	4.14404	38.689	1.30755e-11	1.69113e-09	17.4329	100
Cof::opCocaV10013402	6.41658	2.55609	38.4655	1.37965e-11	1.74926e-09	17.3813	100
Cof::opCocaV10013074	5.91	2.34406	38.4544	1.38333e-11	1.74926e-09	17.3787	100
Cof::opCocaV10001128	5.82655	3.06318	38.0916	1.51034e-11	1.87777e-09	17.294	100
Cof::opCocaV10005446	3.49348	1.05732	37.839	1.60634e-11	1.94218e-09	17.2344	100
Cof::opCocaV10008760	5.86899	2.68488	37.8338	1.60839e-11	1.94218e-09	17.2332	100
Cof::opCocaV10011272	3.97443	1.34858	37.6968	1.66338e-11	1.98465e-09	17.2007	100
Cof::opCocaV10005219	3.38413	4.20825	37.6097	1.69939e-11	1.99543e-09	17.1799	100
Cof::opCocaV10009917	6.18222	3.29706	37.5655	1.718e-11	2.0014e-09	17.1694	100
Cof::opCocaV10007490	3.75332	2.44535	37.3892	1.79451e-11	2.04229e-09	17.1271	100
Cof::opCocaV10009096	3.17397	2.31756	37.3231	1.82417e-11	2.06019e-09	17.1112	100
Cof::opCocaV10013749	4.44515	2.62288	37.2388	1.86277e-11	2.06417e-09	17.0909	100
Cof::opCocaV10014156	5.53776	2.83738	36.8966	2.02906e-11	2.13585e-09	17.0078	100
Cof::opCocaV10001214	4.61679	2.68378	36.8609	2.04732e-11	2.13585e-09	16.9991	100
Cof::opCocaV10007975	5.25564	1.90318	36.8104	2.07347e-11	2.13585e-09	16.9867	100
Cof::opCocaV10010569	3.24078	2.93005	36.803	2.07737e-11	2.13585e-09	16.9849	100
Cof::opCocaV10013938	3.34614	3.53583	36.7463	2.10724e-11	2.13585e-09	16.971	100
Cof::opCocaV10006405	7.55074	4.43095	36.712	2.12553e-11	2.13585e-09	16.9626	100
Cof::opCocaV10005712	3.292	4.30696	36.6915	2.13657e-11	2.13585e-09	16.9575	100
Cof::opCocaV10013901	3.86269	1.15337	36.4982	2.24365e-11	2.16444e-09	16.9098	100
Cof::opCocaV10003719	4.79828	1.33827	36.4805	2.25378e-11	2.16444e-09	16.9054	100
Cof::opCocaV10005341	4.14826	1.63593	36.397	2.3021e-11	2.16444e-09	16.8847	100
Cof::opCocaV10004259	4.26056	1.4886	36.381	2.31147e-11	2.16444e-09	16.8808	100
Cof::opCocaV10014360	3.6223	4.13859	36.1814	2.43227e-11	2.19424e-09	16.831	100
Cof::opCocaV10003123	5.0282	3.73043	36.0644	2.50634e-11	2.23381e-09	16.8017	100
Cof::opCocaV10012639	3.11922	2.50783	35.9418	2.58656e-11	2.27787e-09	16.7708	100
Cof::opCocaV10014760	3.02095	1.20292	35.8074	2.67785e-11	2.33052e-09	16.7369	100
Cof::opCocaV10004554	4.71869	2.33389	35.6693	2.77537e-11	2.3873e-09	16.7018	100
Cof::opCocaV10007285	4.6747	1.8691	35.6299	2.80396e-11	2.39028e-09	16.6917	100
Cof::opCocaV10005283	6.12548	3.04911	35.4345	2.95038e-11	2.47205e-09	16.6418	100
Cof::opCocaV10013407	4.9224	2.23527	35.2376	3.10653e-11	2.53327e-09	16.5911	100
Cof::opCocaV10012803	5.26444	4.01023	35.2257	3.11629e-11	2.53327e-09	16.588	100
Cof::opCocaV10008650	3.99968	1.22068	35.1903	3.14536e-11	2.54293e-09	16.5789	100
Cof::opCocaV10011842	4.93696	5.26288	35.131	3.19489e-11	2.56894e-09	16.5635	100
Cof::opCocaV10000061	7.27152	2.77492	35.018	3.29156e-11	2.63236e-09	16.5342	100
Cof::opCocaV10012069	5.03918	1.45015	34.9081	3.38874e-11	2.6955e-09	16.5055	100
Cof::opCocaV10001542	4.34733	3.4046	34.7685	3.51673e-11	2.76756e-09	16.469	100
Cof::opCocaV10005307	2.85317	4.78832	34.6528	3.62688e-11	2.83334e-09	16.4385	100
Cof::opCocaV10000801	3.67026	1.78597	34.6407	3.63863e-11	2.83334e-09	16.4353	100
Cof::opCocaV10006747	6.67818	2.88784	34.3914	3.89016e-11	2.98212e-09	16.3693	100
Cof::opCocaV10010033	4.16288	1.62575	34.283	4.00546e-11	3.02555e-09	16.3404	100
Cof::opCocaV10012672	4.29768	2.09842	34.2044	4.09135e-11	3.02734e-09	16.3194	100
Cof::opCocaV10010091	5.09195	2.26921	34.2035	4.09239e-11	3.02734e-09	16.3192	100
Cof::opCocaV10001815	3.96012	1.73397	33.966	4.36489e-11	3.13488e-09	16.2553	100
Cof::opCocaV10011797	3.67164	2.36645	33.8199	4.54242e-11	3.20025e-09	16.2158	100
Cof::opCocaV10003785	4.0123	2.50007	33.722	4.66591e-11	3.27167e-09	16.1892	100
Cof::opCocaV10002909	5.13263	2.39702	33.6851	4.7134e-11	3.28325e-09	16.1791	100
Cof::opCocaV10001625	2.81444	3.54521	33.6747	4.72682e-11	3.28325e-09	16.1763	100
Cof::opCocaV10014671	3.342	0.852851	33.6193	4.79943e-11	3.31811e-09	16.1612	100
Cof::opCocaV10003879	3.22132	6.17408	33.5103	4.94581e-11	3.37204e-09	16.1313	100
Cof::opCocaV10014907	4.34249	2.00194	33.4727	4.99742e-11	3.37424e-09	16.121	100
Cof::opCocaV10004613	3.20549	1.677	33.4582	5.01746e-11	3.37424e-09	16.117	100
Cof::opCocaV10008328	5.75046	2.3445	33.3224	5.2097e-11	3.48767e-09	16.0796	100
Cof::opCocaV10013051	5.11485	1.8706	33.2322	5.34197e-11	3.55258e-09	16.0547	100
Cof::opCocaV10006413	4.5686	5.94087	33.2073	5.37908e-11	3.55284e-09	16.0478	100
Cof::opCocaV10008528	7.26886	3.1758	33.0081	5.68696e-11	3.67417e-09	15.9923	100
Cof::opCocaV10008103	3.10783	3.30519	32.9408	5.79525e-11	3.72786e-09	15.9735	100
Cof::opCocaV10009548	5.51151	3.23846	32.8093	6.01369e-11	3.85162e-09	15.9366	100
Cof::opCocaV10005578	3.02603	4.17797	32.7155	6.17492e-11	3.90418e-09	15.9102	100
Cof::opCocaV10012575	4.60918	1.98184	32.6778	6.24105e-11	3.91255e-09	15.8996	100
Cof::opCocaV10001502	3.61632	2.55192	32.5613	6.4507e-11	3.99322e-09	15.8666	100
Cof::opCocaV10003902	2.8138	2.90122	32.4865	6.58929e-11	4.06202e-09	15.8453	100
Cof::opCocaV10005411	3.65505	1.47996	32.4439	6.6696e-11	4.0645e-09	15.8332	100
Cof::opCocaV10011481	4.19455	1.3571	32.416	6.72297e-11	4.0645e-09	15.8252	100
Cof::opCocaV10014887	4.49604	2.85102	32.259	7.03146e-11	4.17793e-09	15.7803	100
Cof::opCocaV10000382	2.76921	2.40166	32.1734	7.20622e-11	4.21801e-09	15.7557	100
Cof::opCocaV10008667	3.52553	1.8246	32.1702	7.21295e-11	4.21801e-09	15.7548	100
Cof::opCocaV10010943	2.8347	2.32321	31.9946	7.5872e-11	4.30854e-09	15.7041	100
Cof::opCocaV10013871	3.1371	1.25262	31.776	8.08354e-11	4.51184e-09	15.6405	100
Cof::opCocaV10002155	5.90343	3.30177	31.7667	8.10537e-11	4.51184e-09	15.6378	100
Cof::opCocaV10014051	2.79563	3.39579	31.748	8.14968e-11	4.5159e-09	15.6323	100
Cof::opCocaV10008966	7.6035	4.90939	31.61	8.48438e-11	4.64913e-09	15.5919	100
Cof::opCocaV10014584	5.45054	3.86784	31.5622	8.60372e-11	4.6501e-09	15.5779	100
Cof::opCocaV10010567	3.67095	3.82005	31.5333	8.67685e-11	4.6501e-09	15.5694	100
Cof::opCocaV10000673	4.30433	1.6466	31.5218	8.70617e-11	4.6501e-09	15.566	100
Cof::opCocaV10008874	3.13969	1.32982	31.4409	8.91557e-11	4.73456e-09	15.5421	100
Cof::opCocaV10014470	4.20461	1.59779	31.436	8.9283e-11	4.73456e-09	15.5406	100
Cof::opCocaV10007353	3.222	2.54968	31.2305	9.48612e-11	4.90724e-09	15.4796	100
Cof::opCocaV10011572	3.44704	4.15245	31.0995	9.86167e-11	5.03115e-09	15.4405	100
Cof::opCocaV10009962	4.14044	1.3913	31.0851	9.90384e-11	5.0353e-09	15.4362	100
Cof::opCocaV10004399	3.07749	0.403636	31.0118	1.01223e-10	5.09618e-09	15.4142	100
Cof::opCocaV10001935	4.32169	2.43836	30.99	1.01882e-10	5.10964e-09	15.4077	100
Cof::opCocaV10009371	5.12217	2.10343	30.9682	1.02547e-10	5.12561e-09	15.4011	100
Cof::opCocaV10010064	4.5064	2.02984	30.887	1.05063e-10	5.16416e-09	15.3767	100
Cof::opCocaV10010886	4.78723	2.66684	30.815	1.07352e-10	5.21331e-09	15.3549	100
Cof::opCocaV10011350	2.93459	3.91622	30.8113	1.07473e-10	5.21331e-09	15.3538	100
Cof::opCocaV10007678	3.82385	2.78655	30.728	1.10193e-10	5.30714e-09	15.3285	100
Cof::opCocaV10006657	2.76176	4.78505	30.6644	1.12321e-10	5.37796e-09	15.3092	100
Cof::opCocaV10014982	3.27193	0.87488	30.6363	1.13277e-10	5.38886e-09	15.3007	100
Cof::opCocaV10012649	2.88734	3.45079	30.5899	1.14873e-10	5.41259e-09	15.2865	100
Cof::opCocaV10005305	7.71682	3.87424	30.4968	1.18152e-10	5.52166e-09	15.2581	100
Cof::opCocaV10008107	4.86325	3.81141	30.4925	1.18308e-10	5.52166e-09	15.2567	100
Cof::opCocaV10011185	3.32377	2.30592	30.4761	1.18897e-10	5.52673e-09	15.2517	100
Cof::opCocaV10002896	5.64306	2.12213	30.4033	1.21553e-10	5.614e-09	15.2294	100
Cof::opCocaV10014107	6.35113	3.08643	30.3933	1.21921e-10	5.614e-09	15.2263	100
Cof::opCocaV10005591	4.51379	2.1252	30.3713	1.22741e-10	5.614e-09	15.2195	100
Cof::opCocaV10009439	3.79203	1.70487	30.3556	1.23325e-10	5.61415e-09	15.2147	100
Cof::opCocaV10011765	6.29805	2.76592	30.3455	1.23708e-10	5.61428e-09	15.2116	100
Cof::opCocaV10012628	4.92767	1.58744	30.3346	1.24117e-10	5.61429e-09	15.2082	100
Cof::opCocaV10005008	5.86486	3.22757	30.3254	1.24467e-10	5.61429e-09	15.2054	100
Cof::opCocaV10012355	4.35991	2.9508	30.3102	1.25042e-10	5.62308e-09	15.2007	100
Cof::opCocaV10013847	4.15923	1.32172	30.2438	1.27601e-10	5.7035e-09	15.1802	100
Cof::opCocaV10007431	2.85824	1.60658	30.1158	1.32696e-10	5.8591e-09	15.1406	100
Cof::opCocaV10002352	3.90644	3.16538	30.1151	1.32724e-10	5.8591e-09	15.1403	100
Cof::opCocaV10013540	3.16703	4.0574	30.1	1.33341e-10	5.8591e-09	15.1356	100
Cof::opCocaV10009423	4.34812	2.84546	30.063	1.34864e-10	5.8859e-09	15.1241	100
Cof::opCocaV10005491	5.88033	4.08096	29.8582	1.43648e-10	6.12471e-09	15.0601	100
Cof::opCocaV10002968	4.66137	1.8311	29.826	1.45088e-10	6.13732e-09	15.05	100
Cof::opCocaV10011389	4.08786	2.42583	29.8259	1.45091e-10	6.13732e-09	15.05	100
Cof::opCocaV10011331	4.43856	2.84105	29.8237	1.45188e-10	6.13732e-09	15.0493	100
Cof::opCocaV10006325	3.918	3.39266	29.7962	1.46432e-10	6.17224e-09	15.0407	100
Cof::opCocaV10010165	3.59892	3.81718	29.6167	1.54828e-10	6.41523e-09	14.984	100
Cof::opCocaV10012169	3.21482	4.96828	29.6053	1.5538e-10	6.41523e-09	14.9804	100
Cof::opCocaV10014280	2.57477	3.8733	29.5159	1.5978e-10	6.53025e-09	14.952	100
Cof::opCocaV10011859	3.52505	2.75516	29.3474	1.68447e-10	6.7634e-09	14.8983	100
Cof::opCocaV10011189	2.74724	4.77215	29.3429	1.68685e-10	6.7634e-09	14.8969	100
Cof::opCocaV10009365	5.10964	3.36842	29.2958	1.71207e-10	6.81873e-09	14.8818	100
Cof::opCocaV10003096	3.55911	4.85633	29.2828	1.71909e-10	6.81873e-09	14.8776	100
Cof::opCocaV10003922	3.5296	5.84531	29.2695	1.72632e-10	6.82912e-09	14.8733	100
Cof::opCocaV10006437	2.55122	1.05687	29.1955	1.76712e-10	6.97189e-09	14.8495	100
Cof::opCocaV10013588	5.50457	1.97251	29.1377	1.79974e-10	7.08168e-09	14.8309	100
Cof::opCocaV10012285	3.01348	4.12299	29.0499	1.8505e-10	7.14835e-09	14.8026	100
Cof::opCocaV10004671	3.00481	1.20707	28.9885	1.88699e-10	7.22069e-09	14.7827	100
Cof::opCocaV10009972	3.61763	4.17401	28.8149	1.99451e-10	7.547e-09	14.7261	100
Cof::opCocaV10001085	4.24269	4.28092	28.7763	2.0193e-10	7.60627e-09	14.7135	100
Cof::opCocaV10004467	2.52032	3.53874	28.7746	2.02045e-10	7.60627e-09	14.713	100
Cof::opCocaV10008191	4.11809	1.50229	28.689	2.07675e-10	7.7698e-09	14.6849	100
Cof::opCocaV10004687	2.91543	1.90524	28.6691	2.09005e-10	7.7698e-09	14.6784	100
Cof::opCocaV10009699	2.44325	3.50805	28.669	2.09015e-10	7.7698e-09	14.6783	100
Cof::opCocaV10003955	3.10874	2.04322	28.6303	2.1163e-10	7.84676e-09	14.6656	100
Cof::opCocaV10009795	6.42217	3.84422	28.6228	2.12146e-10	7.84676e-09	14.6631	100
Cof::opCocaV10007198	4.62598	1.48954	28.526	2.18879e-10	8.0756e-09	14.6312	100
Cof::opCocaV10004630	2.52647	4.79671	28.4032	2.27758e-10	8.29908e-09	14.5906	100
Cof::opCocaV10000150	4.55229	2.0566	28.3795	2.29521e-10	8.29908e-09	14.5827	100
Cof::opCocaV10009071	3.46416	2.60783	28.3769	2.29715e-10	8.29908e-09	14.5818	100
Cof::opCocaV10011361	2.70367	3.18588	28.3733	2.29985e-10	8.29908e-09	14.5806	100
Cof::opCocaV10010043	2.81395	1.63202	28.3328	2.33035e-10	8.36832e-09	14.5671	100
Cof::opCocaV10010093	2.23285	4.74319	28.3066	2.35033e-10	8.38398e-09	14.5584	100
Cof::opCocaV10013486	2.90311	0.356415	28.3018	2.35398e-10	8.38398e-09	14.5568	100
Cof::opCocaV10004963	3.23781	3.77804	28.2974	2.35737e-10	8.38398e-09	14.5553	100
Cof::opCocaV10015028	5.5112	1.88902	28.2336	2.40693e-10	8.53971e-09	14.5341	100
Cof::opCocaV10012732	7.32739	3.80013	28.2077	2.42735e-10	8.59154e-09	14.5254	100
Cof::opCocaV10001304	2.76585	2.3099	28.1727	2.45532e-10	8.64916e-09	14.5137	100
Cof::opCocaV10012101	4.6292	3.32827	28.1565	2.46841e-10	8.6746e-09	14.5082	99.9999
Cof::opCocaV10000223	4.10187	4.57408	28.1246	2.49435e-10	8.74502e-09	14.4975	99.9999
Cof::opCocaV10013697	2.52977	3.8273	28.0805	2.53069e-10	8.83057e-09	14.4827	99.9999
Cof::opCocaV10004712	5.3557	4.53325	28.056	2.55115e-10	8.88102e-09	14.4745	99.9999
Cof::opCocaV10013525	2.49466	2.39159	28.0326	2.57086e-10	8.9286e-09	14.4666	99.9999
Cof::opCocaV10004634	2.57649	2.31227	27.9309	2.65846e-10	9.14695e-09	14.4322	99.9999
Cof::opCocaV10011855	2.51232	3.42897	27.92	2.66798e-10	9.15508e-09	14.4286	99.9999
Cof::opCocaV10000194	3.95215	2.95573	27.9141	2.6732e-10	9.15508e-09	14.4266	99.9999
Cof::opCocaV10002023	2.26278	2.30281	27.7494	2.82305e-10	9.57425e-09	14.3706	99.9999
Cof::opCocaV10011945	5.77442	3.50128	27.7442	2.82795e-10	9.57425e-09	14.3689	99.9999
Cof::opCocaV10009780	2.8063	2.48214	27.721	2.84988e-10	9.60622e-09	14.3609	99.9999
Cof::opCocaV10005923	4.03139	1.99326	27.6916	2.87789e-10	9.65497e-09	14.3509	99.9999
Cof::opCocaV10003084	3.06699	1.06452	27.4441	3.12605e-10	1.02778e-08	14.2659	99.9999
Cof::opCocaV10013705	2.12435	4.32173	27.3861	3.18765e-10	1.03973e-08	14.2459	99.9999
Cof::opCocaV10004837	2.3046	0.147879	27.3706	3.2043e-10	1.04192e-08	14.2405	99.9999
Cof::opCocaV10002693	2.19793	0.935137	27.3606	3.21513e-10	1.04315e-08	14.2371	99.9999
Cof::opCocaV10012898	6.81136	4.06736	27.3475	3.22937e-10	1.04548e-08	14.2325	99.9999
Cof::opCocaV10007681	2.35571	4.10505	27.3226	3.25655e-10	1.05198e-08	14.2239	99.9999
Cof::opCocaV10012852	3.88694	2.04387	27.2696	3.31533e-10	1.06631e-08	14.2055	99.9999
Cof::opCocaV10000724	2.52946	3.64891	27.2522	3.33487e-10	1.06795e-08	14.1995	99.9999
Cof::opCocaV10010658	3.18928	0.865624	27.2233	3.3676e-10	1.0761e-08	14.1894	99.9999
Cof::opCocaV10004323	4.39846	1.18167	27.1647	3.43515e-10	1.09297e-08	14.169	99.9999
Cof::opCocaV10000433	3.47266	0.866548	27.064	3.55479e-10	1.12861e-08	14.1337	99.9999
Cof::opCocaV10010554	6.50662	2.89253	27.0257	3.60139e-10	1.13852e-08	14.1203	99.9999
Cof::opCocaV10015419	2.39415	2.6749	26.9811	3.65668e-10	1.15353e-08	14.1046	99.9999
Cof::opCocaV10008730	3.9103	1.32328	26.9206	3.73301e-10	1.17261e-08	14.0833	99.9999
Cof::opCocaV10003593	4.96785	1.84738	26.7881	3.90657e-10	1.20657e-08	14.0365	99.9999
Cof::opCocaV10010188	2.16363	4.2491	26.7742	3.92531e-10	1.20657e-08	14.0316	99.9999
Cof::opCocaV10003884	2.34478	5.45962	26.7701	3.93083e-10	1.20657e-08	14.0301	99.9999
Cof::opCocaV10003021	2.59041	1.11608	26.7529	3.95419e-10	1.21041e-08	14.024	99.9999
Cof::opCocaV10001440	6.13768	3.56996	26.6329	4.12133e-10	1.24693e-08	13.9813	99.9999
Cof::opCocaV10010938	3.27935	0.852115	26.617	4.14398e-10	1.25123e-08	13.9757	99.9999
Cof::opCocaV10009037	4.25294	1.4119	26.522	4.28269e-10	1.28111e-08	13.9417	99.9999
Cof::opCocaV10011853	3.31385	4.25833	26.5197	4.28624e-10	1.28111e-08	13.9408	99.9999
Cof::opCocaV10005414	2.64653	2.24598	26.506	4.30659e-10	1.28201e-08	13.9359	99.9999
Cof::opCocaV10004429	2.55712	2.04157	26.3642	4.52462e-10	1.33803e-08	13.8849	99.9999
Cof::opCocaV10001942	2.33947	3.26948	26.3013	4.6253e-10	1.36205e-08	13.8622	99.9999
Cof::opCocaV10013831	4.41746	2.34626	26.2979	4.63069e-10	1.36205e-08	13.861	99.9999
Cof::opCocaV10005481	4.90241	4.30692	26.2787	4.66202e-10	1.36854e-08	13.854	99.9999
Cof::opCocaV10012062	2.54379	5.87828	26.2366	4.73122e-10	1.38337e-08	13.8388	99.9999
Cof::opCocaV10009069	3.42658	2.02422	26.078	5.00287e-10	1.44284e-08	13.781	99.9999
Cof::opCocaV10001028	6.32854	4.28213	25.9989	5.14477e-10	1.47513e-08	13.7521	99.9999
Cof::opCocaV10009339	2.84037	2.59486	25.9707	5.19631e-10	1.48416e-08	13.7418	99.9999
Cof::opCocaV10000221	2.53038	0.595507	25.9444	5.245e-10	1.4923e-08	13.7321	99.9999
Cof::opCocaV10005258	2.65283	1.91102	25.8369	5.4493e-10	1.53566e-08	13.6926	99.9999
Cof::opCocaV10002403	2.72245	3.03815	25.7579	5.60496e-10	1.57625e-08	13.6634	99.9999
Cof::opCocaV10000148	3.84642	4.42764	25.7531	5.61462e-10	1.57625e-08	13.6616	99.9999
Cof::opCocaV10011092	4.27183	4.05925	25.7332	5.65483e-10	1.58453e-08	13.6542	99.9999
Cof::opCocaV10011357	2.26807	4.69771	25.7063	5.70947e-10	1.5908e-08	13.6442	99.9999
Cof::opCocaV10005805	5.1155	3.82586	25.6708	5.7825e-10	1.60812e-08	13.6311	99.9999
Cof::opCocaV10000546	2.46906	4.42858	25.601	5.92908e-10	1.63626e-08	13.6051	99.9999
Cof::opCocaV10005506	2.11804	3.06673	25.5529	6.03263e-10	1.64364e-08	13.5872	99.9999
Cof::opCocaV10006532	2.48415	1.11153	25.4417	6.27952e-10	1.70157e-08	13.5455	99.9999
Cof::opCocaV10006808	2.55347	1.11867	25.3968	6.3825e-10	1.72631e-08	13.5287	99.9999
Cof::opCocaV10004812	2.25567	1.82981	25.3838	6.4125e-10	1.73126e-08	13.5238	99.9999
Cof::opCocaV10007178	4.91084	2.24644	25.2874	6.64084e-10	1.77669e-08	13.4875	99.9999
Cof::opCocaV10003903	5.26259	1.9425	25.2241	6.79568e-10	1.81031e-08	13.4635	99.9999
Cof::opCocaV10006024	7.30873	3.43874	25.2113	6.82768e-10	1.81031e-08	13.4587	99.9999
Cof::opCocaV10000339	2.96831	2.79032	25.1786	6.90962e-10	1.8255e-08	13.4463	99.9999
Cof::opCocaV10002571	2.33563	0.217477	25.1378	7.01348e-10	1.84571e-08	13.4308	99.9999
Cof::opCocaV10004320	3.89551	1.52087	25.1131	7.07709e-10	1.84666e-08	13.4214	99.9999
Cof::opCocaV10008917	2.85367	0.751908	25.0501	7.24232e-10	1.87653e-08	13.3974	99.9998
Cof::opCocaV10010967	3.12659	3.47846	25.0057	7.36154e-10	1.90077e-08	13.3804	99.9998
Cof::opCocaV10006482	3.54504	1.00155	24.9256	7.58189e-10	1.94696e-08	13.3497	99.9998
Cof::opCocaV10005596	2.43787	1.85053	24.9194	7.59931e-10	1.94696e-08	13.3473	99.9998
Cof::opCocaV10003285	2.38201	1.48009	24.9169	7.60625e-10	1.94696e-08	13.3464	99.9998
Cof::opCocaV10000042	3.18851	1.29387	24.8978	7.66003e-10	1.95397e-08	13.3391	99.9998
Cof::opCocaV10012664	5.38859	2.54497	24.8019	7.93657e-10	2.02102e-08	13.3022	99.9998
Cof::opCocaV10013265	2.43291	1.76124	24.7905	7.97019e-10	2.02262e-08	13.2978	99.9998
Cof::opCocaV10011180	4.71201	3.16827	24.7801	8.00095e-10	2.02695e-08	13.2938	99.9998
Cof::opCocaV10005047	2.57653	0.655959	24.7444	8.10779e-10	2.03658e-08	13.2799	99.9998
Cof::opCocaV10010723	2.19445	3.47161	24.7257	8.16438e-10	2.04449e-08	13.2727	99.9998
Cof::opCocaV10009748	2.68039	3.14984	24.7204	8.18039e-10	2.04449e-08	13.2707	99.9998
Cof::opCocaV10002866	2.40185	3.88287	24.7131	8.20279e-10	2.04655e-08	13.2678	99.9998
Cof::opCocaV10000714	4.24618	1.41177	24.7037	8.23146e-10	2.05024e-08	13.2642	99.9998
Cof::opCocaV10012597	2.6731	2.91995	24.6403	8.4282e-10	2.0887e-08	13.2396	99.9998
Cof::opCocaV10005013	2.21284	5.9989	24.6106	8.52193e-10	2.10839e-08	13.2281	99.9998
Cof::opCocaV10005537	1.99101	1.98599	24.5088	8.85298e-10	2.17575e-08	13.1884	99.9998
Cof::opCocaV10015165	3.4898	1.3879	24.4526	9.04164e-10	2.21105e-08	13.1664	99.9998
Cof::opCocaV10010778	4.41993	2.56637	24.4483	9.0564e-10	2.21105e-08	13.1647	99.9998
Cof::opCocaV10009313	2.11617	4.54502	24.4023	9.2143e-10	2.23484e-08	13.1467	99.9998
Cof::opCocaV10012889	2.7337	1.34391	24.3059	9.55558e-10	2.30252e-08	13.1087	99.9998
Cof::opCocaV10012111	2.7047	2.44044	24.2579	9.73081e-10	2.33713e-08	13.0898	99.9998
Cof::opCocaV10003000	2.40938	1.34093	24.1388	1.01806e-09	2.41496e-08	13.0426	99.9998
Cof::opCocaV10010319	2.15588	1.13148	24.1376	1.01854e-09	2.41496e-08	13.0421	99.9998
Cof::opCocaV10013955	3.79457	2.00136	24.1266	1.0228e-09	2.4186e-08	13.0378	99.9998
Cof::opCocaV10009921	2.67866	2.93218	24.0992	1.03353e-09	2.43488e-08	13.0269	99.9998
Cof::opCocaV10013670	3.43669	0.799481	24.0874	1.0382e-09	2.43813e-08	13.0222	99.9998
Cof::opCocaV10014152	7.04111	3.75862	24.08	1.04113e-09	2.44114e-08	13.0192	99.9998
Cof::opCocaV10000537	3.74508	1.26678	24.0681	1.04589e-09	2.44841e-08	13.0145	99.9998
Cof::opCocaV10006412	3.38095	0.858925	24.0518	1.0524e-09	2.45588e-08	13.008	99.9998
Cof::opCocaV10014855	2.96993	3.67684	24.0281	1.06199e-09	2.46657e-08	12.9985	99.9998
Cof::opCocaV10014959	7.74689	4.30264	23.9859	1.07926e-09	2.47137e-08	12.9817	99.9998
Cof::opCocaV10008208	3.0871	1.12245	23.9856	1.07939e-09	2.47137e-08	12.9815	99.9998
Cof::opCocaV10010899	2.26479	3.01524	23.9665	1.08729e-09	2.47485e-08	12.9739	99.9998
Cof::opCocaV10007345	2.19475	3.52599	23.8965	1.1169e-09	2.53043e-08	12.9458	99.9998
Cof::opCocaV10000496	3.67966	1.43608	23.8846	1.12204e-09	2.53445e-08	12.941	99.9998
Cof::opCocaV10009072	3.71846	0.791654	23.8693	1.12863e-09	2.54334e-08	12.9349	99.9998
Cof::opCocaV10006935	2.5009	4.41663	23.8675	1.12942e-09	2.54334e-08	12.9342	99.9998
Cof::opCocaV10000577	2.00823	3.41651	23.8415	1.14078e-09	2.55725e-08	12.9237	99.9998
Cof::opCocaV10012830	3.525	5.0694	23.829	1.14629e-09	2.56571e-08	12.9187	99.9998
Cof::opCocaV10010382	2.92686	3.68034	23.7725	1.17154e-09	2.60254e-08	12.8959	99.9997
Cof::opCocaV10003332	2.96006	1.19247	23.7636	1.17559e-09	2.60762e-08	12.8923	99.9997
Cof::opCocaV10009220	2.60115	4.16799	23.7431	1.18492e-09	2.62439e-08	12.884	99.9997
Cof::opCocaV10014911	4.20901	1.57883	23.7009	1.20444e-09	2.65332e-08	12.867	99.9997
Cof::opCocaV10000422	3.51985	5.62845	23.6533	1.22689e-09	2.68519e-08	12.8476	99.9997
Cof::opCocaV10009692	3.74441	1.64659	23.6378	1.23429e-09	2.69739e-08	12.8413	99.9997
Cof::opCocaV10000355	2.71796	3.87001	23.6247	1.24061e-09	2.70614e-08	12.836	99.9997
Cof::opCocaV10008357	2.38847	2.75013	23.6219	1.24195e-09	2.70614e-08	12.8349	99.9997
Cof::opCocaV10007625	4.72167	1.89996	23.5932	1.25587e-09	2.72827e-08	12.8232	99.9997
Cof::opCocaV10007659	1.90244	1.69827	23.5558	1.27428e-09	2.75627e-08	12.808	99.9997
Cof::opCocaV10005898	1.9223	3.66455	23.4998	1.30245e-09	2.8055e-08	12.7851	99.9997
Cof::opCocaV10004398	2.85817	0.57719	23.468	1.31872e-09	2.8317e-08	12.7721	99.9997
Cof::opCocaV10003059	2.27517	4.23097	23.4617	1.32199e-09	2.83462e-08	12.7695	99.9997
Cof::opCocaV10005274	3.404	2.67461	23.3959	1.3565e-09	2.89184e-08	12.7425	99.9997
Cof::opCocaV10004623	2.4275	4.19117	23.3859	1.36183e-09	2.89828e-08	12.7384	99.9997
Cof::opCocaV10011877	1.89706	5.23316	23.3829	1.36344e-09	2.89828e-08	12.7372	99.9997
Cof::opCocaV10009783	2.38915	0.444956	23.3456	1.38357e-09	2.93111e-08	12.7218	99.9997
Cof::opCocaV10001839	3.24257	2.60482	23.3433	1.38482e-09	2.93111e-08	12.7209	99.9997
Cof::opCocaV10001598	2.17409	0.754721	23.3032	1.40681e-09	2.9679e-08	12.7044	99.9997
Cof::opCocaV10004231	3.74892	2.80991	23.2737	1.42328e-09	2.99536e-08	12.6922	99.9997
Cof::opCocaV10000462	1.91365	4.50509	23.2376	1.4437e-09	3.03403e-08	12.6773	99.9997
Cof::opCocaV10003615	2.80642	0.78159	23.1749	1.47991e-09	3.08383e-08	12.6513	99.9997
Cof::opCocaV10009347	2.35606	5.31757	23.1154	1.51525e-09	3.14809e-08	12.6265	99.9997
Cof::opCocaV10014611	2.34098	3.14204	23.0691	1.54336e-09	3.18911e-08	12.6073	99.9997
Cof::opCocaV10013933	4.34445	5.54973	23.0444	1.55857e-09	3.20709e-08	12.597	99.9997
Cof::opCocaV10004000	2.13352	0.178177	22.9936	1.59049e-09	3.24569e-08	12.5757	99.9997
Cof::opCocaV10002676	3.37643	3.47985	22.8873	1.65953e-09	3.34962e-08	12.5311	99.9996
Cof::opCocaV10002046	5.31534	5.30496	22.8691	1.67169e-09	3.36177e-08	12.5235	99.9996
Cof::opCocaV10001658	2.73032	1.71643	22.8324	1.69647e-09	3.39942e-08	12.508	99.9996
Cof::opCocaV10003524	3.15245	2.24776	22.8302	1.69798e-09	3.39942e-08	12.5071	99.9996
Cof::opCocaV10010403	1.88553	0.630645	22.7242	1.77197e-09	3.50954e-08	12.4623	99.9996
Cof::opCocaV10004162	2.59211	4.48992	22.6715	1.81007e-09	3.57067e-08	12.44	99.9996
Cof::opCocaV10006133	2.34878	4.68813	22.668	1.81269e-09	3.57108e-08	12.4384	99.9996
Cof::opCocaV10013000	2.17498	2.155	22.5744	1.88275e-09	3.67702e-08	12.3986	99.9996
Cof::opCocaV10012359	4.12263	4.82469	22.5729	1.88387e-09	3.67702e-08	12.398	99.9996
Cof::opCocaV10001276	2.46576	3.87659	22.5422	1.90753e-09	3.71341e-08	12.3849	99.9996
Cof::opCocaV10004127	3.44149	2.80922	22.5325	1.91507e-09	3.72128e-08	12.3807	99.9996
Cof::opCocaV10013623	7.17666	4.59042	22.4376	1.99064e-09	3.83983e-08	12.34	99.9996
Cof::opCocaV10013765	2.16264	3.14842	22.336	2.0751e-09	3.95633e-08	12.2963	99.9995
Cof::opCocaV10014635	2.22099	1.44503	22.3282	2.08182e-09	3.96403e-08	12.2929	99.9995
Cof::opCocaV10011669	2.12385	4.06034	22.2593	2.14155e-09	4.06617e-08	12.2631	99.9995
Cof::opCocaV10008108	2.18191	7.3613	22.2254	2.17169e-09	4.10285e-08	12.2484	99.9995
Cof::opCocaV10002884	2.91731	1.85789	22.2227	2.17413e-09	4.10285e-08	12.2473	99.9995
Cof::opCocaV10008051	3.24441	4.41833	22.198	2.19636e-09	4.13424e-08	12.2366	99.9995
Cof::opCocaV10008877	4.66933	5.24984	22.1803	2.21252e-09	4.15281e-08	12.2288	99.9995
Cof::opCocaV10012191	2.17992	1.72888	22.1706	2.22135e-09	4.16011e-08	12.2246	99.9995
Cof::opCocaV10012878	3.60537	1.08754	22.164	2.22742e-09	4.16621e-08	12.2218	99.9995
Cof::opCocaV10000715	2.55013	2.07187	22.1574	2.23349e-09	4.17229e-08	12.2189	99.9995
Cof::opCocaV10010030	2.62191	5.42104	22.1473	2.24284e-09	4.17919e-08	12.2145	99.9995
Cof::opCocaV10000498	4.67619	2.01413	22.1313	2.25776e-09	4.20171e-08	12.2075	99.9995
Cof::opCocaV10007890	3.27603	1.9411	22.1275	2.26128e-09	4.20297e-08	12.2059	99.9995
Cof::opCocaV10014912	2.48881	1.08001	22.1206	2.26783e-09	4.20985e-08	12.2028	99.9995
Cof::opCocaV10008509	5.85153	3.71761	22.0819	2.3045e-09	4.26188e-08	12.186	99.9995
Cof::opCocaV10008145	5.4689	3.05776	22.0736	2.3124e-09	4.27116e-08	12.1823	99.9995
Cof::opCocaV10000824	2.67949	1.29379	22.0513	2.33391e-09	4.29888e-08	12.1726	99.9995
Cof::opCocaV10013979	2.82018	0.844551	22.049	2.33613e-09	4.29888e-08	12.1716	99.9995
Cof::opCocaV10013895	2.94555	0.709402	21.9859	2.39824e-09	4.37508e-08	12.144	99.9995
Cof::opCocaV10008563	2.47798	4.27253	21.9061	2.47949e-09	4.49009e-08	12.1089	99.9994
Cof::opCocaV10011884	1.89531	2.40521	21.8368	2.55246e-09	4.59411e-08	12.0783	99.9994
Cof::opCocaV10000902	3.41544	3.37838	21.8233	2.5669e-09	4.6089e-08	12.0723	99.9994
Cof::opCocaV10006374	2.65126	0.807136	21.7693	2.62589e-09	4.69203e-08	12.0484	99.9994
Cof::opCocaV10005300	3.60615	2.32579	21.7353	2.66366e-09	4.74805e-08	12.0333	99.9994
Cof::opCocaV10006401	6.87442	3.29024	21.6873	2.71811e-09	4.81337e-08	12.012	99.9994
Cof::opCocaV10010876	2.17406	2.51649	21.6858	2.71982e-09	4.81337e-08	12.0113	99.9994
Cof::opCocaV10008442	2.58461	0.405727	21.6609	2.74857e-09	4.84108e-08	12.0002	99.9994
Cof::opCocaV10010149	2.06873	4.52669	21.6369	2.77667e-09	4.88476e-08	11.9895	99.9994
Cof::opCocaV10010840	2.15316	5.87641	21.6058	2.81347e-09	4.92024e-08	11.9756	99.9994
Cof::opCocaV10002816	1.92637	3.93977	21.6011	2.81911e-09	4.92429e-08	11.9735	99.9994
Cof::opCocaV10010367	2.39429	2.02734	21.5251	2.91149e-09	5.03806e-08	11.9395	99.9993
Cof::opCocaV10008728	5.67883	2.95516	21.4904	2.95475e-09	5.101e-08	11.9239	99.9993
Cof::opCocaV10004723	5.32035	5.93062	21.4156	3.0505e-09	5.24793e-08	11.8902	99.9993
Cof::opCocaV10008122	1.73415	2.90036	21.3822	3.09448e-09	5.31741e-08	11.8751	99.9993
Cof::opCocaV10008547	1.99218	3.46339	21.3537	3.13248e-09	5.35781e-08	11.8622	99.9993
Cof::opCocaV10003335	1.99858	4.68038	21.3319	3.16188e-09	5.3894e-08	11.8524	99.9993
Cof::opCocaV10000091	1.94914	4.49545	21.2724	3.24368e-09	5.50896e-08	11.8254	99.9993
Cof::opCocaV10011904	3.33955	1.32995	21.2701	3.24692e-09	5.50896e-08	11.8243	99.9993
Cof::opCocaV10000582	1.95556	4.58551	21.2548	3.26826e-09	5.53322e-08	11.8174	99.9993
Cof::opCocaV10008501	1.71569	2.59504	21.2437	3.28395e-09	5.55269e-08	11.8123	99.9993
Cof::opCocaV10011828	2.63829	0.456101	21.231	3.30205e-09	5.57692e-08	11.8065	99.9993
Cof::opCocaV10006901	2.04753	2.70123	21.2214	3.31562e-09	5.59345e-08	11.8022	99.9993
Cof::opCocaV10014149	2.35496	1.40993	21.1894	3.36176e-09	5.65857e-08	11.7876	99.9992
Cof::opCocaV10004512	5.3	4.55127	21.1893	3.36187e-09	5.65857e-08	11.7876	99.9992
Cof::opCocaV10009961	2.21189	3.58735	21.1836	3.3702e-09	5.66614e-08	11.785	99.9992
Cof::opCocaV10001781	2.34282	3.90195	21.1547	3.41255e-09	5.71785e-08	11.7718	99.9992
Cof::opCocaV10007187	1.70184	3.05126	21.1509	3.41808e-09	5.72064e-08	11.77	99.9992
Cof::opCocaV10009026	2.16344	6.06929	21.147	3.42393e-09	5.72396e-08	11.7682	99.9992
Cof::opCocaV10011630	1.84136	1.43723	21.0561	3.56148e-09	5.90718e-08	11.7266	99.9992
Cof::opCocaV10002398	2.98366	0.851426	21.0509	3.56958e-09	5.91399e-08	11.7242	99.9992
Cof::opCocaV10004263	2.09628	2.10436	20.9806	3.68031e-09	6.0366e-08	11.6919	99.9992
Cof::opCocaV10012972	1.79824	4.06688	20.9585	3.71608e-09	6.08853e-08	11.6817	99.9992
Cof::opCocaV10001773	2.02485	2.90344	20.9468	3.73499e-09	6.11274e-08	11.6763	99.9992
Cof::opCocaV10010415	2.12192	2.22706	20.9085	3.79804e-09	6.18175e-08	11.6586	99.9991
Cof::opCocaV10007585	1.98465	1.66571	20.8996	3.8129e-09	6.18787e-08	11.6544	99.9991
Cof::opCocaV10001627	2.84583	2.56491	20.8888	3.83092e-09	6.20794e-08	11.6495	99.9991
Cof::opCocaV10013921	2.7901	0.631153	20.8758	3.85285e-09	6.23665e-08	11.6434	99.9991
Cof::opCocaV10006114	1.73295	5.49401	20.8663	3.8688e-09	6.24795e-08	11.639	99.9991
Cof::opCocaV10013601	6.53073	5.09513	20.8645	3.87184e-09	6.24795e-08	11.6382	99.9991
Cof::opCocaV10008312	2.30127	1.7591	20.8557	3.88689e-09	6.26432e-08	11.6341	99.9991
Cof::opCocaV10010372	2.12773	5.24238	20.8331	3.92562e-09	6.31987e-08	11.6236	99.9991
Cof::opCocaV10013584	1.65972	2.80332	20.8092	3.96699e-09	6.36568e-08	11.6125	99.9991
Cof::opCocaV10007824	2.67097	3.12314	20.7223	4.12166e-09	6.54995e-08	11.572	99.9991
Cof::opCocaV10002682	1.77087	2.10169	20.6695	4.21875e-09	6.65979e-08	11.5474	99.999
Cof::opCocaV10014334	2.13873	0.729283	20.6416	4.27113e-09	6.70109e-08	11.5343	99.999
Cof::opCocaV10002044	3.54206	5.00246	20.6298	4.29361e-09	6.72518e-08	11.5288	99.999
Cof::opCocaV10006859	1.94728	0.894824	20.5556	4.43731e-09	6.91053e-08	11.4939	99.999
Cof::opCocaV10008809	3.45643	1.48949	20.534	4.48013e-09	6.95525e-08	11.4837	99.999
Cof::opCocaV10007288	1.60803	0.989794	20.5155	4.51722e-09	6.99082e-08	11.475	99.999
Cof::opCocaV10006234	2.90725	5.53753	20.5048	4.53873e-09	7.01678e-08	11.4699	99.999
Cof::opCocaV10014504	2.88081	1.00708	20.4881	4.57269e-09	7.05213e-08	11.462	99.9989
Cof::opCocaV10011590	7.41385	4.34716	20.4438	4.66386e-09	7.15044e-08	11.4411	99.9989
Cof::opCocaV10008101	1.70209	1.76307	20.4339	4.68469e-09	7.17495e-08	11.4364	99.9989
Cof::opCocaV10007969	2.69359	2.39163	20.4305	4.69182e-09	7.17843e-08	11.4348	99.9989
Cof::opCocaV10009801	1.663	1.06445	20.3739	4.81205e-09	7.33205e-08	11.408	99.9989
Cof::opCocaV10009670	1.70562	2.02876	20.3645	4.83244e-09	7.35555e-08	11.4035	99.9989
Cof::opCocaV10009640	2.94834	3.19784	20.3391	4.88782e-09	7.41696e-08	11.3914	99.9989
Cof::opCocaV10005396	2.03656	3.29443	20.3199	4.93008e-09	7.447e-08	11.3823	99.9989
Cof::opCocaV10014515	2.1021	0.74828	20.3003	4.97372e-09	7.48587e-08	11.3729	99.9988
Cof::opCocaV10009395	2.20998	4.40328	20.2784	5.02307e-09	7.54481e-08	11.3625	99.9988
Cof::opCocaV10013311	2.06404	1.87755	20.2732	5.03492e-09	7.54728e-08	11.36	99.9988
Cof::opCocaV10007730	2.14921	1.44452	20.2647	5.05415e-09	7.56384e-08	11.3559	99.9988
Cof::opCocaV10008050	3.1116	1.00961	20.2638	5.05619e-09	7.56384e-08	11.3555	99.9988
Cof::opCocaV10005413	1.84916	0.513058	20.1939	5.21836e-09	7.75157e-08	11.322	99.9988
Cof::opCocaV10002837	2.1112	2.7368	20.1374	5.35352e-09	7.92847e-08	11.2949	99.9988
Cof::opCocaV10003438	2.11579	2.08424	20.1285	5.37498e-09	7.94434e-08	11.2906	99.9988
Cof::opCocaV10015269	1.84578	4.25865	20.1229	5.38887e-09	7.95335e-08	11.2879	99.9987
Cof::opCocaV10009280	2.56166	0.421544	20.0922	5.46446e-09	8.02846e-08	11.2731	99.9987
Cof::opCocaV10009537	2.32244	2.3693	20.0894	5.47135e-09	8.03062e-08	11.2718	99.9987
Cof::opCocaV10005009	2.13901	2.64734	20.0862	5.47923e-09	8.03422e-08	11.2703	99.9987
Cof::opCocaV10002158	4.24103	5.67659	20.0427	5.58876e-09	8.16246e-08	11.2493	99.9987
Cof::opCocaV10009597	1.62803	3.50188	20.0381	5.60055e-09	8.16356e-08	11.247	99.9987
Cof::opCocaV10008387	2.78062	0.855266	20.0173	5.65378e-09	8.23304e-08	11.237	99.9987
Cof::opCocaV10000118	1.82691	1.50229	19.9808	5.74889e-09	8.30613e-08	11.2193	99.9987
Cof::opCocaV10000273	1.74416	5.0697	19.9554	5.81591e-09	8.38659e-08	11.207	99.9986
Cof::opCocaV10006666	1.89663	4.34343	19.9519	5.82531e-09	8.39196e-08	11.2052	99.9986
Cof::opCocaV10008030	1.95703	4.46425	19.9358	5.86842e-09	8.4131e-08	11.1974	99.9986
Cof::opCocaV10010160	1.96057	2.48869	19.9022	5.95941e-09	8.51843e-08	11.1811	99.9986
Cof::opCocaV10000147	2.46279	2.08115	19.8636	6.06585e-09	8.60454e-08	11.1623	99.9986
Cof::opCocaV10008479	2.53988	4.26226	19.7952	6.25968e-09	8.8118e-08	11.1289	99.9985
Cof::opCocaV10003632	2.02922	1.81025	19.7563	6.37286e-09	8.9371e-08	11.1098	99.9985
Cof::opCocaV10002554	4.25205	2.13707	19.7524	6.38442e-09	8.94484e-08	11.1079	99.9985
Cof::opCocaV10001373	8.66435	4.32565	19.7406	6.41924e-09	8.98512e-08	11.1021	99.9985
Cof::opCocaV10004763	1.69158	2.0472	19.7028	6.53252e-09	9.1264e-08	11.0835	99.9985
Cof::opCocaV10011174	4.98384	2.57848	19.6126	6.81169e-09	9.43622e-08	11.0391	99.9984
Cof::opCocaV10011973	2.55623	3.88279	19.5994	6.85367e-09	9.4847e-08	11.0325	99.9984
Cof::opCocaV10008516	2.11552	2.0905	19.5879	6.89033e-09	9.51844e-08	11.0269	99.9984
Cof::opCocaV10000903	2.02096	2.19081	19.5571	6.9899e-09	9.62902e-08	11.0116	99.9983
Cof::opCocaV10005770	1.5615	3.07273	19.5465	7.02469e-09	9.65895e-08	11.0063	99.9983
Cof::opCocaV10001270	2.00429	3.17078	19.5411	7.04224e-09	9.67408e-08	11.0037	99.9983
Cof::opCocaV10011288	1.69281	1.90018	19.5267	7.08991e-09	9.71253e-08	10.9965	99.9983
Cof::opCocaV10009149	2.00675	3.91476	19.5237	7.09977e-09	9.71702e-08	10.995	99.9983
Cof::opCocaV10005781	2.13598	2.31871	19.5163	7.12449e-09	9.74185e-08	10.9913	99.9983
Cof::opCocaV10011393	1.83624	2.27144	19.5075	7.15365e-09	9.77269e-08	10.987	99.9983
Cof::opCocaV10010082	1.86301	3.24107	19.5008	7.17614e-09	9.77761e-08	10.9836	99.9983
Cof::opCocaV10007949	8.04868	5.10625	19.5005	7.17707e-09	9.77761e-08	10.9835	99.9983
Cof::opCocaV10008262	2.02609	2.08511	19.4945	7.1973e-09	9.7797e-08	10.9805	99.9983
Cof::opCocaV10001286	2.67897	1.49067	19.4826	7.23746e-09	9.82369e-08	10.9746	99.9983
Cof::opCocaV10010549	1.86108	1.75902	19.4578	7.32212e-09	9.92022e-08	10.9622	99.9983
Cof::opCocaV10014786	1.64887	1.47648	19.4528	7.33918e-09	9.92022e-08	10.9597	99.9983
Cof::opCocaV10011232	1.76277	4.63644	19.4521	7.34165e-09	9.92022e-08	10.9594	99.9983
Cof::opCocaV10007617	2.10295	4.56242	19.4389	7.38697e-09	9.95357e-08	10.9528	99.9982
Cof::opCocaV10012971	2.08546	3.05619	19.4097	7.48906e-09	1.00728e-07	10.9382	99.9982
Cof::opCocaV10011105	1.7894	0.795405	19.3851	7.57612e-09	1.01714e-07	10.9259	99.9982
Cof::opCocaV10006960	1.57156	2.83935	19.367	7.64082e-09	1.02397e-07	10.9169	99.9982
Cof::opCocaV10009803	1.6993	1.32555	19.3533	7.69019e-09	1.02779e-07	10.91	99.9982
Cof::opCocaV10011358	1.55306	4.89719	19.3492	7.70502e-09	1.02884e-07	10.908	99.9982
Cof::opCocaV10005924	3.06213	3.78524	19.3261	7.78936e-09	1.03636e-07	10.8964	99.9981
Cof::opCocaV10000788	3.61684	4.90532	19.3223	7.80328e-09	1.03728e-07	10.8945	99.9981
Cof::opCocaV10001196	3.57196	2.28326	19.3058	7.86443e-09	1.04052e-07	10.8862	99.9981
Cof::opCocaV10004741	1.77048	2.43325	19.2974	7.89549e-09	1.04298e-07	10.882	99.9981
Cof::opCocaV10001896	2.25174	3.15291	19.2935	7.91021e-09	1.04399e-07	10.88	99.9981
Cof::opCocaV10013910	3.09023	2.07614	19.2852	7.94114e-09	1.04714e-07	10.8759	99.9981
Cof::opCocaV10012599	2.44364	5.56221	19.2436	8.09925e-09	1.06325e-07	10.8549	99.9981
Cof::opCocaV10013631	2.59106	1.42247	19.2412	8.10847e-09	1.06352e-07	10.8537	99.9981
Cof::opCocaV10005876	1.87176	4.86184	19.202	8.26046e-09	1.07867e-07	10.8339	99.998
Cof::opCocaV10013252	2.17652	2.30069	19.168	8.39467e-09	1.09111e-07	10.8168	99.998
Cof::opCocaV10013293	1.6667	5.06651	19.1663	8.40147e-09	1.09111e-07	10.8159	99.998
Cof::opCocaV10012741	1.61551	1.63325	19.1261	8.56373e-09	1.10752e-07	10.7955	99.998
Cof::opCocaV10013945	1.97097	3.28967	19.123	8.57642e-09	1.10819e-07	10.794	99.9979
Cof::opCocaV10010335	1.74744	4.07405	19.1159	8.60538e-09	1.11096e-07	10.7904	99.9979
Cof::opCocaV10015077	3.45771	3.54196	19.1042	8.65356e-09	1.11621e-07	10.7844	99.9979
Cof::opCocaV10013241	3.63329	0.753408	19.0823	8.74449e-09	1.12385e-07	10.7733	99.9979
Cof::opCocaV10006017	3.64796	5.66899	19.0808	8.75069e-09	1.12385e-07	10.7725	99.9979
Cof::opCocaV10003003	1.96105	1.94862	19.0808	8.75078e-09	1.12385e-07	10.7725	99.9979
Cof::opCocaV10010349	2.65732	1.33868	19.0769	8.76687e-09	1.12494e-07	10.7706	99.9979
Cof::opCocaV10003668	2.10299	1.68146	19.0679	8.80486e-09	1.12786e-07	10.766	99.9979
Cof::opCocaV10015514	2.37748	3.86159	19.0548	8.86008e-09	1.13322e-07	10.7593	99.9979
Cof::opCocaV10008437	1.82114	4.11995	19.04	8.92309e-09	1.14004e-07	10.7517	99.9979
Cof::opCocaV10010983	3.34708	3.03491	19.0257	8.98411e-09	1.1461e-07	10.7445	99.9978
Cof::opCocaV10000818	2.66471	1.65978	18.9836	9.16709e-09	1.16318e-07	10.723	99.9978
Cof::opCocaV10003510	3.72245	6.40425	18.9715	9.22051e-09	1.16796e-07	10.7168	99.9978
Cof::opCocaV10003272	2.07791	3.63012	18.9521	9.30704e-09	1.1759e-07	10.7069	99.9978
Cof::opCocaV10000480	1.87834	1.81527	18.9431	9.34722e-09	1.17896e-07	10.7023	99.9978
Cof::opCocaV10011047	3.88646	2.73325	18.9289	9.41116e-09	1.18601e-07	10.695	99.9977
Cof::opCocaV10003334	2.92446	5.22175	18.9153	9.47323e-09	1.19079e-07	10.688	99.9977
Cof::opCocaV10002664	2.15599	3.55873	18.8925	9.57749e-09	1.19779e-07	10.6763	99.9977
Cof::opCocaV10008176	1.93703	2.95201	18.8772	9.64837e-09	1.20158e-07	10.6685	99.9977
Cof::opCocaV10004677	1.78503	2.32037	18.8553	9.75124e-09	1.21337e-07	10.6572	99.9976
Cof::opCocaV10015154	2.35274	4.42106	18.8431	9.80842e-09	1.21843e-07	10.651	99.9976
Cof::opCocaV10015094	1.82479	0.875408	18.8338	9.85267e-09	1.22188e-07	10.6462	99.9976
Cof::opCocaV10009524	3.66707	1.0345	18.8152	9.94191e-09	1.22985e-07	10.6365	99.9976
Cof::opCocaV10002279	2.7203	0.697871	18.8003	1.00136e-08	1.23768e-07	10.6289	99.9976
Cof::opCocaV10014905	2.06137	5.45698	18.7716	1.01541e-08	1.25229e-07	10.614	99.9975
Cof::opCocaV10009342	1.86218	0.961149	18.7665	1.01788e-08	1.25392e-07	10.6114	99.9975
Cof::opCocaV10001612	2.39231	0.661816	18.7615	1.02038e-08	1.25595e-07	10.6088	99.9975
Cof::opCocaV10001821	2.23537	4.54693	18.7569	1.02265e-08	1.2577e-07	10.6065	99.9975
Cof::opCocaV10011860	2.85263	1.854	18.7434	1.02936e-08	1.26176e-07	10.5995	99.9975
Cof::opCocaV10010870	2.25628	2.16354	18.7227	1.03977e-08	1.2724e-07	10.5888	99.9975
Cof::opCocaV10007763	2.81585	0.589704	18.675	1.0642e-08	1.29801e-07	10.564	99.9974
Cof::opCocaV10002981	1.67107	2.78339	18.6652	1.06928e-08	1.30313e-07	10.5589	99.9974
Cof::opCocaV10014978	1.87596	1.9263	18.6422	1.08134e-08	1.31457e-07	10.5469	99.9974
Cof::opCocaV10005513	1.90941	0.619507	18.6396	1.0827e-08	1.31515e-07	10.5456	99.9974
Cof::opCocaV10006028	3.3923	3.73217	18.6365	1.08438e-08	1.31611e-07	10.544	99.9974
Cof::opCocaV10012512	2.05363	0.762276	18.6251	1.09039e-08	1.32186e-07	10.5381	99.9973
Cof::opCocaV10003480	2.22069	3.83437	18.5728	1.11865e-08	1.34966e-07	10.5108	99.9973
Cof::opCocaV10000953	1.93024	0.668263	18.5676	1.12154e-08	1.35014e-07	10.508	99.9973
Cof::opCocaV10014618	1.88992	3.24386	18.5556	1.12811e-08	1.35364e-07	10.5018	99.9973
Cof::opCocaV10007741	3.64642	1.66516	18.5062	1.1558e-08	1.38116e-07	10.4759	99.9972
Cof::opCocaV10001464	1.70989	2.35044	18.5047	1.15665e-08	1.38116e-07	10.4751	99.9972
Cof::opCocaV10002067	2.02577	4.10449	18.4736	1.17451e-08	1.3991e-07	10.4588	99.9971
Cof::opCocaV10005722	1.646	3.7409	18.4675	1.17805e-08	1.4022e-07	10.4556	99.9971
Cof::opCocaV10011905	1.9163	2.83952	18.4638	1.18018e-08	1.40248e-07	10.4536	99.9971
Cof::opCocaV10011297	1.94916	1.51057	18.4433	1.19214e-08	1.41215e-07	10.4429	99.9971
Cof::opCocaV10012030	1.91275	2.43592	18.436	1.19648e-08	1.41616e-07	10.439	99.9971
Cof::opCocaV10006889	1.66381	2.02202	18.4127	1.21028e-08	1.4302e-07	10.4267	99.997
Cof::opCocaV10010121	3.17944	0.848481	18.3827	1.22837e-08	1.4474e-07	10.4109	99.997
Cof::opCocaV10005500	1.60968	5.30997	18.3821	1.22875e-08	1.4474e-07	10.4106	99.997
Cof::opCocaV10003234	1.61031	1.13624	18.3522	1.24703e-08	1.46642e-07	10.3948	99.9969
Cof::opCocaV10001873	2.43481	0.151343	18.33	1.26087e-08	1.47817e-07	10.383	99.9969
Cof::opCocaV10007300	2.16053	3.17647	18.3223	1.26568e-08	1.48147e-07	10.379	99.9969
Cof::opCocaV10005542	2.30241	3.85246	18.3183	1.2682e-08	1.48324e-07	10.3768	99.9969
Cof::opCocaV10012279	1.95742	1.95102	18.2956	1.28257e-08	1.49768e-07	10.3648	99.9968
Cof::opCocaV10009322	3.5306	1.81152	18.2912	1.28537e-08	1.49858e-07	10.3625	99.9968
Cof::opCocaV10002695	2.19583	0.900818	18.2756	1.29539e-08	1.50907e-07	10.3542	99.9968
Cof::opCocaV10003745	2.71265	2.14087	18.2587	1.30632e-08	1.51822e-07	10.3452	99.9968
Cof::opCocaV10014956	1.72041	4.11784	18.2495	1.31232e-08	1.524e-07	10.3403	99.9968
Cof::opCocaV10014336	1.94224	1.89979	18.2442	1.31578e-08	1.52683e-07	10.3375	99.9968
Cof::opCocaV10012388	1.79846	2.27882	18.2237	1.32929e-08	1.54009e-07	10.3266	99.9967
Cof::opCocaV10000721	2.82577	2.2996	18.1713	1.36452e-08	1.57408e-07	10.2987	99.9966
Cof::opCocaV10000930	1.54515	4.2192	18.1575	1.37394e-08	1.58191e-07	10.2913	99.9966
Cof::opCocaV10005741	2.08702	2.88621	18.1507	1.37864e-08	1.58362e-07	10.2877	99.9966
Cof::opCocaV10003606	1.82699	2.81713	18.1474	1.38097e-08	1.58383e-07	10.2859	99.9966
Cof::opCocaV10005173	3.63058	5.09612	18.0952	1.41755e-08	1.61623e-07	10.2579	99.9965
Cof::opCocaV10000870	2.21073	1.0617	18.0946	1.41796e-08	1.61623e-07	10.2576	99.9965
Cof::opCocaV10014946	1.48117	1.06959	18.0771	1.43052e-08	1.62554e-07	10.2482	99.9965
Cof::opCocaV10009442	1.85471	3.16918	18.0736	1.43301e-08	1.62712e-07	10.2463	99.9965
Cof::opCocaV10006545	1.80801	2.01508	18.0697	1.43584e-08	1.62786e-07	10.2442	99.9964
Cof::opCocaV10009649	1.81517	1.25527	18.0696	1.43586e-08	1.62786e-07	10.2442	99.9964
Cof::opCocaV10001718	1.78013	2.67524	18.0625	1.44102e-08	1.6312e-07	10.2404	99.9964
Cof::opCocaV10012877	7.55922	4.50747	18.0561	1.44565e-08	1.6352e-07	10.2369	99.9964
Cof::opCocaV10011714	1.86151	1.67918	18.0168	1.4746e-08	1.66413e-07	10.2158	99.9963
Cof::opCocaV10009245	2.77343	3.39763	18.0083	1.48088e-08	1.66867e-07	10.2112	99.9963
Cof::opCocaV10008575	3.46833	1.62556	18.0026	1.48519e-08	1.67226e-07	10.2081	99.9963
Cof::opCocaV10003163	1.89524	3.62272	17.9918	1.49329e-08	1.67881e-07	10.2023	99.9963
Cof::opCocaV10003589	2.49428	1.54446	17.962	1.51596e-08	1.70172e-07	10.1862	99.9962
Cof::opCocaV10004988	2.61932	1.91501	17.9561	1.52047e-08	1.7042e-07	10.183	99.9962
Cof::opCocaV10014364	1.69468	2.77872	17.94	1.5329e-08	1.71423e-07	10.1743	99.9962
Cof::opCocaV10012939	5.32148	4.37705	17.9133	1.55376e-08	1.73494e-07	10.1599	99.9961
Cof::opCocaV10001355	1.55607	0.478235	17.8817	1.57885e-08	1.75506e-07	10.1427	99.9961
Cof::opCocaV10008112	2.36202	1.21035	17.8418	1.6112e-08	1.78694e-07	10.121	99.996
Cof::opCocaV10011239	1.98014	1.00775	17.8257	1.62446e-08	1.79626e-07	10.1123	99.9959
Cof::opCocaV10003181	2.49654	0.222791	17.8053	1.64145e-08	1.81217e-07	10.1011	99.9959
Cof::opCocaV10008618	1.73665	5.86177	17.7936	1.65127e-08	1.81799e-07	10.0948	99.9959
Cof::opCocaV10003845	1.71021	3.98948	17.7904	1.65395e-08	1.81799e-07	10.093	99.9959
Cof::opCocaV10008941	3.34208	1.54223	17.7885	1.65553e-08	1.81838e-07	10.092	99.9959
Cof::opCocaV10002799	1.92037	1.49484	17.7739	1.66796e-08	1.82931e-07	10.084	99.9958
Cof::opCocaV10010446	4.36115	2.35793	17.7719	1.66961e-08	1.82977e-07	10.083	99.9958
Cof::opCocaV10005574	1.72318	1.76454	17.7671	1.67378e-08	1.83299e-07	10.0803	99.9958
Cof::opCocaV10014845	1.6653	1.12688	17.7303	1.70554e-08	1.86087e-07	10.0602	99.9957
Cof::opCocaV10006701	1.52821	4.46435	17.6742	1.75533e-08	1.90676e-07	10.0294	99.9956
Cof::opCocaV10014462	2.20854	0.685993	17.6638	1.76464e-08	1.91267e-07	10.0237	99.9956
Cof::opCocaV10002175	1.87491	2.12444	17.6491	1.7781e-08	1.92584e-07	10.0156	99.9955
Cof::opCocaV10010667	1.61933	2.28822	17.6295	1.79612e-08	1.9411e-07	10.0048	99.9955
Cof::opCocaV10005107	1.47921	3.62899	17.6236	1.80153e-08	1.94411e-07	10.0016	99.9955
Cof::opCocaV10013719	1.56588	3.66242	17.595	1.82823e-08	1.96819e-07	9.98585	99.9954
Cof::opCocaV10010913	2.11679	0.757054	17.5722	1.84994e-08	1.98765e-07	9.97322	99.9953
Cof::opCocaV10006857	1.6765	2.09612	17.548	1.87314e-08	2.00811e-07	9.95988	99.9953
Cof::opCocaV10010463	2.33308	5.88853	17.5328	1.88795e-08	2.01676e-07	9.95145	99.9952
Cof::opCocaV10010803	1.67649	2.09967	17.52	1.90052e-08	2.02581e-07	9.94435	99.9952
Cof::opCocaV10003874	1.77679	3.46675	17.5164	1.90399e-08	2.02805e-07	9.94239	99.9952
Cof::opCocaV10007043	1.59884	4.48061	17.5053	1.91506e-08	2.03544e-07	9.93619	99.9952
Cof::opCocaV10013788	1.48587	2.63133	17.4975	1.92277e-08	2.04217e-07	9.93189	99.9951
Cof::opCocaV10005053	2.21407	1.13235	17.4906	1.92964e-08	2.04799e-07	9.92807	99.9951
Cof::opCocaV10012055	3.49999	2.18612	17.4682	1.95224e-08	2.06902e-07	9.9156	99.9951
Cof::opCocaV10001822	1.57173	1.66929	17.4645	1.95597e-08	2.07096e-07	9.91356	99.9951
Cof::opCocaV10004602	2.07123	1.60127	17.4297	1.99161e-08	2.09722e-07	9.89422	99.995
Cof::opCocaV10000779	2.15039	3.44527	17.3828	2.04089e-08	2.13997e-07	9.86805	99.9948
Cof::opCocaV10010525	1.43348	1.28303	17.3718	2.05264e-08	2.14773e-07	9.8619	99.9948
Cof::opCocaV10011451	1.63656	1.91573	17.3587	2.06679e-08	2.15947e-07	9.85455	99.9947
Cof::opCocaV10001399	2.09475	6.23252	17.3403	2.08674e-08	2.17725e-07	9.84426	99.9947
Cof::opCocaV10012439	1.4451	0.910261	17.3247	2.10375e-08	2.1919e-07	9.83556	99.9946
Cof::opCocaV10008078	2.01207	0.624547	17.319	2.11005e-08	2.19538e-07	9.83236	99.9946
Cof::opCocaV10001693	1.73449	0.219579	17.2972	2.13427e-08	2.2159e-07	9.82013	99.9946
Cof::opCocaV10014286	1.90155	0.993873	17.2706	2.16427e-08	2.23606e-07	9.80518	99.9945
Cof::opCocaV10005541	1.43486	4.74892	17.2635	2.17234e-08	2.24283e-07	9.8012	99.9945
Cof::opCocaV10005077	1.51197	1.98606	17.2568	2.17999e-08	2.24759e-07	9.79743	99.9944
Cof::opCocaV10004735	1.61464	0.441265	17.2159	2.22739e-08	2.29116e-07	9.77438	99.9943
Cof::opCocaV10014188	1.66899	2.11045	17.2033	2.24215e-08	2.30206e-07	9.7673	99.9943
Cof::opCocaV10002665	1.76096	1.17785	17.1911	2.25667e-08	2.3122e-07	9.76039	99.9942
Cof::opCocaV10001668	1.89668	0.201351	17.1614	2.29231e-08	2.3438e-07	9.74359	99.9941
Cof::opCocaV10009786	2.21068	3.04952	17.1364	2.32274e-08	2.3705e-07	9.72946	99.994
Cof::opCocaV10004240	1.60192	1.53711	17.136	2.32323e-08	2.3705e-07	9.72924	99.994
Cof::opCocaV10010201	2.23106	0.761263	17.1285	2.33251e-08	2.37833e-07	9.72496	99.994
Cof::opCocaV10003690	1.38395	2.4198	17.1108	2.35436e-08	2.394e-07	9.71497	99.994
Cof::opCocaV10002819	2.11461	3.71672	17.1027	2.36459e-08	2.40276e-07	9.71032	99.9939
Cof::opCocaV10013968	2.19348	1.93246	17.0799	2.3933e-08	2.42618e-07	9.69739	99.9939
Cof::opCocaV10005949	2.66576	1.12624	17.0785	2.39504e-08	2.42618e-07	9.69661	99.9939
Cof::opCocaV10005308	2.48971	4.83664	17.0618	2.41641e-08	2.437e-07	9.68709	99.9938
Cof::opCocaV10004095	1.92024	3.11529	17.0077	2.48686e-08	2.49954e-07	9.65628	99.9936
Cof::opCocaV10004839	1.41103	2.39171	16.9785	2.5259e-08	2.53017e-07	9.63958	99.9935
Cof::opCocaV10009341	1.64313	3.73634	16.9533	2.56008e-08	2.56095e-07	9.62516	99.9934
Cof::opCocaV10006855	1.43351	4.16144	16.9235	2.60115e-08	2.59676e-07	9.6081	99.9933
Cof::opCocaV10002361	1.46244	3.49683	16.9212	2.60426e-08	2.59811e-07	9.60682	99.9933
Cof::opCocaV10012119	1.38252	2.24053	16.9174	2.60966e-08	2.60175e-07	9.6046	99.9933
Cof::opCocaV10004186	1.8799	1.03439	16.9088	2.62171e-08	2.612e-07	9.59966	99.9932
Cof::opCocaV10007894	1.7704	0.30271	16.8947	2.64151e-08	2.62642e-07	9.59159	99.9932
Cof::opCocaV10015398	1.71322	3.39285	16.8933	2.64356e-08	2.62669e-07	9.59075	99.9932
Cof::opCocaV10012798	1.55716	5.60491	16.8739	2.67111e-08	2.64363e-07	9.57964	99.9931
Cof::opCocaV10003940	1.79169	1.5017	16.8698	2.67699e-08	2.64659e-07	9.57728	99.9931
Cof::opCocaV10004280	1.69968	2.35192	16.8523	2.70222e-08	2.66352e-07	9.56721	99.993
Cof::opCocaV10005338	1.41425	1.86373	16.8476	2.7091e-08	2.66674e-07	9.56449	99.993
Cof::opCocaV10001466	1.4742	2.47577	16.8168	2.75441e-08	2.70235e-07	9.5467	99.9929
Cof::opCocaV10014915	1.35614	2.02772	16.812	2.76147e-08	2.70649e-07	9.54395	99.9928
Cof::opCocaV10009792	3.10654	1.04152	16.8115	2.76228e-08	2.70649e-07	9.54363	99.9928
Cof::opCocaV10003125	1.59702	3.71428	16.8086	2.76652e-08	2.70855e-07	9.54199	99.9928
Cof::opCocaV10007121	1.89593	1.30246	16.79	2.79437e-08	2.7325e-07	9.53124	99.9927
Cof::opCocaV10000977	1.93112	1.85307	16.7687	2.82671e-08	2.75607e-07	9.5189	99.9927
Cof::opCocaV10002487	2.06297	2.04066	16.768	2.82779e-08	2.75607e-07	9.51849	99.9927
Cof::opCocaV10005820	1.5305	1.79865	16.7594	2.84082e-08	2.76172e-07	9.51356	99.9926
Cof::opCocaV10010351	2.06055	4.00588	16.7593	2.84106e-08	2.76172e-07	9.51347	99.9926
Cof::opCocaV10008990	2.03154	3.65709	16.7519	2.85233e-08	2.77086e-07	9.50922	99.9926
Cof::opCocaV10015469	1.40843	1.44444	16.7434	2.86552e-08	2.78185e-07	9.50427	99.9925
Cof::opCocaV10011522	1.9873	-0.00732667	16.6712	2.97975e-08	2.87699e-07	9.46232	99.9922
Cof::opCocaV10014273	1.26594	2.8355	16.6692	2.98301e-08	2.87699e-07	9.46115	99.9922
Cof::opCocaV10008076	2.81464	0.668104	16.6666	2.98726e-08	2.87737e-07	9.45962	99.9922
Cof::opCocaV10008072	1.36339	1.61655	16.6614	2.99558e-08	2.88306e-07	9.45664	99.9922
Cof::opCocaV10010123	1.57141	3.13345	16.6593	2.999e-08	2.88306e-07	9.45541	99.9922
Cof::opCocaV10000224	1.58084	0.30337	16.6531	3.00915e-08	2.88718e-07	9.45178	99.9921
Cof::opCocaV10013717	1.51493	2.95713	16.642	3.02731e-08	2.89897e-07	9.44533	99.9921
Cof::opCocaV10002088	2.06709	0.431296	16.6324	3.04312e-08	2.91034e-07	9.43974	99.9921
Cof::opCocaV10002594	2.69184	1.58482	16.6291	3.04861e-08	2.91183e-07	9.4378	99.992
Cof::opCocaV10008572	2.23217	0.527039	16.5749	3.13998e-08	2.98177e-07	9.4061	99.9918
Cof::opCocaV10009517	1.54469	2.92473	16.5663	3.15468e-08	2.99189e-07	9.40109	99.9917
Cof::opCocaV10006947	1.64176	2.30709	16.5598	3.1659e-08	3.0006e-07	9.39728	99.9917
Cof::opCocaV10007618	1.37657	1.3081	16.5536	3.17671e-08	3.00893e-07	9.39362	99.9917
Cof::opCocaV10010014	2.10861	1.90488	16.5245	3.22754e-08	3.04732e-07	9.37658	99.9915
Cof::opCocaV10012012	1.3127	4.50485	16.508	3.25688e-08	3.0711e-07	9.36686	99.9914
Cof::opCocaV10006111	4.36341	1.6052	16.496	3.27842e-08	3.08615e-07	9.35978	99.9914
Cof::opCocaV10012120	1.81117	0.44127	16.4847	3.29869e-08	3.10065e-07	9.35316	99.9913
Cof::opCocaV10014634	2.26654	0.615106	16.4736	3.31889e-08	3.11765e-07	9.34661	99.9913
Cof::opCocaV10013587	1.75755	4.5797	16.4701	3.32522e-08	3.12161e-07	9.34456	99.9913
Cof::opCocaV10005320	1.44638	0.297749	16.4661	3.33252e-08	3.12649e-07	9.34221	99.9912
Cof::opCocaV10007230	1.57758	3.28099	16.4548	3.35325e-08	3.14195e-07	9.33555	99.9912
Cof::opCocaV10007780	2.89092	0.697204	16.4385	3.38344e-08	3.16422e-07	9.32592	99.9911
Cof::opCocaV10009101	1.52069	2.61909	16.4101	3.43666e-08	3.20387e-07	9.30916	99.9909
Cof::opCocaV10008682	1.61352	1.19314	16.4027	3.45066e-08	3.21374e-07	9.30479	99.9909
Cof::opCocaV10011033	1.54631	3.20923	16.3859	3.48291e-08	3.23272e-07	9.2948	99.9908
Cof::opCocaV10002337	1.37351	1.6898	16.3836	3.48719e-08	3.23467e-07	9.29348	99.9908
Cof::opCocaV10010054	1.48835	1.48611	16.3449	3.56264e-08	3.29639e-07	9.27049	99.9906
Cof::opCocaV10000265	3.4122	4.49852	16.3116	3.62884e-08	3.35135e-07	9.25071	99.9904
Cof::opCocaV10009662	1.45001	0.274105	16.3047	3.64259e-08	3.36195e-07	9.24665	99.9904
Cof::opCocaV10005891	1.45483	3.19182	16.2978	3.65654e-08	3.37206e-07	9.24254	99.9903
Cof::opCocaV10012288	1.37744	3.83618	16.2868	3.6791e-08	3.3872e-07	9.23594	99.9903
Cof::opCocaV10015287	2.30238	4.58425	16.2744	3.7044e-08	3.40625e-07	9.22857	99.9902
Cof::opCocaV10008466	2.74922	1.05476	16.2558	3.74289e-08	3.43592e-07	9.21747	99.9901
Cof::opCocaV10004708	2.6783	0.838734	16.2554	3.74363e-08	3.43592e-07	9.21725	99.9901
Cof::opCocaV10011578	1.60894	0.216642	16.2391	3.77768e-08	3.45727e-07	9.20753	99.99
Cof::opCocaV10006896	1.71133	3.22365	16.2347	3.78691e-08	3.46061e-07	9.2049	99.9899
Cof::opCocaV10005042	1.65251	2.70725	16.2305	3.79586e-08	3.46665e-07	9.20237	99.9899
Cof::opCocaV10015244	2.22551	3.40764	16.2216	3.81462e-08	3.47949e-07	9.19707	99.9899
Cof::opCocaV10010798	1.5591	3.671	16.2203	3.8174e-08	3.47987e-07	9.19629	99.9899
Cof::opCocaV10002204	1.36987	0.102304	16.1565	3.9557e-08	3.59267e-07	9.15804	99.9895
Cof::opCocaV10010581	1.31973	3.03712	16.155	3.95903e-08	3.59348e-07	9.15714	99.9895
Cof::opCocaV10003547	1.48218	3.9659	16.1476	3.9754e-08	3.60614e-07	9.1527	99.9894
Cof::opCocaV10006931	1.70598	1.62795	16.1437	3.98411e-08	3.6106e-07	9.15035	99.9894
Cof::opCocaV10005905	2.0921	3.95791	16.1432	3.9852e-08	3.6106e-07	9.15006	99.9894
Cof::opCocaV10009884	1.69747	1.49307	16.1279	4.01941e-08	3.63616e-07	9.14087	99.9893
Cof::opCocaV10005763	2.03426	3.07067	16.1092	4.06182e-08	3.66878e-07	9.12959	99.9892
Cof::opCocaV10015129	1.5252	1.7583	16.0749	4.14068e-08	3.72863e-07	9.10892	99.9889
Cof::opCocaV10007690	1.83457	3.94386	16.0681	4.15656e-08	3.74066e-07	9.1048	99.9889
Cof::opCocaV10005628	1.96217	0.840205	16.0567	4.18322e-08	3.76007e-07	9.09793	99.9888
Cof::opCocaV10011620	2.40805	2.60553	16.0485	4.2024e-08	3.77274e-07	9.09301	99.9888
Cof::opCocaV10004744	1.36339	2.95762	16.0186	4.27387e-08	3.83224e-07	9.07488	99.9886
Cof::opCocaV10015093	1.29336	3.40086	16.0134	4.28623e-08	3.84099e-07	9.07178	99.9885
Cof::opCocaV10005598	2.26888	4.8325	16.0019	4.31414e-08	3.86367e-07	9.0648	99.9884
Cof::opCocaV10002889	1.43521	0.363085	15.9842	4.35744e-08	3.89772e-07	9.05406	99.9883
Cof::opCocaV10010052	2.8049	2.31111	15.9664	4.40148e-08	3.92707e-07	9.04325	99.9882
Cof::opCocaV10015182	1.82886	2.84338	15.9656	4.40352e-08	3.92707e-07	9.04275	99.9882
Cof::opCocaV10008522	2.68759	0.348999	15.9587	4.42079e-08	3.93773e-07	9.03854	99.9881
Cof::opCocaV10000545	3.68794	1.00734	15.925	4.50584e-08	4.00865e-07	9.01805	99.9879
Cof::opCocaV10011530	1.36067	3.23975	15.9214	4.51509e-08	4.01447e-07	9.01584	99.9879
Cof::opCocaV10007998	1.82322	3.6203	15.9153	4.53053e-08	4.02578e-07	9.01217	99.9878
Cof::opCocaV10014874	2.28757	2.17445	15.9037	4.56037e-08	4.04231e-07	9.00511	99.9877
Cof::opCocaV10004925	1.69517	0.368049	15.9022	4.56434e-08	4.04231e-07	9.00417	99.9877
Cof::opCocaV10001644	1.49764	1.2037	15.8933	4.5874e-08	4.05924e-07	8.99875	99.9876
Cof::opCocaV10006566	1.50918	3.59082	15.8658	4.65954e-08	4.11324e-07	8.98197	99.9874
Cof::opCocaV10011881	3.04143	0.996902	15.8222	4.77672e-08	4.19416e-07	8.95525	99.9871
Cof::opCocaV10001768	2.4969	0.933978	15.8116	4.80557e-08	4.21449e-07	8.94878	99.987
Cof::opCocaV10012136	2.08409	0.653246	15.807	4.81822e-08	4.21952e-07	8.94595	99.987
Cof::opCocaV10006020	1.38875	4.47226	15.8064	4.81986e-08	4.21952e-07	8.94558	99.987
Cof::opCocaV10014637	2.1777	3.92153	15.7837	4.8828e-08	4.26704e-07	8.93163	99.9868
Cof::opCocaV10005510	1.96787	0.296764	15.7731	4.91241e-08	4.28846e-07	8.92512	99.9867
Cof::opCocaV10012269	2.07981	4.39303	15.7664	4.93133e-08	4.30127e-07	8.92098	99.9866
Cof::opCocaV10007475	1.35806	2.71426	15.7634	4.93969e-08	4.30405e-07	8.91916	99.9866
Cof::opCocaV10000868	1.32675	2.6231	15.7529	4.96952e-08	4.32494e-07	8.91268	99.9865
Cof::opCocaV10003835	3.10212	1.64284	15.7502	4.97702e-08	4.32892e-07	8.91106	99.9865
Cof::opCocaV10013276	1.85111	1.55931	15.7313	5.03123e-08	4.36837e-07	8.89941	99.9864
Cof::opCocaV10010505	1.72023	1.06429	15.7272	5.04304e-08	4.37606e-07	8.89688	99.9863
Cof::opCocaV10012572	1.85991	0.462226	15.7148	5.07894e-08	4.40205e-07	8.88925	99.9862
Cof::opCocaV10004459	1.47317	2.78861	15.7128	5.08494e-08	4.40467e-07	8.88798	99.9862
Cof::opCocaV10011210	1.36964	3.41081	15.7073	5.10092e-08	4.41593e-07	8.8846	99.9862
Cof::opCocaV10013017	2.21742	0.251061	15.6618	5.23603e-08	4.51703e-07	8.85647	99.9858
Cof::opCocaV10007959	1.48477	1.29476	15.6515	5.26728e-08	4.53341e-07	8.85007	99.9857
Cof::opCocaV10010952	1.64609	1.40762	15.6194	5.3654e-08	4.60714e-07	8.8302	99.9854
Cof::opCocaV10007608	1.57032	5.9725	15.6177	5.37071e-08	4.60903e-07	8.82914	99.9854
Cof::opCocaV10002031	1.88162	2.86109	15.5993	5.42805e-08	4.64746e-07	8.81771	99.9852
Cof::opCocaV10012408	1.23808	3.05924	15.5968	5.43588e-08	4.65147e-07	8.81615	99.9852
Cof::opCocaV10012905	1.56586	1.78442	15.5713	5.51662e-08	4.70695e-07	8.80028	99.9849
Cof::opCocaV10012206	2.28599	5.22796	15.57	5.52059e-08	4.70761e-07	8.79951	99.9849
Cof::opCocaV10009703	1.57138	2.5851	15.5531	5.57491e-08	4.74846e-07	8.78897	99.9848
Cof::opCocaV10010013	1.61419	1.97959	15.5337	5.63786e-08	4.79932e-07	8.77688	99.9846
Cof::opCocaV10008308	5.70982	3.21314	15.5154	5.69798e-08	4.84492e-07	8.76546	99.9844
Cof::opCocaV10001029	2.61596	1.39267	15.5079	5.72302e-08	4.86062e-07	8.76074	99.9843
Cof::opCocaV10006555	3.63509	0.773266	15.4762	5.82924e-08	4.94516e-07	8.74094	99.984
Cof::opCocaV10014277	1.37936	2.31269	15.4378	5.96108e-08	5.04255e-07	8.71686	99.9836
Cof::opCocaV10014139	2.43591	2.11653	15.4224	6.0148e-08	5.08218e-07	8.7072	99.9835
Cof::opCocaV10013404	1.34314	1.91239	15.4162	6.03659e-08	5.09575e-07	8.7033	99.9834
Cof::opCocaV10003305	1.48294	3.52369	15.4137	6.04534e-08	5.09784e-07	8.70174	99.9834
Cof::opCocaV10004299	1.64536	3.50966	15.4132	6.04712e-08	5.09784e-07	8.70143	99.9834
Cof::opCocaV10007491	1.68181	0.345351	15.3993	6.09666e-08	5.12792e-07	8.69264	99.9832
Cof::opCocaV10015155	1.44716	0.526858	15.3959	6.10871e-08	5.13514e-07	8.69051	99.9832
Cof::opCocaV10002303	4.24049	3.20335	15.3628	6.22809e-08	5.2177e-07	8.66967	99.9828
Cof::opCocaV10002026	1.79253	1.91462	15.3322	6.34096e-08	5.29726e-07	8.65033	99.9825
Cof::opCocaV10006577	1.52468	2.10335	15.3188	6.39107e-08	5.32892e-07	8.64185	99.9823
Cof::opCocaV10001102	1.72514	2.05256	15.3024	6.45285e-08	5.36951e-07	8.63149	99.9822
Cof::opCocaV10011404	1.84089	1.50778	15.295	6.48104e-08	5.38691e-07	8.62679	99.9821
Cof::opCocaV10003412	1.6824	1.22636	15.2698	6.57763e-08	5.44647e-07	8.61085	99.9818
Cof::opCocaV10004670	1.35153	1.99904	15.2696	6.57846e-08	5.44647e-07	8.61072	99.9818
Cof::opCocaV10015172	1.55034	2.85648	15.2447	6.67584e-08	5.51474e-07	8.59489	99.9815
Cof::opCocaV10011742	1.28173	2.23619	15.2336	6.71972e-08	5.5479e-07	8.58783	99.9814
Cof::opCocaV10007024	1.50111	2.84713	15.2303	6.73284e-08	5.55563e-07	8.58573	99.9813
Cof::opCocaV10000101	1.27347	1.4169	15.2246	6.75521e-08	5.56607e-07	8.58215	99.9813
Cof::opCocaV10006670	1.38209	1.3478	15.2197	6.77479e-08	5.57159e-07	8.57904	99.9812
Cof::opCocaV10006485	2.50683	3.58162	15.2111	6.80933e-08	5.59408e-07	8.57356	99.9811
Cof::opCocaV10004002	1.479	0.1687	15.211	6.8097e-08	5.59408e-07	8.5735	99.9811
Cof::opCocaV10010424	7.37117	5.16513	15.191	6.89078e-08	5.64341e-07	8.56074	99.9809
Cof::opCocaV10009070	2.62226	0.789768	15.1781	6.94365e-08	5.67577e-07	8.55251	99.9807
Cof::opCocaV10006264	1.7114	3.43992	15.177	6.94817e-08	5.67632e-07	8.55181	99.9807
Cof::opCocaV10014888	2.21443	1.99615	15.1712	6.97197e-08	5.6894e-07	8.54812	99.9806
Cof::opCocaV10010557	2.08425	0.64762	15.163	7.00594e-08	5.7109e-07	8.54288	99.9805
Cof::opCocaV10008644	1.25248	3.40338	15.1614	7.01276e-08	5.71332e-07	8.54184	99.9805
Cof::opCocaV10007772	1.34211	1.3685	15.1577	7.0282e-08	5.72274e-07	8.53947	99.9804
Cof::opCocaV10015283	1.77163	0.239958	15.1389	7.10716e-08	5.78385e-07	8.52743	99.9802
Cof::opCocaV10002815	2.23999	3.48009	15.0889	7.32137e-08	5.9451e-07	8.49542	99.9796
Cof::opCocaV10015139	1.24524	0.726809	15.0858	7.33504e-08	5.95293e-07	8.49341	99.9795
Cof::opCocaV10006322	1.27653	2.07672	15.0458	7.51189e-08	6.07646e-07	8.46774	99.979
Cof::opCocaV10009639	6.26412	5.61232	15.0214	7.62232e-08	6.14898e-07	8.452	99.9787
Cof::opCocaV10004726	1.44092	1.53952	15.0068	7.68914e-08	6.18938e-07	8.4426	99.9785
Cof::opCocaV10007026	1.18347	4.98481	14.9909	7.76283e-08	6.2419e-07	8.43231	99.9782
Cof::opCocaV10000500	1.24792	1.09793	14.9888	7.7724e-08	6.24621e-07	8.43099	99.9782
Cof::opCocaV10002954	1.3984	3.52743	14.9595	7.91033e-08	6.34959e-07	8.41202	99.9778
Cof::opCocaV10005387	1.29704	2.54184	14.9569	7.92251e-08	6.34959e-07	8.41036	99.9778
Cof::opCocaV10013009	1.30041	4.81618	14.9457	7.97622e-08	6.38548e-07	8.40308	99.9776
Cof::opCocaV10003151	1.58747	0.380649	14.944	7.98427e-08	6.38548e-07	8.40199	99.9776
Cof::opCocaV10011111	1.59754	1.48238	14.924	8.08099e-08	6.45179e-07	8.38901	99.9773
Cof::opCocaV10006338	2.33547	0.933573	14.9232	8.08491e-08	6.45179e-07	8.38849	99.9773
Cof::opCocaV10005243	1.54794	2.95275	14.8998	8.19925e-08	6.51285e-07	8.37334	99.9769
Cof::opCocaV10002712	1.34306	0.304656	14.8977	8.21006e-08	6.51569e-07	8.37192	99.9769
Cof::opCocaV10003402	2.64963	4.8577	14.8968	8.21432e-08	6.51569e-07	8.37136	99.9769
Cof::opCocaV10004207	1.9044	3.22964	14.8805	8.29562e-08	6.56681e-07	8.36074	99.9766
Cof::opCocaV10005860	1.58358	3.53099	14.8471	8.46434e-08	6.6932e-07	8.33903	99.9761
Cof::opCocaV10005697	1.4191	2.59327	14.8224	8.5916e-08	6.78161e-07	8.32294	99.9757
Cof::opCocaV10002306	1.6483	1.01488	14.8219	8.59447e-08	6.78161e-07	8.32258	99.9757
Cof::opCocaV10010790	3.81974	1.77375	14.8142	8.63465e-08	6.80968e-07	8.31755	99.9756
Cof::opCocaV10010736	1.87311	1.75407	14.8087	8.66356e-08	6.8252e-07	8.31394	99.9755
Cof::opCocaV10000398	1.92645	1.49541	14.7777	8.82783e-08	6.93984e-07	8.29368	99.975
Cof::opCocaV10008551	1.26492	2.95499	14.7764	8.83468e-08	6.94153e-07	8.29285	99.975
Cof::opCocaV10008095	1.49599	3.08785	14.7744	8.8457e-08	6.94424e-07	8.2915	99.9749
Cof::opCocaV10003330	1.29369	0.494919	14.774	8.84752e-08	6.94424e-07	8.29128	99.9749
Cof::opCocaV10011722	1.37278	0.871753	14.7712	8.86294e-08	6.95266e-07	8.2894	99.9749
Cof::opCocaV10012497	1.87632	2.52981	14.7638	8.90238e-08	6.97621e-07	8.28461	99.9748
Cof::opCocaV10001971	1.53583	0.903365	14.7616	8.91437e-08	6.9782e-07	8.28316	99.9747
Cof::opCocaV10004781	1.32878	4.20177	14.7439	9.0112e-08	7.04655e-07	8.27151	99.9744
Cof::opCocaV10014958	1.33209	1.91455	14.7414	9.02478e-08	7.05344e-07	8.26988	99.9744
Cof::opCocaV10001146	2.01765	3.46195	14.737	9.04912e-08	7.065e-07	8.26698	99.9743
Cof::opCocaV10001786	2.04843	5.58436	14.7339	9.06627e-08	7.07465e-07	8.26494	99.9743
Cof::opCocaV10006330	1.43657	2.65071	14.7183	9.15279e-08	7.13088e-07	8.25469	99.974
Cof::opCocaV10012637	2.21939	1.47893	14.6802	9.36772e-08	7.27153e-07	8.22965	99.9733
Cof::opCocaV10002575	1.51496	1.28541	14.6504	9.53994e-08	7.39358e-07	8.21	99.9728
Cof::opCocaV10005604	1.80749	1.9888	14.6358	9.62551e-08	7.44819e-07	8.20036	99.9726
Cof::opCocaV10001031	1.61706	1.52453	14.6196	9.72143e-08	7.51254e-07	8.18966	99.9723
Cof::opCocaV10008543	1.49421	4.49101	14.6168	9.73836e-08	7.51978e-07	8.18779	99.9722
Cof::opCocaV10008600	1.51419	1.90906	14.6034	9.81906e-08	7.57419e-07	8.17888	99.972
Cof::opCocaV10008781	1.80892	3.18578	14.5639	1.00601e-07	7.73992e-07	8.15271	99.9712
Cof::opCocaV10013472	2.15686	0.615613	14.5622	1.00705e-07	7.74093e-07	8.1516	99.9712
Cof::opCocaV10008088	1.40198	5.22935	14.562	1.00718e-07	7.74093e-07	8.15145	99.9712
Cof::opCocaV10010611	2.19537	2.45262	14.5551	1.01145e-07	7.76965e-07	8.1469	99.971
Cof::opCocaV10008617	1.40173	4.22898	14.5295	1.02755e-07	7.87699e-07	8.12985	99.9705
Cof::opCocaV10005749	1.37404	5.0705	14.5279	1.02859e-07	7.87751e-07	8.12876	99.9705
Cof::opCocaV10013679	1.58822	2.40269	14.5277	1.02868e-07	7.87751e-07	8.12866	99.9705
Cof::opCocaV10011986	1.91453	2.41976	14.5086	1.04087e-07	7.95852e-07	8.11594	99.9701
Cof::opCocaV10010383	1.37863	2.07877	14.4565	1.07495e-07	8.17683e-07	8.08117	99.9691
Cof::opCocaV10006368	1.50085	0.600299	14.441	1.08534e-07	8.23679e-07	8.0708	99.9688
Cof::opCocaV10008233	1.47414	1.85319	14.4388	1.08683e-07	8.24174e-07	8.06931	99.9687
Cof::opCocaV10008400	4.96672	6.25931	14.4379	1.08745e-07	8.24178e-07	8.06869	99.9687
Cof::opCocaV10001883	1.90949	4.35339	14.4303	1.0926e-07	8.27276e-07	8.0636	99.9685
Cof::opCocaV10011386	1.49874	2.77696	14.3998	1.1135e-07	8.40524e-07	8.04314	99.9679
Cof::opCocaV10006194	4.09272	5.88014	14.3747	1.131e-07	8.49401e-07	8.0263	99.9673
Cof::opCocaV10005670	1.57465	3.10191	14.3254	1.1663e-07	8.72366e-07	7.99312	99.9662
Cof::opCocaV10002829	1.55205	2.41163	14.2965	1.18755e-07	8.85453e-07	7.97363	99.9656
Cof::opCocaV10004281	1.4625	3.56978	14.2593	1.21561e-07	9.03309e-07	7.94841	99.9647
Cof::opCocaV10009031	1.18488	1.97069	14.2561	1.21802e-07	9.04497e-07	7.94627	99.9646
Cof::opCocaV10008851	1.1465	4.03734	14.2511	1.22185e-07	9.06587e-07	7.94288	99.9645
Cof::opCocaV10003623	1.81832	3.69284	14.2326	1.23611e-07	9.15366e-07	7.93035	99.964
Cof::opCocaV10005511	1.44947	2.56155	14.2152	1.24977e-07	9.23421e-07	7.91848	99.9636
Cof::opCocaV10014214	1.20707	0.517911	14.2147	1.25016e-07	9.23421e-07	7.91814	99.9636
Cof::opCocaV10005612	1.35099	1.01611	14.2109	1.25311e-07	9.25138e-07	7.9156	99.9635
Cof::opCocaV10002169	4.84495	6.04528	14.2007	1.26118e-07	9.30632e-07	7.90866	99.9633
Cof::opCocaV10003851	1.44062	2.31681	14.1812	1.27682e-07	9.40761e-07	7.89536	99.9628
Cof::opCocaV10013711	1.63826	2.76976	14.1784	1.27903e-07	9.41926e-07	7.89348	99.9627
Cof::opCocaV10008757	1.27426	0.206387	14.1744	1.28227e-07	9.43839e-07	7.89075	99.9626
Cof::opCocaV10011893	1.23303	1.1293	14.1414	1.30928e-07	9.61326e-07	7.86824	99.9617
Cof::opCocaV10002262	1.44358	2.85644	14.1333	1.31598e-07	9.64776e-07	7.86273	99.9615
Cof::opCocaV10002588	1.48819	2.27472	14.133	1.3163e-07	9.64776e-07	7.86246	99.9615
Cof::opCocaV10000413	1.3918	4.31456	14.1329	1.31634e-07	9.64776e-07	7.86243	99.9615
Cof::opCocaV10015359	1.34014	2.65882	14.1326	1.31658e-07	9.64776e-07	7.86223	99.9615
Cof::opCocaV10012068	1.19003	1.39877	14.1194	1.32768e-07	9.70988e-07	7.85316	99.9612
Cof::opCocaV10008678	1.26792	3.11363	14.1107	1.33494e-07	9.74852e-07	7.84727	99.9609
Cof::opCocaV10007439	1.36875	0.743885	14.1067	1.33837e-07	9.7639e-07	7.8445	99.9608
Cof::opCocaV10014831	2.37756	5.51085	14.1047	1.34004e-07	9.7713e-07	7.84315	99.9608
Cof::opCocaV10006786	1.24785	2.5361	14.09	1.35258e-07	9.85784e-07	7.83309	99.9604
Cof::opCocaV10010243	1.37879	3.20904	14.0869	1.35524e-07	9.87236e-07	7.83097	99.9603
Cof::opCocaV10012754	4.38217	6.00014	14.0629	1.37605e-07	1.00092e-06	7.81451	99.9596
Cof::opCocaV10006489	1.6176	1.78054	14.0501	1.38729e-07	1.0081e-06	7.80572	99.9593
Cof::opCocaV10009065	1.24798	2.86911	14.0415	1.39498e-07	1.01269e-06	7.79975	99.959
Cof::opCocaV10008174	1.63445	2.5801	14.0251	1.40955e-07	1.02192e-06	7.78852	99.9586
Cof::opCocaV10014437	1.81741	1.23188	14.0229	1.41156e-07	1.02272e-06	7.78698	99.9585
Cof::opCocaV10011074	1.47682	2.24515	13.9987	1.43355e-07	1.03561e-06	7.77028	99.9578
Cof::opCocaV10004972	1.31975	2.47848	13.9972	1.43484e-07	1.03604e-06	7.76931	99.9578
Cof::opCocaV10008997	1.81706	4.28652	13.9764	1.45405e-07	1.04736e-06	7.75493	99.9572
Cof::opCocaV10003545	1.8603	0.433241	13.9751	1.4553e-07	1.04775e-06	7.754	99.9571
Cof::opCocaV10008278	2.86143	0.590989	13.9742	1.45614e-07	1.04784e-06	7.75338	99.9571
Cof::opCocaV10012082	1.41461	0.0286047	13.9369	1.49131e-07	1.06744e-06	7.72759	99.956
Cof::opCocaV10014456	1.22833	2.5998	13.9352	1.49289e-07	1.06805e-06	7.72645	99.9559
Cof::opCocaV10002435	1.16717	5.43242	13.9213	1.50624e-07	1.07552e-06	7.71683	99.9555
Cof::opCocaV10014034	1.35875	4.65467	13.9149	1.51243e-07	1.0789e-06	7.7124	99.9553
Cof::opCocaV10006536	1.33707	2.18055	13.9105	1.51673e-07	1.08092e-06	7.70933	99.9552
Cof::opCocaV10006988	1.16444	3.11986	13.8997	1.52733e-07	1.08795e-06	7.7018	99.9548
Cof::opCocaV10002821	1.30824	1.65358	13.8919	1.535e-07	1.09241e-06	7.69638	99.9546
Cof::opCocaV10009855	1.10845	2.28743	13.8917	1.53516e-07	1.09241e-06	7.69627	99.9546
Cof::opCocaV10014986	3.09139	1.82992	13.8911	1.5358e-07	1.09241e-06	7.69583	99.9545
Cof::opCocaV10014900	1.57729	2.77269	13.8644	1.56236e-07	1.10784e-06	7.67729	99.9537
Cof::opCocaV10011458	1.7024	4.45923	13.8458	1.58125e-07	1.11775e-06	7.6643	99.9531
Cof::opCocaV10002250	2.05234	0.561336	13.806	1.62237e-07	1.14191e-06	7.63655	99.9518
Cof::opCocaV10012219	1.2325	1.05967	13.79	1.63925e-07	1.1527e-06	7.62536	99.9512
Cof::opCocaV10004157	1.41896	0.613508	13.7804	1.64948e-07	1.15934e-06	7.61864	99.9509
Cof::opCocaV10010223	2.49344	0.868394	13.7749	1.65529e-07	1.16255e-06	7.61484	99.9507
Cof::opCocaV10005347	1.22262	2.4471	13.7635	1.6676e-07	1.16985e-06	7.60683	99.9503
Cof::opCocaV10008434	2.01907	0.977847	13.7477	1.68473e-07	1.18075e-06	7.59578	99.9498
Cof::opCocaV10007863	1.37115	2.32078	13.6953	1.74308e-07	1.21709e-06	7.55897	99.9479
Cof::opCocaV10008506	1.09366	1.07156	13.6953	1.74317e-07	1.21709e-06	7.55891	99.9479
Cof::opCocaV10013387	1.38579	1.85925	13.6748	1.76652e-07	1.2305e-06	7.54453	99.9471
Cof::opCocaV10004445	1.66745	3.94532	13.6661	1.77663e-07	1.23637e-06	7.53836	99.9468
Cof::opCocaV10008674	1.45007	1.48366	13.6467	1.79931e-07	1.24914e-06	7.52464	99.9461
Cof::opCocaV10012420	1.24179	1.42401	13.646	1.80005e-07	1.24914e-06	7.5242	99.946
Cof::opCocaV10012042	1.30281	4.24791	13.6413	1.80566e-07	1.25128e-06	7.52083	99.9459
Cof::opCocaV10012179	1.37229	4.03882	13.6328	1.81566e-07	1.25644e-06	7.51486	99.9455
Cof::opCocaV10008731	2.36985	5.21869	13.6236	1.82658e-07	1.26281e-06	7.50838	99.9452
Cof::opCocaV10003465	1.47066	1.74308	13.6149	1.83703e-07	1.26945e-06	7.50221	99.9448
Cof::opCocaV10007651	1.53169	2.58976	13.6116	1.84103e-07	1.27103e-06	7.49985	99.9447
Cof::opCocaV10014761	1.46165	0.604104	13.5916	1.86529e-07	1.28307e-06	7.4857	99.9439
Cof::opCocaV10011786	2.63861	0.603239	13.5591	1.90549e-07	1.3082e-06	7.46264	99.9426
Cof::opCocaV10008873	1.65104	3.60544	13.5098	1.9684e-07	1.34596e-06	7.42751	99.9406
Cof::opCocaV10011995	1.97487	1.11621	13.4967	1.98546e-07	1.35681e-06	7.41818	99.94
Cof::opCocaV10001244	1.47347	2.09016	13.4829	2.00362e-07	1.36669e-06	7.40833	99.9394
Cof::opCocaV10006648	1.15808	3.81065	13.4733	2.01631e-07	1.37472e-06	7.4015	99.939
Cof::opCocaV10006282	2.0667	2.91482	13.4418	2.05884e-07	1.40049e-06	7.37892	99.9376
Cof::opCocaV10006465	1.59027	1.67157	13.4249	2.08202e-07	1.41495e-06	7.3668	99.9369
Cof::opCocaV10004974	1.13653	0.363812	13.3806	2.14414e-07	1.4525e-06	7.335	99.9348
Cof::opCocaV10013263	1.81763	0.78106	13.3776	2.14849e-07	1.45478e-06	7.33281	99.9347
Cof::opCocaV10013611	1.10454	2.93141	13.3704	2.15877e-07	1.46107e-06	7.32764	99.9343
Cof::opCocaV10003778	1.54515	0.372092	13.3679	2.16234e-07	1.46282e-06	7.32586	99.9342
Cof::opCocaV10007702	2.42028	7.1826	13.3633	2.16905e-07	1.46669e-06	7.3225	99.934
Cof::opCocaV10004345	7.58087	4.8856	13.3613	2.1719e-07	1.46794e-06	7.32108	99.9339
Cof::opCocaV10000829	7.40392	4.9563	13.3529	2.18403e-07	1.47412e-06	7.31506	99.9335
Cof::opCocaV10012629	1.83552	1.73155	13.3442	2.19669e-07	1.48131e-06	7.3088	99.9331
Cof::opCocaV10008217	1.25688	3.75995	13.3416	2.20062e-07	1.48329e-06	7.30687	99.933
Cof::opCocaV10015397	1.21839	0.977864	13.3217	2.23e-07	1.49831e-06	7.29252	99.932
Cof::opCocaV10011355	1.99043	0.0901637	13.2935	2.27234e-07	1.52469e-06	7.27217	99.9306
Cof::opCocaV10002385	1.43597	6.41275	13.2751	2.30051e-07	1.54079e-06	7.25884	99.9297
Cof::opCocaV10011430	1.35106	1.61963	13.2691	2.30984e-07	1.54564e-06	7.25446	99.9293
Cof::opCocaV10012008	1.43245	2.23294	13.2613	2.32197e-07	1.55306e-06	7.24879	99.9289
Cof::opCocaV10005870	1.20813	-0.08177	13.2573	2.32814e-07	1.55648e-06	7.24592	99.9287
Cof::opCocaV10007391	1.14549	1.01449	13.2435	2.34986e-07	1.56958e-06	7.23587	99.928
Cof::opCocaV10010124	1.43587	0.153615	13.2268	2.37638e-07	1.58372e-06	7.22372	99.9271
Cof::opCocaV10011435	1.51883	1.82446	13.2244	2.38014e-07	1.58528e-06	7.22201	99.927
Cof::opCocaV10013867	1.75958	0.977934	13.221	2.38566e-07	1.58763e-06	7.21951	99.9268
Cof::opCocaV10012025	2.12451	0.169251	13.202	2.41631e-07	1.60599e-06	7.20569	99.9258
Cof::opCocaV10012547	1.42253	4.56358	13.1971	2.42434e-07	1.60915e-06	7.2021	99.9256
Cof::opCocaV10015084	1.14738	1.19872	13.1905	2.43507e-07	1.61483e-06	7.19732	99.9252
Cof::opCocaV10009673	1.66039	1.88313	13.1879	2.43935e-07	1.61694e-06	7.19542	99.9251
Cof::opCocaV10008290	2.27387	0.277841	13.1632	2.48034e-07	1.64044e-06	7.17738	99.9237
Cof::opCocaV10002471	1.29491	5.00426	13.1418	2.51639e-07	1.66202e-06	7.16177	99.9225
Cof::opCocaV10003746	2.13845	1.9229	13.1412	2.51746e-07	1.66202e-06	7.16131	99.9225
Cof::opCocaV10008349	1.30371	-0.173511	13.139	2.52129e-07	1.66306e-06	7.15966	99.9223
Cof::opCocaV10000947	2.48638	6.75854	13.1175	2.55823e-07	1.68467e-06	7.14392	99.9211
Cof::opCocaV10012153	1.7231	-0.150798	13.0963	2.59517e-07	1.70571e-06	7.1284	99.9199
Cof::opCocaV10000219	1.51733	1.72095	13.0924	2.60197e-07	1.70942e-06	7.12557	99.9196
Cof::opCocaV10007207	1.7171	2.81921	13.082	2.62054e-07	1.72009e-06	7.11787	99.919
Cof::opCocaV10013428	1.50219	1.16775	13.075	2.63289e-07	1.72672e-06	7.11278	99.9186
Cof::opCocaV10014895	1.38014	0.760038	13.075	2.63297e-07	1.72672e-06	7.11275	99.9186
Cof::opCocaV10004200	1.07971	1.64083	13.0559	2.66744e-07	1.74678e-06	7.09867	99.9174
Cof::opCocaV10009564	1.14366	1.86215	13.0541	2.67057e-07	1.7475e-06	7.0974	99.9173
Cof::opCocaV10008010	2.32059	3.54185	13.0447	2.68772e-07	1.75717e-06	7.09047	99.9168
Cof::opCocaV10005520	1.6532	2.4311	13.0327	2.70987e-07	1.77009e-06	7.08158	99.916
Cof::opCocaV10007458	1.08276	6.32588	13.0283	2.71796e-07	1.77459e-06	7.07835	99.9158
Cof::opCocaV10005539	1.23193	5.09003	13.0126	2.74726e-07	1.79214e-06	7.06674	99.9148
Cof::opCocaV10013518	1.18704	3.55482	13.01	2.75216e-07	1.79454e-06	7.06482	99.9146
Cof::opCocaV10005677	1.37227	0.718133	12.9776	2.81357e-07	1.82654e-06	7.04092	99.9125
Cof::opCocaV10005074	1.19682	5.96421	12.967	2.8341e-07	1.83745e-06	7.03305	99.9119
Cof::opCocaV10002391	1.34198	1.98644	12.9582	2.85122e-07	1.84773e-06	7.02653	99.9113
Cof::opCocaV10000159	1.41404	3.08853	12.9396	2.88789e-07	1.86822e-06	7.0127	99.91
Cof::opCocaV10004434	1.35909	3.82458	12.8947	2.97812e-07	1.91988e-06	6.97938	99.907
Cof::opCocaV10014588	1.19402	3.26681	12.8929	2.98182e-07	1.92143e-06	6.97803	99.9069
Cof::opCocaV10015388	1.56993	2.87214	12.8892	2.98951e-07	1.92554e-06	6.97525	99.9066
Cof::opCocaV10006220	1.39564	5.4407	12.8625	3.045e-07	1.95662e-06	6.95533	99.9047
Cof::opCocaV10007619	2.3532	0.41541	12.8622	3.04569e-07	1.95662e-06	6.95509	99.9047
Cof::opCocaV10003171	1.33822	1.2195	12.8295	3.11501e-07	1.99423e-06	6.93071	99.9024
Cof::opCocaV10013570	2.381	2.94158	12.8184	3.13901e-07	2.00785e-06	6.9224	99.9016
Cof::opCocaV10003724	2.17416	6.45783	12.8162	3.14386e-07	2.01009e-06	6.92073	99.9014
Cof::opCocaV10008789	1.52654	3.84689	12.8096	3.15823e-07	2.01666e-06	6.91579	99.9009
Cof::opCocaV10009194	2.07598	4.91016	12.7997	3.1799e-07	2.02875e-06	6.90838	99.9002
Cof::opCocaV10009363	1.15189	1.8135	12.7798	3.22406e-07	2.05273e-06	6.89345	99.8987
Cof::opCocaV10007296	2.01161	2.15202	12.7792	3.22544e-07	2.05273e-06	6.89298	99.8986
Cof::opCocaV10003891	1.33559	4.36496	12.7781	3.22796e-07	2.05301e-06	6.89214	99.8985
Cof::opCocaV10010764	1.19311	1.53739	12.771	3.24378e-07	2.06062e-06	6.88684	99.898
Cof::opCocaV10014714	1.42282	-0.0566549	12.7569	3.27578e-07	2.07827e-06	6.87621	99.8969
Cof::opCocaV10006225	1.24944	1.88568	12.7283	3.34149e-07	2.11542e-06	6.8547	99.8947
Cof::opCocaV10001642	1.61902	2.62496	12.7258	3.34739e-07	2.11825e-06	6.85279	99.8945
Cof::opCocaV10002756	1.82604	2.49175	12.7039	3.39868e-07	2.14703e-06	6.83632	99.8927
Cof::opCocaV10005000	1.19244	4.65578	12.6991	3.41014e-07	2.15243e-06	6.83267	99.8923
Cof::opCocaV10001212	1.67254	0.64369	12.6916	3.42795e-07	2.16183e-06	6.82703	99.8917
Cof::opCocaV10003389	1.8274	0.537672	12.6909	3.4298e-07	2.16207e-06	6.82644	99.8916
Cof::opCocaV10009143	1.67772	1.06472	12.6823	3.4505e-07	2.17327e-06	6.81992	99.8909
Cof::opCocaV10007528	1.28151	0.149924	12.6541	3.51896e-07	2.21168e-06	6.79864	99.8886
Cof::opCocaV10014141	1.8138	1.98081	12.6531	3.52146e-07	2.21232e-06	6.79787	99.8885
Cof::opCocaV10006205	1.07124	1.82317	12.6429	3.54663e-07	2.22623e-06	6.79016	99.8876
Cof::opCocaV10011125	1.43546	1.22253	12.6397	3.55467e-07	2.22939e-06	6.78771	99.8874
Cof::opCocaV10015367	2.30648	0.607219	12.6389	3.55665e-07	2.22969e-06	6.7871	99.8873
Cof::opCocaV10009001	1.19937	1.4093	12.6156	3.61533e-07	2.26168e-06	6.76937	99.8853
Cof::opCocaV10010634	3.59211	0.87703	12.606	3.63961e-07	2.27418e-06	6.76212	99.8845
Cof::opCocaV10003708	1.0853	1.4781	12.5893	3.68271e-07	2.29317e-06	6.74937	99.883
Cof::opCocaV10007917	2.84905	3.41079	12.5879	3.68624e-07	2.29359e-06	6.74833	99.8829
Cof::opCocaV10007255	1.15651	2.23253	12.5863	3.69042e-07	2.29507e-06	6.7471	99.8827
Cof::opCocaV10012331	1.51145	3.61491	12.5811	3.70393e-07	2.30251e-06	6.74314	99.8822
Cof::opCocaV10015399	1.28667	3.82287	12.552	3.78068e-07	2.34824e-06	6.72092	99.8796
Cof::opCocaV10003246	1.43438	5.13288	12.5108	3.89202e-07	2.40931e-06	6.68947	99.8758
Cof::opCocaV10006783	1.50617	1.12755	12.5091	3.89662e-07	2.41115e-06	6.68819	99.8756
Cof::opCocaV10009115	0.972133	4.53374	12.5067	3.9035e-07	2.41238e-06	6.68628	99.8754
Cof::opCocaV10004267	1.78352	0.63642	12.4981	3.92705e-07	2.42592e-06	6.67976	99.8746
Cof::opCocaV10001543	1.21211	1.17766	12.4849	3.96391e-07	2.4446e-06	6.66964	99.8733
Cof::opCocaV10009718	1.70671	2.6022	12.4818	3.97268e-07	2.44797e-06	6.66724	99.873
Cof::opCocaV10009265	1.50105	0.710888	12.4773	3.98531e-07	2.45473e-06	6.6638	99.8725
Cof::opCocaV10003839	1.20591	4.78146	12.4549	4.04925e-07	2.4879e-06	6.64656	99.8703
Cof::opCocaV10012284	1.28266	3.36698	12.4102	4.17988e-07	2.56072e-06	6.61215	99.8658
Cof::opCocaV10004419	1.33	3.02667	12.4077	4.18748e-07	2.56431e-06	6.61018	99.8655
Cof::opCocaV10014400	1.21217	0.0900023	12.4051	4.19513e-07	2.56793e-06	6.6082	99.8653
Cof::opCocaV10007325	1.58323	2.01384	12.4021	4.20409e-07	2.57183e-06	6.60589	99.8649
Cof::opCocaV10008668	1.18476	1.63085	12.3971	4.2191e-07	2.5794e-06	6.60203	99.8644
Cof::opCocaV10009306	1.6163	3.85586	12.3763	4.28209e-07	2.61251e-06	6.58597	99.8622
Cof::opCocaV10010060	1.04969	2.42934	12.3636	4.32127e-07	2.63099e-06	6.57609	99.8609
Cof::opCocaV10005367	1.0896	2.03424	12.3513	4.35919e-07	2.64864e-06	6.56662	99.8595
Cof::opCocaV10001299	1.30434	1.88757	12.3439	4.38241e-07	2.6588e-06	6.56087	99.8587
Cof::opCocaV10012199	1.4102	2.8037	12.3377	4.40174e-07	2.66573e-06	6.5561	99.8581
Cof::opCocaV10014170	1.47829	0.596845	12.3367	4.40508e-07	2.66666e-06	6.55527	99.8579
Cof::opCocaV10012460	2.72463	0.727137	12.318	4.46426e-07	2.69873e-06	6.54081	99.8559
Cof::opCocaV10001546	1.97197	0.514592	12.3037	4.51053e-07	2.7227e-06	6.52963	99.8543
Cof::opCocaV10009247	1.16915	0.257351	12.2771	4.59734e-07	2.76858e-06	6.50897	99.8512
Cof::opCocaV10006979	1.97467	1.04272	12.2744	4.60647e-07	2.77269e-06	6.50682	99.8509
Cof::opCocaV10007511	1.48941	2.47362	12.26	4.6543e-07	2.79807e-06	6.49562	99.8492
Cof::opCocaV10015181	1.08283	2.29407	12.2575	4.66282e-07	2.80205e-06	6.49364	99.8489
Cof::opCocaV10006967	1.17121	1.10701	12.2474	4.69677e-07	2.81673e-06	6.48578	99.8477
Cof::opCocaV10003673	3.01446	2.08588	12.2378	4.72937e-07	2.83399e-06	6.47828	99.8466
Cof::opCocaV10002659	1.14039	0.2779	12.2347	4.73991e-07	2.83915e-06	6.47586	99.8462
Cof::opCocaV10004110	1.38694	4.57285	12.2264	4.76833e-07	2.85386e-06	6.46938	99.8452
Cof::opCocaV10008839	1.64092	0.969128	12.2231	4.77976e-07	2.85839e-06	6.46679	99.8448
Cof::opCocaV10009798	1.16923	1.16161	12.2202	4.78967e-07	2.86085e-06	6.46454	99.8445
Cof::opCocaV10004312	1.07537	1.25985	12.2157	4.80513e-07	2.86892e-06	6.46105	99.8439
Cof::opCocaV10015035	1.05841	1.08634	12.2127	4.81564e-07	2.87404e-06	6.45868	99.8436
Cof::opCocaV10011666	1.10742	4.24333	12.2027	4.85075e-07	2.89033e-06	6.4508	99.8423
Cof::opCocaV10011279	1.10997	4.24299	12.1944	4.87986e-07	2.90534e-06	6.44432	99.8413
Cof::opCocaV10008790	1.06331	1.93059	12.189	4.89898e-07	2.91437e-06	6.44008	99.8406
Cof::opCocaV10000547	1.79782	5.33468	12.1742	4.95172e-07	2.94456e-06	6.42847	99.8388
Cof::opCocaV10007407	1.98145	1.69016	12.1662	4.98046e-07	2.96046e-06	6.4222	99.8378
Cof::opCocaV10007785	1.79204	3.00485	12.1655	4.98292e-07	2.96074e-06	6.42166	99.8377
Cof::opCocaV10001899	1.13454	2.85074	12.1583	5.00895e-07	2.97262e-06	6.41601	99.8368
Cof::opCocaV10014643	1.76454	2.69927	12.1564	5.01611e-07	2.97567e-06	6.41446	99.8365
Cof::opCocaV10010960	2.53279	3.83366	12.1524	5.0306e-07	2.98307e-06	6.41134	99.836
Cof::opCocaV10000213	1.07421	3.08399	12.1464	5.05242e-07	2.99481e-06	6.40664	99.8352
Cof::opCocaV10012558	1.43427	0.28927	12.1418	5.06937e-07	3.00366e-06	6.40301	99.8346
Cof::opCocaV10013296	1.35057	4.20136	12.1357	5.09186e-07	3.01577e-06	6.39821	99.8338
Cof::opCocaV10006684	1.13243	-0.108962	12.1238	5.13597e-07	3.0372e-06	6.38886	99.8323
Cof::opCocaV10011219	1.80324	0.37516	12.1174	5.16014e-07	3.04767e-06	6.38377	99.8314
Cof::opCocaV10010197	1.70193	0.57286	12.116	5.16544e-07	3.04959e-06	6.38266	99.8312
Cof::opCocaV10004783	1.67318	1.44499	12.1009	5.22243e-07	3.07832e-06	6.37076	99.8292
Cof::opCocaV10006191	1.38523	3.78456	12.0721	5.33302e-07	3.13477e-06	6.34804	99.8253
Cof::opCocaV10015279	1.55713	0.809644	12.0708	5.33803e-07	3.13646e-06	6.34702	99.8251
Cof::opCocaV10009896	2.70756	2.62656	12.0559	5.39667e-07	3.1684e-06	6.33517	99.823
Cof::opCocaV10009926	1.18971	-0.468363	12.0476	5.42945e-07	3.18638e-06	6.32861	99.8219
Cof::opCocaV10003375	1.5463	2.87862	12.0392	5.46287e-07	3.20345e-06	6.32195	99.8207
Cof::opCocaV10015097	1.24999	5.41679	12.0195	5.54209e-07	3.2422e-06	6.30634	99.8179
Cof::opCocaV10009369	1.24951	0.40417	12.0167	5.55345e-07	3.24628e-06	6.30412	99.8175
Cof::opCocaV10000204	1.90932	1.06999	12.005	5.60147e-07	3.27047e-06	6.29478	99.8157
Cof::opCocaV10011816	1.46111	1.13626	11.9991	5.62586e-07	3.28239e-06	6.29007	99.8149
Cof::opCocaV10006893	1.20232	2.45451	11.9965	5.6365e-07	3.28574e-06	6.28802	99.8145
Cof::opCocaV10014416	2.10407	0.597433	11.995	5.64267e-07	3.28681e-06	6.28684	99.8143
Cof::opCocaV10003449	1.14553	1.52458	11.995	5.64278e-07	3.28681e-06	6.28682	99.8143
Cof::opCocaV10000208	1.38442	4.42233	11.9884	5.6701e-07	3.30012e-06	6.28158	99.8133
Cof::opCocaV10008374	1.7834	2.491	11.9777	5.71479e-07	3.32221e-06	6.27306	99.8117
Cof::opCocaV10014903	1.10667	0.800979	11.9683	5.7543e-07	3.34387e-06	6.26559	99.8103
Cof::opCocaV10007715	1.10073	2.95437	11.9623	5.77996e-07	3.35483e-06	6.26077	99.8094
Cof::opCocaV10005180	1.33819	4.81979	11.9466	5.84709e-07	3.3898e-06	6.24824	99.807
Cof::opCocaV10011462	1.37827	3.08428	11.9252	5.93989e-07	3.44074e-06	6.23117	99.8037
Cof::opCocaV10014802	1.11964	2.91503	11.9247	5.94193e-07	3.44074e-06	6.23079	99.8036
Cof::opCocaV10001207	1.27375	0.231294	11.9235	5.94743e-07	3.44258e-06	6.22979	99.8034
Cof::opCocaV10012118	1.25355	3.50617	11.919	5.96721e-07	3.45229e-06	6.22619	99.8027
Cof::opCocaV10008149	1.02314	-0.0456066	11.9159	5.98105e-07	3.45798e-06	6.22368	99.8022
Cof::opCocaV10003675	1.40418	1.7557	11.9113	6.00105e-07	3.46819e-06	6.22006	99.8015
Cof::opCocaV10008024	2.00923	0.330798	11.9068	6.02136e-07	3.47856e-06	6.21639	99.8008
Cof::opCocaV10009523	1.12258	3.05244	11.8986	6.05773e-07	3.49821e-06	6.20986	99.7995
Cof::opCocaV10010070	1.59405	2.27547	11.8955	6.07174e-07	3.50356e-06	6.20736	99.7989
Cof::opCocaV10008762	1.04183	3.52365	11.8894	6.09919e-07	3.51529e-06	6.20246	99.798
Cof::opCocaV10015161	1.42012	1.69253	11.886	6.11428e-07	3.52124e-06	6.19978	99.7974
Cof::opCocaV10015193	1.01408	4.99153	11.8708	6.18372e-07	3.55294e-06	6.18753	99.7949
Cof::opCocaV10011465	1.69342	6.6149	11.8575	6.24492e-07	3.58254e-06	6.17685	99.7927
Cof::opCocaV10003758	1.37652	3.00428	11.8332	6.35869e-07	3.64215e-06	6.15727	99.7886
Cof::opCocaV10005938	1.18227	2.95065	11.8276	6.38508e-07	3.65303e-06	6.15278	99.7877
Cof::opCocaV10011743	1.64572	2.25196	11.8182	6.42992e-07	3.67584e-06	6.14519	99.7861
Cof::opCocaV10002972	1.19421	2.53388	11.8134	6.45278e-07	3.68748e-06	6.14134	99.7853
Cof::opCocaV10001617	2.37558	0.012018	11.8129	6.4553e-07	3.6875e-06	6.14091	99.7852
Cof::opCocaV10011345	0.968415	2.98227	11.8123	6.45787e-07	3.68754e-06	6.14048	99.7851
Cof::opCocaV10001280	1.02053	0.632578	11.8115	6.46168e-07	3.6883e-06	6.13984	99.7849
Cof::opCocaV10008026	1.21964	2.80779	11.8041	6.49765e-07	3.70597e-06	6.13382	99.7836
Cof::opCocaV10009105	1.49832	2.19139	11.8024	6.50562e-07	3.70908e-06	6.13249	99.7834
Cof::opCocaV10001157	1.10034	3.37536	11.7978	6.52823e-07	3.72054e-06	6.12873	99.7825
Cof::opCocaV10011040	1.98975	2.88583	11.7708	6.66058e-07	3.79012e-06	6.10696	99.7778
Cof::opCocaV10004984	1.26269	1.30388	11.77	6.66461e-07	3.79096e-06	6.1063	99.7776
Cof::opCocaV10012792	1.13001	-0.0888183	11.7571	6.72907e-07	3.82175e-06	6.09586	99.7753
Cof::opCocaV10005123	1.06894	3.76555	11.7355	6.83898e-07	3.87971e-06	6.07828	99.7713
Cof::opCocaV10004397	1.08689	2.07495	11.7254	6.89063e-07	3.90601e-06	6.07012	99.7694
Cof::opCocaV10006518	1.91622	2.78317	11.7169	6.93484e-07	3.92956e-06	6.06318	99.7678
Cof::opCocaV10003247	1.49432	3.68414	11.7111	6.96491e-07	3.9451e-06	6.05849	99.7668
Cof::opCocaV10006080	1.05467	1.57264	11.7051	6.99616e-07	3.96128e-06	6.05363	99.7656
Cof::opCocaV10009722	1.69213	7.37806	11.6877	7.08813e-07	4.00722e-06	6.03946	99.7623
Cof::opCocaV10014545	1.49328	2.58644	11.674	7.16141e-07	4.04555e-06	6.02831	99.7596
Cof::opCocaV10009981	1.22993	5.72631	11.6533	7.27407e-07	4.1045e-06	6.01137	99.7555
Cof::opCocaV10009422	1.21633	2.54165	11.6436	7.32755e-07	4.12941e-06	6.00342	99.7536
Cof::opCocaV10007259	1.28586	1.57131	11.6336	7.38296e-07	4.15485e-06	5.99525	99.7516
Cof::opCocaV10010741	1.123	0.891979	11.6309	7.39783e-07	4.16163e-06	5.99307	99.751
Cof::opCocaV10009484	0.959949	3.76264	11.6253	7.42924e-07	4.17454e-06	5.98847	99.7499
Cof::opCocaV10011789	1.1719	3.89333	11.6208	7.45461e-07	4.18403e-06	5.98477	99.749
Cof::opCocaV10000173	1.44185	3.52465	11.6195	7.46187e-07	4.18651e-06	5.98372	99.7487
Cof::opCocaV10011802	1.23826	0.475987	11.6156	7.48351e-07	4.19706e-06	5.98057	99.7479
Cof::opCocaV10004297	1.3697	0.286682	11.6148	7.48833e-07	4.19817e-06	5.97987	99.7477
Cof::opCocaV10013382	1.03936	4.33226	11.6123	7.50234e-07	4.2026e-06	5.97785	99.7472
Cof::opCocaV10004252	1.19317	0.11986	11.5981	7.58308e-07	4.24486e-06	5.96623	99.7443
Cof::opCocaV10010903	1.03776	2.64188	11.5774	7.70276e-07	4.30371e-06	5.94924	99.7399
Cof::opCocaV10005995	1.22422	2.67206	11.5669	7.76455e-07	4.33333e-06	5.94057	99.7376
Cof::opCocaV10007123	1.35726	1.59312	11.5576	7.81956e-07	4.3591e-06	5.93291	99.7356
Cof::opCocaV10005442	1.56786	0.422392	11.5478	7.87763e-07	4.38981e-06	5.92488	99.7335
Cof::opCocaV10000196	1.62348	3.09894	11.5396	7.92672e-07	4.41384e-06	5.91814	99.7317
Cof::opCocaV10002953	1.68018	2.76406	11.5265	8.00633e-07	4.45482e-06	5.9073	99.7288
Cof::opCocaV10000615	0.99939	1.36027	11.5192	8.05107e-07	4.47634e-06	5.90125	99.7271
Cof::opCocaV10001828	1.09445	0.475603	11.5088	8.11458e-07	4.50827e-06	5.89273	99.7248
Cof::opCocaV10015284	1.66604	4.54461	11.5051	8.13751e-07	4.51768e-06	5.88966	99.724
Cof::opCocaV10002236	1.4001	2.12997	11.5051	8.13774e-07	4.51768e-06	5.88963	99.724
Cof::opCocaV10007058	1.29673	4.90225	11.5046	8.14068e-07	4.51768e-06	5.88924	99.7239
Cof::opCocaV10003066	1.49641	2.01519	11.494	8.20669e-07	4.5509e-06	5.88048	99.7214
Cof::opCocaV10000353	1.17747	0.40612	11.4862	8.25565e-07	4.57633e-06	5.87402	99.7196
Cof::opCocaV10014893	2.08323	1.28581	11.4852	8.26217e-07	4.57823e-06	5.87317	99.7194
Cof::opCocaV10009565	2.31995	1.48576	11.4792	8.29985e-07	4.59567e-06	5.86823	99.718
Cof::opCocaV10005327	1.24466	2.85822	11.4698	8.35956e-07	4.62426e-06	5.86045	99.7158
Cof::opCocaV10001419	1.10921	1.5999	11.4656	8.38677e-07	4.63624e-06	5.85692	99.7148
Cof::opCocaV10005034	1.64722	1.15383	11.4497	8.48895e-07	4.6846e-06	5.84378	99.7111
Cof::opCocaV10005673	1.28882	2.37511	11.4367	8.57363e-07	4.7278e-06	5.83301	99.7079
Cof::opCocaV10005184	0.939791	1.25728	11.425	8.65079e-07	4.7668e-06	5.82329	99.7051
Cof::opCocaV10005689	1.04093	2.97872	11.4231	8.66347e-07	4.76923e-06	5.8217	99.7046
Cof::opCocaV10008038	1.41868	4.69381	11.4223	8.66868e-07	4.76955e-06	5.82104	99.7044
Cof::opCocaV10012589	2.53215	1.67039	11.4178	8.69895e-07	4.78238e-06	5.81726	99.7033
Cof::opCocaV10000263	1.35496	2.89476	11.4142	8.72277e-07	4.79044e-06	5.81429	99.7024
Cof::opCocaV10005766	1.02875	3.72557	11.4103	8.74915e-07	4.80132e-06	5.81102	99.7015
Cof::opCocaV10010895	2.0636	0.276656	11.4064	8.77557e-07	4.81225e-06	5.80775	99.7005
Cof::opCocaV10007401	1.47599	1.30428	11.4025	8.80156e-07	4.82293e-06	5.80454	99.6995
Cof::opCocaV10000228	1.49983	0.584526	11.3947	8.85421e-07	4.8464e-06	5.79806	99.6976
Cof::opCocaV10006807	1.58296	3.40883	11.388	8.90027e-07	4.85902e-06	5.79243	99.6959
Cof::opCocaV10010862	1.5189	1.51378	11.3808	8.94911e-07	4.88057e-06	5.78649	99.6941
Cof::opCocaV10010704	1.15869	3.02568	11.3714	9.01414e-07	4.91394e-06	5.77863	99.6917
Cof::opCocaV10001019	1.97571	0.288172	11.3681	9.03733e-07	4.92114e-06	5.77585	99.6908
Cof::opCocaV10011013	0.896432	0.911383	11.367	9.04479e-07	4.92339e-06	5.77495	99.6905
Cof::opCocaV10004296	1.03243	1.14606	11.3521	9.149e-07	4.96914e-06	5.76252	99.6867
Cof::opCocaV10014801	1.16245	4.63448	11.3508	9.1585e-07	4.97248e-06	5.76139	99.6863
Cof::opCocaV10005384	1.81853	1.19754	11.3468	9.1869e-07	4.98607e-06	5.75803	99.6853
Cof::opCocaV10005886	1.09109	2.87998	11.3336	9.28088e-07	5.02601e-06	5.74698	99.6818
Cof::opCocaV10009968	1.89743	2.95216	11.3322	9.29098e-07	5.02964e-06	5.7458	99.6814
Cof::opCocaV10010816	1.52544	1.3826	11.3293	9.31173e-07	5.03903e-06	5.74338	99.6806
Cof::opCocaV10001681	1.25267	4.82834	11.3243	9.34786e-07	5.05535e-06	5.73918	99.6793
Cof::opCocaV10006890	0.995929	1.99751	11.3237	9.35214e-07	5.05535e-06	5.73868	99.6791
Cof::opCocaV10009989	1.00252	3.78205	11.3183	9.39089e-07	5.07259e-06	5.73419	99.6777
Cof::opCocaV10012677	2.06072	0.489941	11.3163	9.40518e-07	5.07845e-06	5.73254	99.6772
Cof::opCocaV10006414	1.8434	0.143896	11.3146	9.418e-07	5.08352e-06	5.73107	99.6767
Cof::opCocaV10007754	1.22941	1.71399	11.313	9.42982e-07	5.08805e-06	5.7297	99.6762
Cof::opCocaV10000611	1.17123	0.17683	11.3084	9.46314e-07	5.1023e-06	5.72588	99.675
Cof::opCocaV10009248	0.952307	3.65526	11.2959	9.55513e-07	5.1479e-06	5.71538	99.6716
Cof::opCocaV10015256	6.62231	5.28825	11.2943	9.56706e-07	5.15083e-06	5.71402	99.6711
Cof::opCocaV10003027	1.16779	3.60789	11.2918	9.58534e-07	5.15727e-06	5.71195	99.6705
Cof::opCocaV10013756	1.90289	4.29583	11.287	9.62102e-07	5.17235e-06	5.70792	99.6691
Cof::opCocaV10001545	1.20216	2.41168	11.2816	9.66105e-07	5.19009e-06	5.70341	99.6677
Cof::opCocaV10006502	1.05484	0.683999	11.2783	9.68607e-07	5.20165e-06	5.7006	99.6667
Cof::opCocaV10012130	1.16588	2.83591	11.2777	9.69031e-07	5.20204e-06	5.70013	99.6666
Cof::opCocaV10006568	1.21524	0.584595	11.2706	9.74408e-07	5.22901e-06	5.69412	99.6646
Cof::opCocaV10000528	1.12854	0.585442	11.2672	9.76975e-07	5.23898e-06	5.69127	99.6636
Cof::opCocaV10011078	0.999258	1.11431	11.2575	9.84385e-07	5.27489e-06	5.68306	99.6608
Cof::opCocaV10008532	2.24881	1.88539	11.2369	1.00027e-06	5.34841e-06	5.66568	99.6549
Cof::opCocaV10009680	1.77877	1.4391	11.2242	1.01016e-06	5.3888e-06	5.655	99.6512
Cof::opCocaV10013126	0.936968	2.92267	11.2239	1.01038e-06	5.3888e-06	5.65477	99.6511
Cof::opCocaV10009320	1.06477	0.371602	11.2181	1.01499e-06	5.41147e-06	5.64983	99.6494
Cof::opCocaV10006445	1.9773	5.33477	11.2172	1.01566e-06	5.41305e-06	5.64912	99.6492
Cof::opCocaV10004041	1.84009	0.249754	11.2011	1.02854e-06	5.47185e-06	5.63544	99.6444
Cof::opCocaV10007392	1.0113	3.22774	11.1923	1.03555e-06	5.50124e-06	5.62806	99.6417
Cof::opCocaV10004065	1.05955	2.95256	11.1905	1.03706e-06	5.50731e-06	5.62648	99.6412
Cof::opCocaV10007847	1.06696	0.731906	11.1863	1.04043e-06	5.52124e-06	5.62295	99.6399
Cof::opCocaV10012879	0.893003	1.53151	11.1776	1.0475e-06	5.55404e-06	5.6156	99.6373
Cof::opCocaV10010369	2.86388	1.58282	11.1766	1.04838e-06	5.55544e-06	5.61469	99.6369
Cof::opCocaV10000183	0.909974	1.77759	11.1668	1.05641e-06	5.592e-06	5.60641	99.6339
Cof::opCocaV10005291	0.974786	3.92956	11.1658	1.05721e-06	5.59419e-06	5.60559	99.6336
Cof::opCocaV10013046	0.997329	-0.0584026	11.1623	1.06013e-06	5.60765e-06	5.6026	99.6325
Cof::opCocaV10001820	2.49738	5.97881	11.1585	1.0633e-06	5.61641e-06	5.59935	99.6313
Cof::opCocaV10010968	1.14308	3.82654	11.1559	1.06546e-06	5.62582e-06	5.59715	99.6305
Cof::opCocaV10011744	1.20173	3.84559	11.1377	1.08077e-06	5.69851e-06	5.58166	99.6248
Cof::opCocaV10003770	1.29141	0.961096	11.1305	1.08689e-06	5.71852e-06	5.57554	99.6225
Cof::opCocaV10006609	1.10676	3.38232	11.121	1.09501e-06	5.75305e-06	5.56746	99.6194
Cof::opCocaV10005377	1.21139	2.97925	11.1174	1.09811e-06	5.76731e-06	5.56439	99.6183
Cof::opCocaV10010003	1.21774	2.40784	11.1102	1.10425e-06	5.7954e-06	5.55833	99.616
Cof::opCocaV10012289	2.73774	1.47845	11.1095	1.10491e-06	5.7954e-06	5.55768	99.6157
Cof::opCocaV10004444	1.40822	1.29381	11.1093	1.10508e-06	5.7954e-06	5.55751	99.6156
Cof::opCocaV10001791	2.12357	1.48295	11.1019	1.11151e-06	5.82322e-06	5.55122	99.6132
Cof::opCocaV10010433	1.50467	2.20145	11.0972	1.11563e-06	5.84272e-06	5.5472	99.6117
Cof::opCocaV10010288	0.977362	1.58945	11.095	1.11758e-06	5.85089e-06	5.5453	99.6109
Cof::opCocaV10002387	1.29225	0.0489594	11.0922	1.12001e-06	5.85948e-06	5.54294	99.61
Cof::opCocaV10001127	1.27207	0.36781	11.0878	1.12394e-06	5.87794e-06	5.53914	99.6085
Cof::opCocaV10000671	1.28931	2.35932	11.0701	1.1397e-06	5.95195e-06	5.52403	99.6026
Cof::opCocaV10006270	1.57082	2.86658	11.0629	1.14612e-06	5.97916e-06	5.51792	99.6002
Cof::opCocaV10001689	1.21071	2.58164	11.0493	1.15853e-06	6.03964e-06	5.50623	99.5955
Cof::opCocaV10004806	1.30225	2.7365	11.0421	1.16509e-06	6.07162e-06	5.50011	99.593
Cof::opCocaV10011010	1.64168	2.69754	11.0417	1.16549e-06	6.07162e-06	5.49973	99.5929
Cof::opCocaV10007739	0.909343	2.15115	11.0209	1.18482e-06	6.16146e-06	5.48188	99.5856
Cof::opCocaV10006012	1.72971	3.35177	11.0129	1.19229e-06	6.19816e-06	5.47505	99.5827
Cof::opCocaV10000062	1.53066	3.76135	11.0049	1.19984e-06	6.22864e-06	5.4682	99.5799
Cof::opCocaV10000435	1.31237	3.9573	10.9913	1.21288e-06	6.28312e-06	5.45646	99.5749
Cof::opCocaV10004661	1.05869	3.17738	10.9814	1.22244e-06	6.3238e-06	5.44793	99.5713
Cof::opCocaV10005355	1.5524	0.37816	10.9779	1.22583e-06	6.33911e-06	5.44493	99.57
Cof::opCocaV10002476	1.25656	3.6075	10.9751	1.22854e-06	6.35087e-06	5.44253	99.569
Cof::opCocaV10002370	0.910999	2.68565	10.9733	1.23034e-06	6.35798e-06	5.44094	99.5683
Cof::opCocaV10013767	1.62705	1.10741	10.9697	1.23383e-06	6.37381e-06	5.43786	99.567
Cof::opCocaV10002263	1.03415	0.0642224	10.9685	1.23503e-06	6.37637e-06	5.43681	99.5666
Cof::opCocaV10013346	0.890845	3.27496	10.9676	1.2359e-06	6.37778e-06	5.43605	99.5662
Cof::opCocaV10008459	1.20824	2.49559	10.9527	1.25062e-06	6.44476e-06	5.42319	99.5606
Cof::opCocaV10007828	2.15494	3.86697	10.9488	1.25451e-06	6.46102e-06	5.41982	99.5592
Cof::opCocaV10010204	1.15806	3.11419	10.9473	1.256e-06	6.46572e-06	5.41853	99.5586
Cof::opCocaV10013713	1.11255	2.35201	10.9462	1.25703e-06	6.4688e-06	5.41764	99.5582
Cof::opCocaV10012457	0.975081	3.1672	10.9394	1.26387e-06	6.49493e-06	5.41175	99.5556
Cof::opCocaV10005099	1.18677	2.66452	10.9374	1.26588e-06	6.503e-06	5.41002	99.5548
Cof::opCocaV10013198	1.10776	1.59941	10.9321	1.27124e-06	6.52827e-06	5.40544	99.5528
Cof::opCocaV10010480	1.00135	2.51892	10.9296	1.27375e-06	6.53892e-06	5.40329	99.5518
Cof::opCocaV10008835	1.10224	1.06453	10.9181	1.28554e-06	6.59485e-06	5.39329	99.5474
Cof::opCocaV10004747	1.68732	1.95944	10.9119	1.29186e-06	6.62498e-06	5.38796	99.545
Cof::opCocaV10005198	1.18087	-0.0742936	10.9088	1.29508e-06	6.63918e-06	5.38526	99.5437
Cof::opCocaV10013715	1.53428	1.85283	10.8828	1.3222e-06	6.76416e-06	5.36276	99.5334
Cof::opCocaV10011827	0.881746	1.90987	10.8806	1.32456e-06	6.77391e-06	5.36082	99.5325
Cof::opCocaV10007781	1.07117	-0.0494071	10.8678	1.33824e-06	6.83439e-06	5.34966	99.5273
Cof::opCocaV10012259	1.20423	3.93138	10.8629	1.34343e-06	6.8538e-06	5.34546	99.5253
Cof::opCocaV10008695	1.18176	4.73405	10.8597	1.34694e-06	6.86698e-06	5.34263	99.5239
Cof::opCocaV10006610	1.47303	2.15478	10.8405	1.36784e-06	6.97065e-06	5.3259	99.516
Cof::opCocaV10000206	0.860715	1.56543	10.8333	1.37571e-06	7.00643e-06	5.31967	99.5129
Cof::opCocaV10010672	0.95808	3.34912	10.8203	1.39011e-06	7.0749e-06	5.30836	99.5074
Cof::opCocaV10006055	0.932489	2.92694	10.8091	1.40277e-06	7.12949e-06	5.29852	99.5026
Cof::opCocaV10007361	0.963146	0.798935	10.8062	1.40604e-06	7.14368e-06	5.29599	99.5013
Cof::opCocaV10011906	1.84136	0.752808	10.7898	1.42468e-06	7.2334e-06	5.28169	99.4942
Cof::opCocaV10001231	1.50763	1.52912	10.7649	1.45354e-06	7.36728e-06	5.25992	99.4831
Cof::opCocaV10005399	1.0698	1.8516	10.7532	1.46737e-06	7.43482e-06	5.24963	99.4778
Cof::opCocaV10002325	1.33722	0.0997915	10.7419	1.48082e-06	7.49527e-06	5.23972	99.4726
Cof::opCocaV10015411	1.31498	1.29056	10.7377	1.4858e-06	7.51792e-06	5.23608	99.4707
Cof::opCocaV10009137	1.13099	3.35816	10.7207	1.50641e-06	7.61181e-06	5.22111	99.4628
Cof::opCocaV10014960	0.893782	0.868939	10.6929	1.54074e-06	7.77465e-06	5.19664	99.4495
Cof::opCocaV10008438	0.929408	1.77776	10.6891	1.54552e-06	7.79345e-06	5.19328	99.4477
Cof::opCocaV10008561	0.906395	0.633597	10.6827	1.55356e-06	7.83133e-06	5.18764	99.4446
Cof::opCocaV10012797	1.11152	5.63227	10.6664	1.57427e-06	7.91953e-06	5.17326	99.4366
Cof::opCocaV10005696	1.38498	2.48713	10.6631	1.57858e-06	7.93582e-06	5.17029	99.4349
Cof::opCocaV10008846	1.43707	2.35452	10.6588	1.58406e-06	7.96064e-06	5.16653	99.4328
Cof::opCocaV10010436	1.103	2.87909	10.6425	1.60519e-06	8.05865e-06	5.15213	99.4246
Cof::opCocaV10010826	1.24881	2.0845	10.6354	1.61454e-06	8.10008e-06	5.14583	99.421
Cof::opCocaV10014337	1.07085	3.26002	10.6329	1.61781e-06	8.1137e-06	5.14363	99.4197
Cof::opCocaV10011794	1.40091	2.74512	10.6224	1.63178e-06	8.18103e-06	5.13429	99.4143
Cof::opCocaV10011290	1.33914	3.92678	10.6137	1.64335e-06	8.22786e-06	5.12662	99.4098
Cof::opCocaV10011946	0.926161	0.460387	10.6131	1.64418e-06	8.22925e-06	5.12607	99.4095
Cof::opCocaV10008822	0.882904	1.03129	10.6125	1.64501e-06	8.23061e-06	5.12552	99.4092
Cof::opCocaV10003254	0.916458	0.994053	10.6048	1.65544e-06	8.27998e-06	5.11866	99.4052
Cof::opCocaV10000513	0.859579	2.67328	10.6032	1.65761e-06	8.28524e-06	5.11724	99.4043
Cof::opCocaV10006018	2.02746	0.150185	10.6012	1.66026e-06	8.29291e-06	5.1155	99.4033
Cof::opCocaV10001468	1.10483	2.45954	10.6006	1.66114e-06	8.29447e-06	5.11493	99.4029
Cof::opCocaV10007226	1.03672	1.38637	10.5972	1.66567e-06	8.31428e-06	5.11197	99.4012
Cof::opCocaV10004861	1.16686	3.97514	10.5957	1.66779e-06	8.32206e-06	5.11059	99.4004
Cof::opCocaV10007507	1.27234	0.520632	10.5926	1.67197e-06	8.33925e-06	5.10787	99.3987
Cof::opCocaV10007097	2.14259	2.15065	10.5923	1.67236e-06	8.33925e-06	5.10761	99.3986
Cof::opCocaV10000976	2.06752	6.49933	10.5887	1.67738e-06	8.35667e-06	5.10436	99.3966
Cof::opCocaV10008957	1.07099	2.38165	10.5885	1.67755e-06	8.35667e-06	5.10425	99.3966
Cof::opCocaV10014220	1.02519	0.43788	10.5867	1.68008e-06	8.36368e-06	5.10261	99.3956
Cof::opCocaV10006683	0.972554	1.72794	10.5731	1.69888e-06	8.44871e-06	5.09053	99.3883
Cof::opCocaV10004099	0.96363	1.91225	10.5702	1.7029e-06	8.46589e-06	5.08795	99.3867
Cof::opCocaV10006700	1.08771	3.53403	10.5531	1.72702e-06	8.56739e-06	5.07268	99.3773
Cof::opCocaV10007481	5.00625	2.13599	10.5528	1.72738e-06	8.56739e-06	5.07246	99.3772
Cof::opCocaV10003221	1.08494	0.434794	10.5429	1.74148e-06	8.62867e-06	5.06363	99.3717
Cof::opCocaV10005353	1.50934	2.85843	10.5416	1.74333e-06	8.63262e-06	5.06247	99.371
Cof::opCocaV10013013	0.9498	3.06458	10.5415	1.74345e-06	8.63262e-06	5.0624	99.3709
Cof::opCocaV10014894	0.983737	1.45708	10.5053	1.79618e-06	8.86998e-06	5.03003	99.3504
Cof::opCocaV10012563	1.37759	1.93948	10.4995	1.8048e-06	8.90659e-06	5.02484	99.347
Cof::opCocaV10013222	0.957959	1.52795	10.4945	1.8123e-06	8.94062e-06	5.02033	99.3441
Cof::opCocaV10012380	1.94477	1.64147	10.4935	1.81375e-06	8.94481e-06	5.01946	99.3435
Cof::opCocaV10011341	1.28024	1.41092	10.4921	1.81581e-06	8.95199e-06	5.01823	99.3427
Cof::opCocaV10006772	1.4232	2.18268	10.4784	1.83656e-06	9.03922e-06	5.00589	99.3346
Cof::opCocaV10005554	0.978234	2.78934	10.4741	1.84301e-06	9.06793e-06	5.00208	99.3321
Cof::opCocaV10005610	0.873918	2.2696	10.4565	1.87012e-06	9.19214e-06	4.98622	99.3215
Cof::opCocaV10010210	1.21034	0.543892	10.4504	1.87956e-06	9.23242e-06	4.98075	99.3178
Cof::opCocaV10000900	1.4434	0.487494	10.4492	1.88148e-06	9.23878e-06	4.97964	99.317
Cof::opCocaV10014827	0.941954	5.79017	10.4353	1.90322e-06	9.33623e-06	4.96716	99.3085
Cof::opCocaV10013223	1.01334	3.56451	10.4349	1.90388e-06	9.33639e-06	4.96678	99.3083
Cof::opCocaV10008756	0.910839	2.58822	10.4315	1.90927e-06	9.35351e-06	4.96371	99.3062
Cof::opCocaV10000050	0.9227	0.14311	10.4266	1.91694e-06	9.388e-06	4.95935	99.3031
Cof::opCocaV10011498	2.27735	5.88763	10.4209	1.92608e-06	9.42339e-06	4.95419	99.2996
Cof::opCocaV10006957	1.05875	2.10642	10.4139	1.93731e-06	9.47208e-06	4.94787	99.2952
Cof::opCocaV10013474	0.932135	0.226411	10.3983	1.96251e-06	9.5858e-06	4.93383	99.2853
Cof::opCocaV10000708	0.933575	2.52535	10.3886	1.97845e-06	9.6541e-06	4.92505	99.279
Cof::opCocaV10007238	0.840466	1.87839	10.3848	1.98469e-06	9.68132e-06	4.92163	99.2765
Cof::opCocaV10012057	4.2849	3.11137	10.3818	1.98969e-06	9.69933e-06	4.91889	99.2746
Cof::opCocaV10013747	1.28481	1.53549	10.3808	1.99141e-06	9.70006e-06	4.91795	99.2739
Cof::opCocaV10010102	0.869082	1.01446	10.3805	1.99181e-06	9.70006e-06	4.91774	99.2737
Cof::opCocaV10006758	1.23935	1.34525	10.3788	1.99466e-06	9.70973e-06	4.91618	99.2726
Cof::opCocaV10000177	0.956659	1.6388	10.3605	2.02535e-06	9.84395e-06	4.8996	99.2606
Cof::opCocaV10001172	0.894819	4.4641	10.3544	2.03555e-06	9.8903e-06	4.89414	99.2565
Cof::opCocaV10008083	1.9732	0.922714	10.3479	2.0467e-06	9.94121e-06	4.88821	99.2521
Cof::opCocaV10014199	1.24824	2.14588	10.3466	2.04895e-06	9.94888e-06	4.88701	99.2513
Cof::opCocaV10011373	1.77565	1.84421	10.3435	2.05417e-06	9.97092e-06	4.88425	99.2492
Cof::opCocaV10000410	0.906729	5.40289	10.3406	2.05925e-06	9.99233e-06	4.88156	99.2472
Cof::opCocaV10005754	1.11032	3.49982	10.3382	2.06327e-06	1.00053e-05	4.87945	99.2456
Cof::opCocaV10010887	0.913969	-0.10737	10.3377	2.06416e-06	1.00063e-05	4.87898	99.2453
Cof::opCocaV10007965	1.52527	3.71956	10.3348	2.0693e-06	1.00279e-05	4.87628	99.2432
Cof::opCocaV10003773	0.857597	0.144848	10.328	2.08101e-06	1.00781e-05	4.87015	99.2386
Cof::opCocaV10013237	0.98453	1.95435	10.325	2.08632e-06	1.01005e-05	4.86738	99.2365
Cof::opCocaV10011751	0.907711	2.24501	10.2903	2.14772e-06	1.03706e-05	4.83587	99.2123
Cof::opCocaV10002850	1.25351	2.73406	10.2841	2.15892e-06	1.04179e-05	4.83022	99.2078
Cof::opCocaV10009629	0.981806	0.191342	10.2795	2.16727e-06	1.04486e-05	4.82602	99.2045
Cof::opCocaV10001481	0.945018	0.775965	10.2794	2.16741e-06	1.04486e-05	4.82595	99.2045
Cof::opCocaV10007943	0.986595	2.83174	10.2783	2.16954e-06	1.04548e-05	4.82489	99.2036
Cof::opCocaV10008352	0.918374	1.30649	10.2729	2.17939e-06	1.04927e-05	4.81997	99.1998
Cof::opCocaV10011186	1.15354	2.72449	10.2608	2.20165e-06	1.05861e-05	4.80893	99.1909
Cof::opCocaV10005897	1.19005	4.33272	10.2585	2.20585e-06	1.05994e-05	4.80686	99.1893
Cof::opCocaV10002346	1.02945	1.87449	10.2581	2.20665e-06	1.05998e-05	4.80646	99.189
Cof::opCocaV10013559	1.07035	2.42926	10.251	2.21977e-06	1.0649e-05	4.80002	99.1838
Cof::opCocaV10015030	1.45669	0.101352	10.2499	2.22199e-06	1.06562e-05	4.79894	99.1829
Cof::opCocaV10013721	1.3927	0.723984	10.23	2.25937e-06	1.08144e-05	4.78081	99.1681
Cof::opCocaV10009471	1.36391	0.330328	10.2209	2.27687e-06	1.08876e-05	4.77243	99.1611
Cof::opCocaV10007462	1.111	6.32788	10.2185	2.28146e-06	1.09026e-05	4.77024	99.1593
Cof::opCocaV10011077	1.59578	1.54973	10.2185	2.28148e-06	1.09026e-05	4.77023	99.1593
Cof::opCocaV10002828	0.914049	3.32636	10.2039	2.30982e-06	1.10273e-05	4.75682	99.148
Cof::opCocaV10002617	1.17877	2.20058	10.1942	2.32878e-06	1.11143e-05	4.74794	99.1405
Cof::opCocaV10011420	1.03369	2.62751	10.1906	2.33591e-06	1.11411e-05	4.74462	99.1377
Cof::opCocaV10000716	1.08126	2.35765	10.1886	2.33994e-06	1.11568e-05	4.74275	99.1361
Cof::opCocaV10000499	1.17243	0.925126	10.1876	2.3419e-06	1.11625e-05	4.74184	99.1353
Cof::opCocaV10011282	1.2149	2.11235	10.1729	2.37109e-06	1.12944e-05	4.72838	99.1237
Cof::opCocaV10008430	1.39198	2.15628	10.1707	2.37554e-06	1.13083e-05	4.72634	99.1219
Cof::opCocaV10003068	1.48969	1.29609	10.1696	2.37771e-06	1.13136e-05	4.72535	99.121
Cof::opCocaV10004620	1.11372	0.782364	10.1694	2.3782e-06	1.13136e-05	4.72513	99.1208
Cof::opCocaV10012020	0.795151	0.126272	10.1637	2.3897e-06	1.13647e-05	4.71989	99.1163
Cof::opCocaV10003054	1.4017	0.425165	10.1623	2.3926e-06	1.1373e-05	4.71857	99.1151
Cof::opCocaV10000021	0.982995	1.79541	10.1603	2.39656e-06	1.13827e-05	4.71677	99.1135
Cof::opCocaV10007582	0.910342	0.700955	10.1535	2.41046e-06	1.1434e-05	4.71049	99.108
Cof::opCocaV10004652	1.44988	2.69449	10.1516	2.4144e-06	1.14491e-05	4.70871	99.1064
Cof::opCocaV10001881	1.07643	4.67017	10.1474	2.42291e-06	1.14857e-05	4.70489	99.103
Cof::opCocaV10001918	1.16444	3.07663	10.1434	2.43129e-06	1.15218e-05	4.70114	99.0997
Cof::opCocaV10009045	0.879934	2.98681	10.1355	2.4476e-06	1.15916e-05	4.69388	99.0932
Cof::opCocaV10011533	1.592	2.58301	10.1266	2.46612e-06	1.16644e-05	4.68569	99.0858
Cof::opCocaV10002730	1.95745	0.610189	10.1232	2.47326e-06	1.16944e-05	4.68255	99.0829
Cof::opCocaV10000782	1.10089	0.705301	10.1213	2.47724e-06	1.17095e-05	4.6808	99.0814
Cof::opCocaV10013099	1.37425	2.65217	10.086	2.55289e-06	1.20095e-05	4.64812	99.0511
Cof::opCocaV10010058	1.98442	3.15546	10.075	2.57698e-06	1.21113e-05	4.63792	99.0415
Cof::opCocaV10011241	1.04051	4.28441	10.0718	2.58406e-06	1.21408e-05	4.63493	99.0387
Cof::opCocaV10014395	1.34613	0.895438	10.0678	2.59289e-06	1.21784e-05	4.63123	99.0351
Cof::opCocaV10001959	0.840229	3.4912	10.0566	2.61789e-06	1.22763e-05	4.6208	99.0251
Cof::opCocaV10012579	1.03571	0.354115	10.045	2.64391e-06	1.23905e-05	4.61006	99.0147
Cof::opCocaV10004883	1.0377	3.67254	10.0393	2.65694e-06	1.24475e-05	4.60472	99.0095
Cof::opCocaV10012979	1.04421	3.17741	10.0378	2.6604e-06	1.24559e-05	4.6033	99.0081
Cof::opCocaV10008871	0.920515	2.99111	10.0292	2.68e-06	1.25397e-05	4.59533	99.0002
Cof::opCocaV10007743	0.885422	0.317882	10.0225	2.69534e-06	1.26075e-05	4.58912	98.994
Cof::opCocaV10014496	1.1496	6.10931	10.0219	2.69674e-06	1.26101e-05	4.58856	98.9935
Cof::opCocaV10014854	1.08225	0.634094	10.019	2.70351e-06	1.26337e-05	4.58584	98.9908
Cof::opCocaV10015505	0.867713	1.14749	10.011	2.72207e-06	1.2706e-05	4.5784	98.9833
Cof::opCocaV10010632	1.15222	-0.0693627	10.0105	2.72326e-06	1.2706e-05	4.57793	98.9828
Cof::opCocaV10000160	1.774	0.0280056	10.0019	2.74359e-06	1.27928e-05	4.56985	98.9747
Cof::opCocaV10002591	1.37041	1.86374	10.0008	2.74624e-06	1.28011e-05	4.5688	98.9736
Cof::opCocaV10007358	1.01418	0.376585	9.99724	2.75454e-06	1.28317e-05	4.56552	98.9703
Cof::opCocaV10010300	1.108	2.28178	9.99549	2.7587e-06	1.28382e-05	4.56388	98.9686
Cof::opCocaV10009643	1.84493	0.510804	9.99519	2.75942e-06	1.28382e-05	4.5636	98.9683
Cof::opCocaV10002885	1.50303	2.63058	9.99399	2.76227e-06	1.28475e-05	4.56248	98.9672
Cof::opCocaV10007918	1.29206	1.31368	9.9895	2.77294e-06	1.28902e-05	4.55829	98.9629
Cof::opCocaV10006364	0.895846	0.91861	9.98935	2.7733e-06	1.28902e-05	4.55815	98.9627
Cof::opCocaV10005344	1.84434	0.0907018	9.9868	2.77939e-06	1.29108e-05	4.55576	98.9603
Cof::opCocaV10003101	0.984421	0.457214	9.98162	2.79182e-06	1.29645e-05	4.55092	98.9553
Cof::opCocaV10004061	1.11185	1.44874	9.97698	2.80299e-06	1.30083e-05	4.54657	98.9508
Cof::opCocaV10015176	1.40971	2.29624	9.97185	2.81539e-06	1.30563e-05	4.54178	98.9458
Cof::opCocaV10006509	1.04843	0.483463	9.97161	2.81599e-06	1.30563e-05	4.54155	98.9455
Cof::opCocaV10006791	1.23376	3.02091	9.9692	2.82182e-06	1.30792e-05	4.5393	98.9432
Cof::opCocaV10009201	1.22525	3.44653	9.96687	2.8275e-06	1.30932e-05	4.53712	98.9409
Cof::opCocaV10011039	1.2345	3.96226	9.95762	2.85014e-06	1.31789e-05	4.52845	98.9318
Cof::opCocaV10006982	1.28343	4.73179	9.95233	2.86318e-06	1.32336e-05	4.52349	98.9265
Cof::opCocaV10014642	2.75054	0.724059	9.94863	2.87234e-06	1.32677e-05	4.52002	98.9228
Cof::opCocaV10005023	1.04765	0.165804	9.93582	2.90428e-06	1.33776e-05	4.50801	98.91
Cof::opCocaV10011122	2.33599	0.724437	9.93525	2.90571e-06	1.338e-05	4.50747	98.9094
Cof::opCocaV10007709	1.08892	4.1436	9.92605	2.92892e-06	1.34785e-05	4.49883	98.9
Cof::opCocaV10012492	2.9615	1.84859	9.91017	2.96944e-06	1.36438e-05	4.4839	98.8837
Cof::opCocaV10015148	1.16795	0.257049	9.90077	2.99372e-06	1.37468e-05	4.47505	98.8739
Cof::opCocaV10013848	2.38244	0.771196	9.89849	2.99965e-06	1.37697e-05	4.4729	98.8715
Cof::opCocaV10007770	1.69912	0.450401	9.8778	3.05397e-06	1.3993e-05	4.4534	98.8495
Cof::opCocaV10001264	0.893328	1.55065	9.87458	3.06252e-06	1.40279e-05	4.45036	98.846
Cof::opCocaV10006965	0.915501	2.47197	9.86817	3.07963e-06	1.40975e-05	4.44431	98.8391
Cof::opCocaV10006206	2.89712	1.65595	9.85631	3.11156e-06	1.42349e-05	4.4331	98.8262
Cof::opCocaV10009410	1.24977	0.0667132	9.85524	3.11446e-06	1.42437e-05	4.43209	98.825
Cof::opCocaV10007277	1.03348	1.40506	9.85428	3.11704e-06	1.42511e-05	4.43119	98.824
Cof::opCocaV10012029	1.07145	3.6621	9.84424	3.14441e-06	1.43674e-05	4.42169	98.8129
Cof::opCocaV10006712	6.33193	5.82699	9.8379	3.16182e-06	1.44397e-05	4.41569	98.8058
Cof::opCocaV10014166	1.01039	3.43905	9.83486	3.1702e-06	1.44718e-05	4.41282	98.8024
Cof::opCocaV10000859	0.802443	0.0306261	9.83164	3.17913e-06	1.45036e-05	4.40976	98.7988
Cof::opCocaV10014383	1.92871	5.68252	9.82266	3.20413e-06	1.46087e-05	4.40125	98.7887
Cof::opCocaV10010573	0.860517	4.21473	9.8213	3.20793e-06	1.46215e-05	4.39996	98.7871
Cof::opCocaV10005357	0.83936	3.22492	9.81144	3.23566e-06	1.47388e-05	4.39061	98.7759
Cof::opCocaV10010068	1.19322	1.43385	9.80656	3.24947e-06	1.4788e-05	4.38598	98.7702
Cof::opCocaV10007240	1.09817	0.727084	9.80351	3.25815e-06	1.4823e-05	4.38308	98.7667
Cof::opCocaV10009871	1.34568	3.92652	9.80191	3.26269e-06	1.48391e-05	4.38157	98.7649
Cof::opCocaV10003288	0.960742	3.36203	9.79951	3.26955e-06	1.48611e-05	4.37929	98.7621
Cof::opCocaV10015092	1.04707	-0.0232675	9.79867	3.27194e-06	1.48674e-05	4.37849	98.7611
Cof::opCocaV10007672	1.21465	3.23094	9.79768	3.27478e-06	1.48758e-05	4.37755	98.76
Cof::opCocaV10004175	0.857086	2.69507	9.78897	3.29983e-06	1.49712e-05	4.36927	98.7498
Cof::opCocaV10001876	1.19264	1.16652	9.78645	3.30712e-06	1.49996e-05	4.36687	98.7468
Cof::opCocaV10013625	1.00338	0.597737	9.78299	3.31714e-06	1.50313e-05	4.36359	98.7427
Cof::opCocaV10007515	0.962364	2.43398	9.77013	3.35473e-06	1.5183e-05	4.35134	98.7275
Cof::opCocaV10010263	1.89262	0.48321	9.75993	3.38485e-06	1.53099e-05	4.34163	98.7152
Cof::opCocaV10005454	1.01427	2.38499	9.75532	3.39858e-06	1.53486e-05	4.33723	98.7096
Cof::opCocaV10011285	0.976469	4.79153	9.74837	3.41936e-06	1.54236e-05	4.33061	98.7011
Cof::opCocaV10004801	0.947288	0.742723	9.74207	3.43834e-06	1.54998e-05	4.32459	98.6934
Cof::opCocaV10000242	1.88378	4.64267	9.73561	3.45792e-06	1.55643e-05	4.31843	98.6854
Cof::opCocaV10005045	0.855474	0.775553	9.72626	3.48647e-06	1.56827e-05	4.30949	98.6738
Cof::opCocaV10006704	1.50043	2.46548	9.72061	3.50383e-06	1.57518e-05	4.30409	98.6667
Cof::opCocaV10003010	1.16729	1.57618	9.6976	3.5756e-06	1.60295e-05	4.28206	98.6374
Cof::opCocaV10007972	0.91123	1.60437	9.69523	3.58307e-06	1.60407e-05	4.27979	98.6344
Cof::opCocaV10008599	1.54323	1.44379	9.69319	3.58952e-06	1.6059e-05	4.27784	98.6317
Cof::opCocaV10002789	0.858115	0.718267	9.68649	3.61081e-06	1.61444e-05	4.27141	98.623
Cof::opCocaV10014378	1.96048	2.56195	9.67486	3.6481e-06	1.62866e-05	4.26025	98.6078
Cof::opCocaV10009120	1.10955	3.40885	9.67116	3.66004e-06	1.63335e-05	4.2567	98.6029
Cof::opCocaV10011398	0.885034	1.61097	9.67092	3.66083e-06	1.63335e-05	4.25647	98.6026
Cof::opCocaV10006222	1.46448	0.687445	9.66356	3.68472e-06	1.64253e-05	4.2494	98.5928
Cof::opCocaV10004507	1.01284	2.59266	9.6625	3.68818e-06	1.64357e-05	4.24838	98.5914
Cof::opCocaV10005141	1.05255	3.05576	9.66085	3.69357e-06	1.64548e-05	4.24679	98.5892
Cof::opCocaV10008775	1.23845	1.86188	9.66002	3.69626e-06	1.64569e-05	4.246	98.5881
Cof::opCocaV10009466	0.929802	0.811202	9.65867	3.70067e-06	1.64716e-05	4.2447	98.5863
Cof::opCocaV10002100	0.807387	0.0411011	9.65636	3.70827e-06	1.65004e-05	4.24247	98.5832
Cof::opCocaV10005495	1.29598	0.732805	9.64361	3.75036e-06	1.66626e-05	4.23021	98.5659
Cof::opCocaV10004352	1.77662	1.38667	9.64305	3.75223e-06	1.66659e-05	4.22967	98.5652
Cof::opCocaV10009253	0.899502	3.59104	9.64079	3.75973e-06	1.66942e-05	4.2275	98.5621
Cof::opCocaV10008198	0.835095	3.63325	9.62772	3.80356e-06	1.68686e-05	4.2149	98.5441
Cof::opCocaV10010956	0.784485	4.71269	9.61736	3.83869e-06	1.7004e-05	4.20491	98.5297
Cof::opCocaV10014517	0.787158	1.58728	9.61683	3.84053e-06	1.70071e-05	4.20439	98.529
Cof::opCocaV10011796	0.942724	3.1647	9.61596	3.84348e-06	1.7015e-05	4.20356	98.5278
Cof::opCocaV10011719	1.22984	1.1013	9.60924	3.86649e-06	1.71118e-05	4.19707	98.5183
Cof::opCocaV10005505	1.02492	1.54426	9.60876	3.86816e-06	1.71141e-05	4.1966	98.5176
Cof::opCocaV10002894	1.46563	0.275269	9.60694	3.87442e-06	1.71366e-05	4.19485	98.5151
Cof::opCocaV10000753	1.06639	2.39067	9.60135	3.8937e-06	1.72167e-05	4.18946	98.5072
Cof::opCocaV10010153	1.74501	2.93748	9.59974	3.8993e-06	1.72364e-05	4.18789	98.5049
Cof::opCocaV10002840	1.05658	3.46128	9.59441	3.91781e-06	1.7313e-05	4.18275	98.4973
Cof::opCocaV10009085	1.24236	0.0159823	9.5939	3.91961e-06	1.73158e-05	4.18225	98.4965
Cof::opCocaV10010209	0.82814	5.90446	9.58346	3.9562e-06	1.74575e-05	4.17215	98.4815
Cof::opCocaV10013658	0.794514	0.343905	9.57072	4.00137e-06	1.76401e-05	4.15981	98.4629
Cof::opCocaV10006933	1.14115	4.51746	9.54568	4.09181e-06	1.79943e-05	4.13553	98.4258
Cof::opCocaV10013519	1.27753	3.84155	9.54409	4.09762e-06	1.80108e-05	4.13399	98.4234
Cof::opCocaV10012627	0.923663	2.64282	9.53954	4.11433e-06	1.80789e-05	4.12956	98.4165
Cof::opCocaV10010964	0.975409	1.87269	9.5367	4.12479e-06	1.81194e-05	4.12681	98.4122
Cof::opCocaV10010255	5.41828	6.11684	9.53091	4.1462e-06	1.82081e-05	4.12118	98.4034
Cof::opCocaV10013950	0.835307	-0.309938	9.52993	4.14985e-06	1.82187e-05	4.12023	98.4019
Cof::opCocaV10005348	0.831098	0.390384	9.52414	4.17139e-06	1.83078e-05	4.1146	98.393
Cof::opCocaV10002901	1.05213	2.74722	9.52276	4.17657e-06	1.83197e-05	4.11325	98.3909
Cof::opCocaV10009705	1.09226	3.82989	9.51981	4.18758e-06	1.83626e-05	4.11039	98.3863
Cof::opCocaV10008211	0.862882	2.09947	9.51854	4.19238e-06	1.83782e-05	4.10914	98.3843
Cof::opCocaV10004300	0.768234	1.98838	9.51578	4.20274e-06	1.84126e-05	4.10646	98.3801
Cof::opCocaV10014295	1.14127	4.71853	9.51098	4.22085e-06	1.84756e-05	4.10179	98.3726
Cof::opCocaV10012126	0.966904	1.40856	9.49224	4.2924e-06	1.8761e-05	4.08353	98.3431
Cof::opCocaV10010167	1.20387	0.737413	9.48257	4.32986e-06	1.89043e-05	4.07409	98.3277
Cof::opCocaV10005543	1.23018	0.0634945	9.4825	4.33013e-06	1.89043e-05	4.07402	98.3276
Cof::opCocaV10000910	0.855926	4.50644	9.48246	4.33028e-06	1.89043e-05	4.07398	98.3275
Cof::opCocaV10008129	0.94971	1.09911	9.4812	4.33519e-06	1.89201e-05	4.07275	98.3255
Cof::opCocaV10011749	1.41848	4.54016	9.4758	4.35627e-06	1.89953e-05	4.06748	98.3168
Cof::opCocaV10007212	2.26268	3.22973	9.47231	4.36996e-06	1.90494e-05	4.06407	98.3111
Cof::opCocaV10014182	1.04373	2.52191	9.46456	4.40053e-06	1.916e-05	4.05649	98.2985
Cof::opCocaV10006501	1.00698	0.716089	9.46251	4.40865e-06	1.91898e-05	4.05449	98.2951
Cof::opCocaV10008576	1.82558	3.97009	9.45401	4.44254e-06	1.93089e-05	4.04617	98.2811
Cof::opCocaV10001310	0.801087	2.70635	9.44935	4.46122e-06	1.93844e-05	4.04161	98.2734
Cof::opCocaV10004025	0.871095	0.177833	9.4419	4.49129e-06	1.94978e-05	4.03431	98.261
Cof::opCocaV10004982	2.82067	1.49773	9.44006	4.49873e-06	1.95187e-05	4.03251	98.2579
Cof::opCocaV10000864	1.19627	1.95766	9.43748	4.50924e-06	1.95586e-05	4.02997	98.2536
Cof::opCocaV10006009	1.53035	2.23873	9.43525	4.51833e-06	1.95865e-05	4.02779	98.2498
Cof::opCocaV10002505	1.36518	0.140276	9.43481	4.52009e-06	1.95884e-05	4.02736	98.2491
Cof::opCocaV10003737	1.06778	1.04414	9.43217	4.53088e-06	1.96294e-05	4.02477	98.2446
Cof::opCocaV10007773	1.10548	0.674565	9.43142	4.53396e-06	1.9637e-05	4.02403	98.2433
Cof::opCocaV10003301	1.12647	0.341082	9.4267	4.55333e-06	1.97151e-05	4.0194	98.2353
Cof::opCocaV10008200	1.36056	1.1953	9.42484	4.56096e-06	1.97423e-05	4.01758	98.2322
Cof::opCocaV10004940	1.27061	2.41733	9.4235	4.5665e-06	1.97606e-05	4.01626	98.2299
Cof::opCocaV10001476	0.960496	1.1031	9.42082	4.57756e-06	1.97968e-05	4.01364	98.2253
Cof::opCocaV10008767	0.813373	1.38157	9.41263	4.61155e-06	1.98973e-05	4.0056	98.2112
Cof::opCocaV10008189	1.39416	0.419249	9.40818	4.63014e-06	1.99659e-05	4.00123	98.2035
Cof::opCocaV10006693	2.30159	2.17045	9.40686	4.6357e-06	1.99782e-05	3.99992	98.2012
Cof::opCocaV10001613	4.3998	2.89509	9.40072	4.66152e-06	2.00661e-05	3.99389	98.1905
Cof::opCocaV10014906	1.37048	1.12424	9.39762	4.67461e-06	2.01108e-05	3.99084	98.1851
Cof::opCocaV10013954	1.90052	1.73867	9.39547	4.68369e-06	2.0144e-05	3.98873	98.1814
Cof::opCocaV10007021	0.840602	1.89916	9.39373	4.69109e-06	2.01699e-05	3.98702	98.1783
Cof::opCocaV10013312	7.08038	5.16138	9.39033	4.70555e-06	2.02262e-05	3.98367	98.1723
Cof::opCocaV10014722	1.2129	1.88659	9.38913	4.71067e-06	2.02423e-05	3.98249	98.1702
Cof::opCocaV10000534	1.8301	0.762517	9.38742	4.71797e-06	2.02634e-05	3.98081	98.1672
Cof::opCocaV10005904	0.879016	1.12255	9.38734	4.71832e-06	2.02634e-05	3.98073	98.167
Cof::opCocaV10004702	0.728453	1.27563	9.37819	4.75763e-06	2.04204e-05	3.97171	98.1507
Cof::opCocaV10002266	0.892857	1.6339	9.37494	4.77168e-06	2.0457e-05	3.9685	98.1449
Cof::opCocaV10000314	1.02098	1.55103	9.3737	4.77705e-06	2.04674e-05	3.96728	98.1427
Cof::opCocaV10003695	1.3721	0.975488	9.3716	4.78614e-06	2.04893e-05	3.96522	98.1389
Cof::opCocaV10000330	1.5402	0.23222	9.37081	4.78955e-06	2.0498e-05	3.96444	98.1375
Cof::opCocaV10004235	1.6078	1.13331	9.37033	4.79166e-06	2.0501e-05	3.96397	98.1366
Cof::opCocaV10001944	1.33837	0.934808	9.36832	4.80043e-06	2.05326e-05	3.96198	98.133
Cof::opCocaV10006436	1.24428	2.83169	9.35527	4.85763e-06	2.07593e-05	3.94911	98.1092
Cof::opCocaV10006273	3.30701	2.12024	9.34335	4.91057e-06	2.09557e-05	3.93733	98.0873
Cof::opCocaV10008798	0.883146	-0.169808	9.34333	4.91066e-06	2.09557e-05	3.93731	98.0872
Cof::opCocaV10005952	0.85994	3.42005	9.34059	4.92292e-06	2.0997e-05	3.9346	98.0822
Cof::opCocaV10004967	1.0906	4.21646	9.34035	4.92399e-06	2.0997e-05	3.93436	98.0817
Cof::opCocaV10005822	1.08881	1.26856	9.34021	4.9246e-06	2.0997e-05	3.93423	98.0814
Cof::opCocaV10003863	0.765823	1.72036	9.33898	4.93012e-06	2.10044e-05	3.93301	98.0792
Cof::opCocaV10003388	0.917607	4.90646	9.33887	4.9306e-06	2.10044e-05	3.93291	98.079
Cof::opCocaV10005221	1.3175	2.3739	9.33252	4.95918e-06	2.11079e-05	3.92663	98.0671
Cof::opCocaV10013990	1.66737	0.102062	9.32941	4.97327e-06	2.11496e-05	3.92354	98.0612
Cof::opCocaV10009919	0.910025	0.287373	9.31999	5.0161e-06	2.13195e-05	3.91422	98.0434
Cof::opCocaV10014884	0.774594	3.36488	9.31558	5.03634e-06	2.13852e-05	3.90985	98.035
Cof::opCocaV10013985	0.96295	0.756043	9.30989	5.06252e-06	2.14859e-05	3.90422	98.0242
Cof::opCocaV10013103	0.975604	2.43522	9.30194	5.0994e-06	2.16238e-05	3.89633	98.0088
Cof::opCocaV10005775	1.15567	2.59264	9.30153	5.1013e-06	2.16257e-05	3.89592	98.008
Cof::opCocaV10010034	0.85479	4.54236	9.2941	5.13605e-06	2.17668e-05	3.88855	97.9936
Cof::opCocaV10012676	1.49027	0.49122	9.29198	5.14599e-06	2.18001e-05	3.88645	97.9894
Cof::opCocaV10003358	1.24535	1.63058	9.29179	5.14686e-06	2.18001e-05	3.88626	97.9891
Cof::opCocaV10001716	1.37416	2.28924	9.28422	5.18264e-06	2.19265e-05	3.87874	97.9742
Cof::opCocaV10012533	1.48319	0.228498	9.27537	5.22475e-06	2.20795e-05	3.86994	97.9567
Cof::opCocaV10008881	7.69525	4.79554	9.27009	5.25004e-06	2.21547e-05	3.8647	97.9461
Cof::opCocaV10007728	1.07932	1.39506	9.26726	5.26366e-06	2.21932e-05	3.86188	97.9405
Cof::opCocaV10010989	1.1631	1.82636	9.26599	5.2698e-06	2.22064e-05	3.86061	97.9379
Cof::opCocaV10006556	0.891435	2.52527	9.26462	5.27639e-06	2.22279e-05	3.85925	97.9352
Cof::opCocaV10004808	0.84565	2.25161	9.25514	5.32242e-06	2.23963e-05	3.84982	97.916
Cof::opCocaV10006767	0.868081	0.864312	9.25275	5.3341e-06	2.2439e-05	3.84743	97.9111
Cof::opCocaV10002995	0.994758	0.230609	9.24097	5.39209e-06	2.26572e-05	3.83569	97.887
Cof::opCocaV10008589	0.927619	-0.0595831	9.22986	5.44739e-06	2.28766e-05	3.8246	97.8639
Cof::opCocaV10015157	1.95902	0.68	9.22744	5.4595e-06	2.29209e-05	3.82219	97.8589
Cof::opCocaV10012399	1.20843	3.22638	9.21463	5.52417e-06	2.31793e-05	3.80939	97.8319
Cof::opCocaV10000568	0.912759	0.290813	9.21401	5.52734e-06	2.3186e-05	3.80877	97.8306
Cof::opCocaV10003631	0.8638	0.00095891	9.21071	5.54414e-06	2.32367e-05	3.80547	97.8235
Cof::opCocaV10011343	0.783143	0.680191	9.20831	5.55641e-06	2.32749e-05	3.80307	97.8184
Cof::opCocaV10003137	0.852247	0.834889	9.2034	5.58157e-06	2.33671e-05	3.79816	97.8079
Cof::opCocaV10000347	1.04257	-0.0335703	9.20042	5.59694e-06	2.34182e-05	3.79517	97.8015
Cof::opCocaV10011525	0.999461	0.607	9.19127	5.64431e-06	2.3603e-05	3.78601	97.7817
Cof::opCocaV10002444	1.0014	1.90948	9.1905	5.64829e-06	2.3613e-05	3.78525	97.7801
Cof::opCocaV10008335	1.12504	0.34221	9.18419	5.6813e-06	2.37376e-05	3.77891	97.7663
Cof::opCocaV10013827	0.90994	1.06386	9.18166	5.69454e-06	2.37728e-05	3.77639	97.7608
Cof::opCocaV10014126	0.91408	1.42274	9.17922	5.7074e-06	2.38197e-05	3.77394	97.7554
Cof::opCocaV10004415	1.47264	0.158426	9.17601	5.72436e-06	2.3877e-05	3.77071	97.7483
Cof::opCocaV10002949	0.996167	1.75399	9.17542	5.72747e-06	2.38833e-05	3.77012	97.747
Cof::opCocaV10008619	0.915359	0.289321	9.17454	5.73209e-06	2.38958e-05	3.76925	97.7451
Cof::opCocaV10008802	0.957609	2.56239	9.17276	5.74153e-06	2.39284e-05	3.76746	97.7411
Cof::opCocaV10009847	1.18225	0.0458533	9.17015	5.75537e-06	2.39726e-05	3.76484	97.7353
Cof::opCocaV10002249	1.14856	3.68203	9.16638	5.77546e-06	2.40495e-05	3.76106	97.727
Cof::opCocaV10001337	1.15655	4.01804	9.16511	5.78226e-06	2.40711e-05	3.75978	97.7241
Cof::opCocaV10013942	0.97711	0.705085	9.15754	5.82288e-06	2.42265e-05	3.75217	97.7071
Cof::opCocaV10005147	1.14215	2.16174	9.15407	5.84157e-06	2.42845e-05	3.74869	97.6993
Cof::opCocaV10011112	2.99732	4.70261	9.15404	5.84175e-06	2.42845e-05	3.74865	97.6992
Cof::opCocaV10014947	0.951753	-0.0192715	9.14723	5.87867e-06	2.44311e-05	3.74181	97.6838
Cof::opCocaV10003300	1.5933	0.728766	9.14149	5.90997e-06	2.45544e-05	3.73604	97.6707
Cof::opCocaV10006490	1.38115	1.39151	9.1171	6.04514e-06	2.50441e-05	3.71147	97.6142
Cof::opCocaV10001844	0.740355	0.697552	9.10805	6.09616e-06	2.52287e-05	3.70234	97.5928
Cof::opCocaV10003552	0.94394	5.65383	9.10459	6.11579e-06	2.52958e-05	3.69884	97.5846
Cof::opCocaV10006675	0.826846	0.112871	9.101	6.1362e-06	2.5359e-05	3.69522	97.576
Cof::opCocaV10012176	0.972174	1.15193	9.09745	6.15648e-06	2.54285e-05	3.69164	97.5675
Cof::opCocaV10000471	0.895032	2.90847	9.09552	6.16755e-06	2.54601e-05	3.68969	97.5629
Cof::opCocaV10009998	1.0198	3.35183	9.0897	6.20104e-06	2.55912e-05	3.6838	97.5489
Cof::opCocaV10004285	2.06852	5.72576	9.08116	6.25049e-06	2.57522e-05	3.67517	97.5281
Cof::opCocaV10012084	0.824287	0.0162043	9.07786	6.26975e-06	2.58243e-05	3.67183	97.5201
Cof::opCocaV10002854	0.922332	1.74597	9.07125	6.30847e-06	2.59694e-05	3.66514	97.5038
Cof::opCocaV10004382	1.00285	0.152344	9.06962	6.31807e-06	2.60016e-05	3.66349	97.4998
Cof::opCocaV10003875	0.996669	5.34772	9.05687	6.39362e-06	2.62906e-05	3.65057	97.4681
Cof::opCocaV10005349	0.924137	0.260027	9.05339	6.41442e-06	2.63615e-05	3.64704	97.4594
Cof::opCocaV10001646	0.812623	3.53546	9.04884	6.44173e-06	2.64517e-05	3.64243	97.448
Cof::opCocaV10006985	0.825732	2.64858	9.0431	6.47638e-06	2.65719e-05	3.6366	97.4334
Cof::opCocaV10003983	1.19751	1.34909	9.03698	6.51352e-06	2.66872e-05	3.63038	97.4178
Cof::opCocaV10002931	1.58358	2.61434	9.03623	6.51809e-06	2.66912e-05	3.62962	97.4159
Cof::opCocaV10000938	0.945477	0.737995	9.03164	6.54609e-06	2.67984e-05	3.62497	97.4042
Cof::opCocaV10003386	0.893205	1.93467	9.02609	6.58015e-06	2.6908e-05	3.61933	97.3899
Cof::opCocaV10006764	1.72409	1.35457	9.0182	6.62892e-06	2.70775e-05	3.6113	97.3694
Cof::opCocaV10005561	0.853284	2.28442	9.0144	6.65259e-06	2.71667e-05	3.60743	97.3595
Cof::opCocaV10002718	1.08766	1.91535	9.00718	6.69772e-06	2.73359e-05	3.60008	97.3405
Cof::opCocaV10002998	1.11918	0.130373	9.00138	6.73424e-06	2.74774e-05	3.59418	97.3252
Cof::opCocaV10007601	1.23406	0.60402	8.9998	6.74424e-06	2.75027e-05	3.59256	97.321
Cof::opCocaV10001720	0.905733	0.397197	8.99597	6.76851e-06	2.75576e-05	3.58866	97.3108
Cof::opCocaV10009370	1.03153	-0.231591	8.99093	6.80061e-06	2.76643e-05	3.58352	97.2973
Cof::opCocaV10000872	0.839925	4.40503	8.98291	6.85204e-06	2.78212e-05	3.57533	97.2757
Cof::opCocaV10011808	1.251	0.897666	8.97457	6.90592e-06	2.8008e-05	3.56682	97.253
Cof::opCocaV10013087	0.860605	2.52126	8.97345	6.91319e-06	2.80221e-05	3.56568	97.25
Cof::opCocaV10001943	0.830204	1.91376	8.97142	6.92643e-06	2.80681e-05	3.5636	97.2444
Cof::opCocaV10010484	1.05149	1.09872	8.97008	6.93514e-06	2.80957e-05	3.56224	97.2408
Cof::opCocaV10011890	1.07229	0.0983534	8.96264	6.98386e-06	2.82775e-05	3.55463	97.2203
Cof::opCocaV10001369	0.831108	3.70032	8.94855	7.07715e-06	2.8624e-05	3.54021	97.1811
Cof::opCocaV10014587	1.06822	4.54167	8.94738	7.08492e-06	2.86476e-05	3.53902	97.1778
Cof::opCocaV10012463	1.40878	1.15866	8.93856	7.14407e-06	2.88552e-05	3.52999	97.1529
Cof::opCocaV10013016	1.04486	0.806589	8.92108	7.26295e-06	2.92953e-05	3.51206	97.1029
Cof::opCocaV10004500	0.860174	1.57583	8.91887	7.27812e-06	2.93485e-05	3.50979	97.0965
Cof::opCocaV10002629	2.16764	6.65063	8.90385	7.38218e-06	2.97439e-05	3.49437	97.0527
Cof::opCocaV10014069	0.807252	1.54651	8.89698	7.43038e-06	2.98973e-05	3.4873	97.0324
Cof::opCocaV10012717	1.41152	0.777929	8.88756	7.49695e-06	3.01488e-05	3.4776	97.0044
Cof::opCocaV10006597	1.713	1.35664	8.88033	7.54849e-06	3.03313e-05	3.47016	96.9827
Cof::opCocaV10007769	1.41088	1.28003	8.87363	7.59659e-06	3.05163e-05	3.46326	96.9624
Cof::opCocaV10014964	0.906344	3.66005	8.87303	7.60096e-06	3.05256e-05	3.46264	96.9606
Cof::opCocaV10008841	1.50463	0.767557	8.85434	7.73705e-06	3.10468e-05	3.44336	96.9032
Cof::opCocaV10010293	2.23166	0.248781	8.85384	7.7407e-06	3.1053e-05	3.44284	96.9017
Cof::opCocaV10005966	0.788067	3.34311	8.85315	7.74581e-06	3.10603e-05	3.44213	96.8995
Cof::opCocaV10007606	0.723676	1.82579	8.85303	7.74671e-06	3.10603e-05	3.442	96.8992
Cof::opCocaV10010084	1.20481	0.219038	8.85214	7.75321e-06	3.10779e-05	3.44109	96.8964
Cof::opCocaV10009375	0.885766	2.25012	8.84163	7.83115e-06	3.13564e-05	3.43022	96.8636
Cof::opCocaV10002428	1.3691	1.43761	8.83496	7.88102e-06	3.15305e-05	3.42333	96.8426
Cof::opCocaV10003239	1.52312	5.34058	8.83327	7.89372e-06	3.15727e-05	3.42158	96.8372
Cof::opCocaV10002785	1.14345	0.971478	8.82942	7.92268e-06	3.168e-05	3.4176	96.825
Cof::opCocaV10001000	0.740553	3.32747	8.80903	8.07824e-06	3.2262e-05	3.39647	96.7594
Cof::opCocaV10009350	1.20405	-0.264907	8.80891	8.07913e-06	3.2262e-05	3.39635	96.759
Cof::opCocaV10000381	0.824729	3.52254	8.80224	8.13076e-06	3.24332e-05	3.38943	96.7373
Cof::opCocaV10012050	0.975126	2.79835	8.80007	8.14758e-06	3.24915e-05	3.38719	96.7302
Cof::opCocaV10009913	0.877552	1.61352	8.79655	8.17501e-06	3.25833e-05	3.38354	96.7186
Cof::opCocaV10000681	0.804391	3.87728	8.79056	8.22199e-06	3.27353e-05	3.37731	96.6988
Cof::opCocaV10008681	0.862342	-0.0503204	8.78984	8.22764e-06	3.2749e-05	3.37656	96.6964
Cof::opCocaV10015405	0.908125	0.0853822	8.78677	8.25179e-06	3.28362e-05	3.37338	96.6862
Cof::opCocaV10001013	0.85324	2.44345	8.77537	8.34231e-06	3.31786e-05	3.36153	96.648
Cof::opCocaV10002933	1.05264	2.09851	8.77233	8.36663e-06	3.32575e-05	3.35836	96.6378
Cof::opCocaV10014444	0.992677	1.25172	8.7706	8.38048e-06	3.32903e-05	3.35657	96.6319
Cof::opCocaV10003612	0.791884	3.84636	8.7657	8.41993e-06	3.34244e-05	3.35147	96.6153
Cof::opCocaV10009262	0.759709	2.1319	8.75981	8.46759e-06	3.35776e-05	3.34533	96.5952
Cof::opCocaV10005137	1.5974	1.40922	8.75725	8.48838e-06	3.3651e-05	3.34267	96.5864
Cof::opCocaV10012956	1.01819	2.2035	8.75143	8.53594e-06	3.38214e-05	3.3366	96.5663
Cof::opCocaV10015058	3.38616	1.09341	8.74987	8.54873e-06	3.3854e-05	3.33497	96.5609
Cof::opCocaV10010817	1.18625	0.311648	8.74953	8.55152e-06	3.3856e-05	3.33462	96.5598
Cof::opCocaV10005136	1.1555	1.82507	8.7489	8.55668e-06	3.38673e-05	3.33396	96.5576
Cof::opCocaV10013389	0.77727	1.30389	8.7428	8.60689e-06	3.40205e-05	3.32761	96.5364
Cof::opCocaV10013071	0.766487	2.72884	8.73909	8.63763e-06	3.41178e-05	3.32373	96.5234
Cof::opCocaV10011184	0.987838	0.478226	8.72979	8.7152e-06	3.43964e-05	3.31402	96.4907
Cof::opCocaV10015485	0.952859	2.17992	8.72828	8.72786e-06	3.44343e-05	3.31245	96.4853
Cof::opCocaV10014788	0.960904	3.5653	8.72235	8.77771e-06	3.46125e-05	3.30626	96.4643
Cof::opCocaV10007666	0.701315	1.3096	8.71906	8.80554e-06	3.47038e-05	3.30282	96.4525
Cof::opCocaV10007115	0.848069	-0.126817	8.71502	8.83983e-06	3.48296e-05	3.2986	96.4381
Cof::opCocaV10012178	1.20512	3.17014	8.71437	8.84536e-06	3.48422e-05	3.29792	96.4357
Cof::opCocaV10008004	0.959121	3.04648	8.7128	8.85877e-06	3.48857e-05	3.29627	96.4301
Cof::opCocaV10000518	1.42516	0.340573	8.71121	8.87238e-06	3.49114e-05	3.2946	96.4243
Cof::opCocaV10009882	1.0555	-0.228055	8.71091	8.87492e-06	3.49121e-05	3.29429	96.4232
Cof::opCocaV10015351	0.932026	0.368969	8.69815	8.98469e-06	3.53206e-05	3.28094	96.3769
Cof::opCocaV10013948	0.724248	2.15343	8.69228	9.03572e-06	3.55069e-05	3.27479	96.3554
Cof::opCocaV10013712	0.83767	3.10625	8.6919	9.03899e-06	3.55103e-05	3.27439	96.354
Cof::opCocaV10012857	0.773898	1.4015	8.68458	9.10305e-06	3.5743e-05	3.26672	96.3269
Cof::opCocaV10001123	0.820546	3.56136	8.68314	9.11577e-06	3.57834e-05	3.2652	96.3216
Cof::opCocaV10007041	0.695803	1.07914	8.68133	9.13171e-06	3.58365e-05	3.26331	96.3148
Cof::opCocaV10011758	1.23194	0.0813815	8.67849	9.15682e-06	3.59255e-05	3.26032	96.3042
Cof::opCocaV10006158	1.70126	1.37929	8.67603	9.17853e-06	3.60012e-05	3.25775	96.2951
Cof::opCocaV10002371	1.06471	1.58666	8.67174	9.21666e-06	3.61236e-05	3.25325	96.279
Cof::opCocaV10000028	0.981392	1.29197	8.6717	9.21706e-06	3.61236e-05	3.2532	96.2788
Cof::opCocaV10012180	1.56329	2.89116	8.664	9.28588e-06	3.63578e-05	3.24512	96.2497
Cof::opCocaV10011402	0.893591	1.4999	8.66335	9.29176e-06	3.63681e-05	3.24443	96.2472
Cof::opCocaV10002324	1.47238	2.0489	8.6518	9.39621e-06	3.67478e-05	3.23229	96.2031
Cof::opCocaV10012162	0.921826	0.689033	8.6496	9.41626e-06	3.68068e-05	3.22997	96.1947
Cof::opCocaV10006305	1.42622	-0.300713	8.63364	9.56303e-06	3.73412e-05	3.21317	96.1327
Cof::opCocaV10011399	0.892127	0.634012	8.63363	9.56309e-06	3.73412e-05	3.21316	96.1327
Cof::opCocaV10009299	2.68995	0.618273	8.63219	9.57644e-06	3.73736e-05	3.21165	96.127
Cof::opCocaV10002980	0.938375	0.944825	8.62559	9.63797e-06	3.75741e-05	3.20469	96.101
Cof::opCocaV10004269	1.10958	3.55469	8.61967	9.69353e-06	3.77458e-05	3.19845	96.0776
Cof::opCocaV10013168	2.04151	2.00376	8.61019	9.78324e-06	3.80193e-05	3.18844	96.0397
Cof::opCocaV10013057	0.841346	1.98045	8.60994	9.78558e-06	3.80193e-05	3.18818	96.0387
Cof::opCocaV10005104	1.23472	3.66152	8.60896	9.7949e-06	3.80456e-05	3.18715	96.0348
Cof::opCocaV10014006	0.993111	3.44792	8.60459	9.83661e-06	3.81875e-05	3.18253	96.0172
Cof::opCocaV10006720	1.02416	-0.199951	8.6003	9.87772e-06	3.83233e-05	3.178	95.9998
Cof::opCocaV10007379	1.05834	0.652879	8.59987	9.88187e-06	3.83233e-05	3.17754	95.998
Cof::opCocaV10007834	0.843416	3.59218	8.59986	9.88193e-06	3.83233e-05	3.17754	95.998
Cof::opCocaV10008115	2.20726	1.10246	8.5969	9.91045e-06	3.84238e-05	3.17441	95.986
Cof::opCocaV10002146	1.14564	1.52827	8.59001	9.97715e-06	3.86419e-05	3.16712	95.9578
Cof::opCocaV10011788	1.65561	-0.0769107	8.58792	9.99751e-06	3.8696e-05	3.16491	95.9492
Cof::opCocaV10008392	0.958312	2.30792	8.58777	9.99897e-06	3.8696e-05	3.16475	95.9486
Cof::opCocaV10000379	1.01907	1.12866	8.56883	1.01853e-05	3.93553e-05	3.14469	95.8699
Cof::opCocaV10012952	1.36125	0.239362	8.56214	1.0252e-05	3.9582e-05	3.1376	95.8417
Cof::opCocaV10010089	0.945029	-0.103639	8.54313	1.04443e-05	4.02089e-05	3.11742	95.7606
Cof::opCocaV10014457	0.849988	2.83648	8.5309	1.057e-05	4.06426e-05	3.10442	95.7075
Cof::opCocaV10008121	0.913212	0.665493	8.53083	1.05707e-05	4.06426e-05	3.10435	95.7072
Cof::opCocaV10010050	1.14416	2.56889	8.53022	1.0577e-05	4.06564e-05	3.1037	95.7045
Cof::opCocaV10001750	0.709704	0.201443	8.52954	1.05841e-05	4.06627e-05	3.10297	95.7015
Cof::opCocaV10004898	0.8467	1.91863	8.52361	1.06458e-05	4.08783e-05	3.09666	95.6755
Cof::opCocaV10002544	1.00859	2.47003	8.52281	1.06541e-05	4.08996e-05	3.09581	95.672
Cof::opCocaV10012415	2.32996	6.23972	8.51336	1.07532e-05	4.12589e-05	3.08575	95.6301
Cof::opCocaV10000609	1.29975	5.81434	8.51195	1.07681e-05	4.12945e-05	3.08425	95.6238
Cof::opCocaV10001389	0.977063	3.77484	8.50938	1.07952e-05	4.13878e-05	3.08152	95.6124
Cof::opCocaV10004835	6.45714	5.31851	8.50871	1.08024e-05	4.14046e-05	3.0808	95.6094
Cof::opCocaV10008366	0.779347	2.99598	8.5073	1.08173e-05	4.14511e-05	3.0793	95.6031
Cof::opCocaV10014739	1.11558	1.46313	8.50674	1.08233e-05	4.14549e-05	3.0787	95.6005
Cof::opCocaV10010541	1.11112	0.592933	8.50647	1.08262e-05	4.14549e-05	3.07841	95.5993
Cof::opCocaV10001608	0.948918	1.07622	8.50641	1.08267e-05	4.14549e-05	3.07835	95.5991
Cof::opCocaV10002187	2.01138	0.66337	8.50299	1.08632e-05	4.15839e-05	3.0747	95.5837
Cof::opCocaV10003642	0.863033	0.338837	8.50254	1.0868e-05	4.15913e-05	3.07422	95.5817
Cof::opCocaV10010117	0.953187	1.8615	8.49888	1.09071e-05	4.17188e-05	3.07032	95.5652
Cof::opCocaV10001946	1.10756	0.0587136	8.49532	1.09453e-05	4.18439e-05	3.06652	95.549
Cof::opCocaV10007684	0.806389	0.484554	8.49335	1.09666e-05	4.19144e-05	3.06441	95.5401
Cof::opCocaV10006272	0.790561	1.98548	8.49071	1.0995e-05	4.20122e-05	3.0616	95.5281
Cof::opCocaV10013956	0.84292	1.0838	8.48937	1.10095e-05	4.2054e-05	3.06018	95.522
Cof::opCocaV10015272	0.82775	2.98885	8.48917	1.10116e-05	4.2054e-05	3.05996	95.5211
Cof::opCocaV10014823	1.14055	1.45378	8.48449	1.10624e-05	4.22152e-05	3.05496	95.4996
Cof::opCocaV10006839	1.19442	0.814177	8.48083	1.11023e-05	4.23458e-05	3.05105	95.4828
Cof::opCocaV10012450	0.749059	0.00964504	8.47394	1.11779e-05	4.26011e-05	3.04368	95.4509
Cof::opCocaV10005361	0.780274	2.23917	8.47346	1.11832e-05	4.26101e-05	3.04317	95.4487
Cof::opCocaV10010252	0.855551	2.14532	8.47143	1.12056e-05	4.26844e-05	3.041	95.4392
Cof::opCocaV10005503	0.888484	0.0309775	8.4702	1.12191e-05	4.27249e-05	3.03969	95.4335
Cof::opCocaV10001983	0.901693	0.111523	8.46735	1.12506e-05	4.2823e-05	3.03664	95.4202
Cof::opCocaV10015073	1.5177	0.327496	8.46357	1.12926e-05	4.29717e-05	3.0326	95.4025
Cof::opCocaV10004094	1.25014	3.82623	8.461	1.13212e-05	4.30696e-05	3.02984	95.3904
Cof::opCocaV10007261	0.798363	1.04079	8.44783	1.14692e-05	4.36214e-05	3.01574	95.328
Cof::opCocaV10009745	0.716171	1.03075	8.43656	1.15976e-05	4.40869e-05	3.00365	95.2739
Cof::opCocaV10010185	0.925964	0.762863	8.42736	1.17035e-05	4.44554e-05	2.99377	95.2292
Cof::opCocaV10009650	0.770397	2.00312	8.41888	1.18021e-05	4.48069e-05	2.98466	95.1876
Cof::opCocaV10011820	1.46687	3.01654	8.41821	1.18099e-05	4.48189e-05	2.98395	95.1844
Cof::opCocaV10004932	0.902421	2.36151	8.4155	1.18416e-05	4.49106e-05	2.98104	95.171
Cof::opCocaV10005448	1.32553	0.929227	8.39262	1.21131e-05	4.58698e-05	2.95642	95.0566
Cof::opCocaV10007271	1.08402	0.553434	8.38267	1.22333e-05	4.62778e-05	2.94569	95.0059
Cof::opCocaV10002381	0.67896	0.54184	8.37717	1.23004e-05	4.64956e-05	2.93975	94.9777
Cof::opCocaV10007735	1.06203	5.07995	8.37595	1.23152e-05	4.65399e-05	2.93844	94.9714
Cof::opCocaV10004156	1.84571	2.87609	8.37392	1.23401e-05	4.66221e-05	2.93625	94.961
Cof::opCocaV10002278	0.851976	2.62549	8.36058	1.25049e-05	4.72325e-05	2.92185	94.8916
Cof::opCocaV10008725	1.74791	2.06084	8.35817	1.25348e-05	4.73215e-05	2.91925	94.879
Cof::opCocaV10011918	0.898127	2.40519	8.35561	1.25669e-05	4.74183e-05	2.91647	94.8655
Cof::opCocaV10011271	2.10214	0.773155	8.3515	1.26184e-05	4.75733e-05	2.91203	94.8438
Cof::opCocaV10009198	0.808906	5.04709	8.35043	1.26319e-05	4.75906e-05	2.91087	94.8381
Cof::opCocaV10002053	1.13085	4.61777	8.34915	1.2648e-05	4.76149e-05	2.90949	94.8314
Cof::opCocaV10007492	1.06796	1.18353	8.33414	1.28386e-05	4.82835e-05	2.89324	94.7511
Cof::opCocaV10003340	0.76459	2.58756	8.33239	1.2861e-05	4.83553e-05	2.89135	94.7417
Cof::opCocaV10011443	1.03177	1.70389	8.33155	1.28718e-05	4.8359e-05	2.89044	94.7372
Cof::opCocaV10000340	0.736327	0.352027	8.32972	1.28953e-05	4.84351e-05	2.88846	94.7273
Cof::opCocaV10014433	1.11835	0.775429	8.32936	1.28999e-05	4.84403e-05	2.88807	94.7253
Cof::opCocaV10008012	0.763076	5.60194	8.32644	1.29376e-05	4.85694e-05	2.8849	94.7095
Cof::opCocaV10006954	0.689551	4.01583	8.3216	1.30002e-05	4.87718e-05	2.87966	94.6832
Cof::opCocaV10001138	1.15206	3.54608	8.32151	1.30014e-05	4.87718e-05	2.87956	94.6827
Cof::opCocaV10009615	0.675803	-0.157876	8.2939	1.33653e-05	5.0048e-05	2.84958	94.5297
Cof::opCocaV10013770	1.31255	0.736459	8.2795	1.35596e-05	5.07114e-05	2.83391	94.4481
Cof::opCocaV10009763	0.833492	3.58189	8.27792	1.3581e-05	5.07658e-05	2.83219	94.4391
Cof::opCocaV10009514	0.783366	1.85565	8.2736	1.364e-05	5.09508e-05	2.82748	94.4143
Cof::opCocaV10005082	1.65127	-0.543729	8.27304	1.36477e-05	5.09508e-05	2.82687	94.4111
Cof::opCocaV10005553	0.645752	0.89966	8.26377	1.37752e-05	5.14138e-05	2.81678	94.3576
Cof::opCocaV10005882	1.01013	3.29709	8.26223	1.37966e-05	5.14806e-05	2.81509	94.3486
Cof::opCocaV10004212	1.10228	3.85593	8.25617	1.38808e-05	5.17687e-05	2.80848	94.3133
Cof::opCocaV10001948	0.976917	0.845817	8.23915	1.41204e-05	5.25828e-05	2.7899	94.2128
Cof::opCocaV10002040	0.885538	0.743287	8.23801	1.41366e-05	5.26297e-05	2.78866	94.206
Cof::opCocaV10011491	0.97401	1.34734	8.23271	1.42123e-05	5.2885e-05	2.78286	94.1742
Cof::opCocaV10001836	1.18391	2.57888	8.22702	1.4294e-05	5.31363e-05	2.77663	94.14
Cof::opCocaV10006046	1.04071	0.337813	8.227	1.42942e-05	5.31363e-05	2.77662	94.1399
Cof::opCocaV10009357	1.17586	0.187205	8.218	1.44245e-05	5.35566e-05	2.76676	94.0853
Cof::opCocaV10014514	0.904516	2.51135	8.21256	1.45039e-05	5.38347e-05	2.7608	94.0521
Cof::opCocaV10012362	1.40534	4.94954	8.2094	1.45502e-05	5.39793e-05	2.75734	94.0327
Cof::opCocaV10010944	0.848763	0.133682	8.20695	1.45862e-05	5.40723e-05	2.75466	94.0176
Cof::opCocaV10000948	0.792272	1.25378	8.20383	1.46322e-05	5.42156e-05	2.75124	93.9983
Cof::opCocaV10005302	0.74317	0.631323	8.20001	1.46888e-05	5.44118e-05	2.74705	93.9746
Cof::opCocaV10014392	1.17123	0.51682	8.19609	1.4747e-05	5.46001e-05	2.74275	93.9503
Cof::opCocaV10008440	0.814615	1.86898	8.17368	1.50851e-05	5.5824e-05	2.71814	93.8089
Cof::opCocaV10004975	0.808201	0.238923	8.17112	1.51243e-05	5.59548e-05	2.71533	93.7925
Cof::opCocaV10005443	0.654458	1.36023	8.16907	1.51557e-05	5.60433e-05	2.71307	93.7793
Cof::opCocaV10010211	0.671221	1.89456	8.16781	1.51752e-05	5.61011e-05	2.71168	93.7712
Cof::opCocaV10007819	1.15919	3.11528	8.15191	1.54218e-05	5.69844e-05	2.69417	93.6682
Cof::opCocaV10008215	0.818136	4.12841	8.14816	1.54805e-05	5.71444e-05	2.69004	93.6437
Cof::opCocaV10000073	0.776806	5.2593	8.14729	1.54942e-05	5.71805e-05	2.68909	93.638
Cof::opCocaV10007512	0.891616	1.37837	8.14678	1.55023e-05	5.7196e-05	2.68852	93.6346
Cof::opCocaV10004334	0.698996	2.44536	8.14229	1.55731e-05	5.74429e-05	2.68357	93.605
Cof::opCocaV10007662	3.57812	0.562065	8.13519	1.56858e-05	5.78299e-05	2.67574	93.558
Cof::opCocaV10000854	1.15098	1.02114	8.12889	1.57866e-05	5.8187e-05	2.66879	93.516
Cof::opCocaV10001489	2.23125	0.98922	8.12598	1.58335e-05	5.83452e-05	2.66557	93.4964
Cof::opCocaV10015192	0.909935	0.13891	8.12245	1.58904e-05	5.85406e-05	2.66167	93.4727
Cof::opCocaV10014647	0.635115	2.19046	8.12213	1.58955e-05	5.85447e-05	2.66132	93.4705
Cof::opCocaV10000249	0.863578	0.960324	8.11597	1.59956e-05	5.88987e-05	2.65451	93.4288
Cof::opCocaV10000010	0.79617	3.07929	8.11359	1.60343e-05	5.90265e-05	2.65188	93.4127
Cof::opCocaV10013173	1.57929	0.117847	8.11245	1.6053e-05	5.90805e-05	2.65062	93.4049
Cof::opCocaV10014889	1.60558	0.3685	8.11077	1.60805e-05	5.91524e-05	2.64876	93.3935
Cof::opCocaV10009034	1.17757	1.45269	8.10978	1.60968e-05	5.91849e-05	2.64766	93.3867
Cof::opCocaV10007138	0.640602	0.59451	8.0993	1.62696e-05	5.98034e-05	2.63607	93.3147
Cof::opCocaV10006063	0.874898	0.49112	8.09419	1.63546e-05	6.00562e-05	2.63041	93.2793
Cof::opCocaV10014672	0.862147	4.82041	8.09007	1.64235e-05	6.02943e-05	2.62584	93.2506
Cof::opCocaV10007297	0.735669	2.46588	8.08687	1.64773e-05	6.04767e-05	2.62229	93.2283
Cof::opCocaV10010744	1.06147	2.06058	8.08377	1.65296e-05	6.06537e-05	2.61885	93.2065
Cof::opCocaV10003682	1.26516	2.27149	8.07042	1.67567e-05	6.14411e-05	2.60404	93.1121
Cof::opCocaV10008279	0.967302	3.10477	8.06982	1.67669e-05	6.14635e-05	2.60338	93.1079
Cof::opCocaV10008216	1.15088	0.25237	8.05852	1.69618e-05	6.20704e-05	2.59083	93.0269
Cof::opCocaV10002083	0.90608	1.73739	8.05684	1.6991e-05	6.21464e-05	2.58896	93.0148
Cof::opCocaV10008670	0.973149	-0.0693458	8.05489	1.70251e-05	6.22444e-05	2.58679	93.0006
Cof::opCocaV10001453	1.69599	1.68183	8.05329	1.7053e-05	6.23268e-05	2.58501	92.9891
Cof::opCocaV10012256	1.5815	0.242317	8.05296	1.70587e-05	6.23323e-05	2.58465	92.9867
Cof::opCocaV10006110	0.859632	0.744368	8.05219	1.70723e-05	6.23666e-05	2.58378	92.9811
Cof::opCocaV10006926	0.655945	-0.219942	8.0514	1.70861e-05	6.23891e-05	2.5829	92.9753
Cof::opCocaV10005403	1.18525	-0.461454	8.04666	1.71692e-05	6.26586e-05	2.57764	92.9409
Cof::opCocaV10014187	0.720011	2.80086	8.04008	1.72854e-05	6.30672e-05	2.57032	92.8927
Cof::opCocaV10006902	0.637778	1.15222	8.03182	1.74325e-05	6.35884e-05	2.56111	92.8317
Cof::opCocaV10006612	1.08387	1.77483	8.02861	1.74901e-05	6.37668e-05	2.55754	92.8078
Cof::opCocaV10010298	0.655149	3.26678	8.01522	1.77323e-05	6.45705e-05	2.5426	92.7075
Cof::opCocaV10004368	1.06148	1.62711	8.00301	1.79566e-05	6.52907e-05	2.52896	92.6147
Cof::opCocaV10006434	0.69285	2.80428	7.99893	1.80322e-05	6.55333e-05	2.5244	92.5835
Cof::opCocaV10006734	0.800206	0.97829	7.99676	1.80726e-05	6.56639e-05	2.52197	92.5668
Cof::opCocaV10004662	0.744398	3.28264	7.99247	1.81525e-05	6.59221e-05	2.51718	92.5337
Cof::opCocaV10002892	1.19379	0.624456	7.98574	1.82789e-05	6.6332e-05	2.50965	92.4816
Cof::opCocaV10010612	1.48423	0.481565	7.98549	1.82835e-05	6.63327e-05	2.50937	92.4796
Cof::opCocaV10012060	1.2659	2.12037	7.98376	1.83162e-05	6.64348e-05	2.50744	92.4662
Cof::opCocaV10007926	1.10251	0.982858	7.9785	1.84159e-05	6.67475e-05	2.50154	92.425
Cof::opCocaV10008485	1.4521	0.0875906	7.97603	1.84629e-05	6.68852e-05	2.49877	92.4056
Cof::opCocaV10013065	0.874952	2.95031	7.97383	1.85048e-05	6.7004e-05	2.49632	92.3883
Cof::opCocaV10009321	2.05754	2.09909	7.96847	1.86075e-05	6.73286e-05	2.49031	92.346
Cof::opCocaV10013873	1.29329	3.9986	7.95586	1.88516e-05	6.81595e-05	2.47616	92.2454
Cof::opCocaV10014072	0.653609	0.885927	7.95421	1.88837e-05	6.82591e-05	2.47431	92.2321
Cof::opCocaV10014717	0.702609	0.514658	7.94811	1.90034e-05	6.86247e-05	2.46745	92.1828
Cof::opCocaV10000029	1.13857	2.85111	7.94757	1.9014e-05	6.86463e-05	2.46685	92.1785
Cof::opCocaV10006548	1.11239	3.5177	7.94027	1.91583e-05	6.90829e-05	2.45864	92.1191
Cof::opCocaV10001459	0.986035	1.35762	7.93541	1.92548e-05	6.93465e-05	2.45319	92.0794
Cof::opCocaV10012038	0.783554	2.31892	7.9343	1.9277e-05	6.94092e-05	2.45194	92.0703
Cof::opCocaV10008628	0.78111	1.19064	7.93152	1.93326e-05	6.95714e-05	2.44881	92.0474
Cof::opCocaV10005462	0.984175	0.271284	7.93111	1.93408e-05	6.95714e-05	2.44835	92.0441
Cof::opCocaV10011212	0.897762	0.512633	7.92837	1.93959e-05	6.97357e-05	2.44526	92.0214
Cof::opCocaV10003766	0.799973	1.28999	7.92337	1.94967e-05	7.00302e-05	2.43964	91.98
Cof::opCocaV10012370	0.961021	1.14108	7.9196	1.95731e-05	7.02875e-05	2.43539	91.9487
Cof::opCocaV10012509	0.689442	2.42063	7.91756	1.96146e-05	7.04024e-05	2.43309	91.9316
Cof::opCocaV10003348	2.07167	1.62032	7.91718	1.96223e-05	7.04128e-05	2.43267	91.9285
Cof::opCocaV10011022	0.778747	0.148495	7.90482	1.98759e-05	7.12708e-05	2.41873	91.8245
Cof::opCocaV10013785	2.82835	0.855442	7.90052	1.99648e-05	7.15552e-05	2.41388	91.788
Cof::opCocaV10003311	0.784415	0.241608	7.89846	2.00078e-05	7.16917e-05	2.41155	91.7704
Cof::opCocaV10010540	0.811125	0.254068	7.89716	2.00347e-05	7.17709e-05	2.41009	91.7594
Cof::opCocaV10010191	0.736646	0.560498	7.89279	2.01261e-05	7.20616e-05	2.40516	91.722
Cof::opCocaV10010784	0.774998	-0.117941	7.89212	2.014e-05	7.20782e-05	2.4044	91.7163
Cof::opCocaV10000234	1.13004	2.09207	7.88915	2.02023e-05	7.22838e-05	2.40105	91.6907
Cof::opCocaV10001177	1.41713	1.53003	7.88798	2.0227e-05	7.23484e-05	2.39973	91.6806
Cof::opCocaV10012245	0.794693	2.77958	7.88745	2.02382e-05	7.23595e-05	2.39913	91.6761
Cof::opCocaV10000327	1.02532	2.94293	7.88591	2.02707e-05	7.24582e-05	2.39738	91.6628
Cof::opCocaV10002781	0.738293	0.746068	7.88185	2.03564e-05	7.2712e-05	2.3928	91.6277
Cof::opCocaV10000232	0.932157	-0.126265	7.88131	2.0368e-05	7.27153e-05	2.39219	91.6229
Cof::opCocaV10011667	0.805185	0.0547437	7.88112	2.03721e-05	7.27153e-05	2.39197	91.6213
Cof::opCocaV10007961	0.865449	3.48488	7.87772	2.04442e-05	7.29376e-05	2.38813	91.5918
Cof::opCocaV10005760	0.810063	0.384554	7.87466	2.05096e-05	7.31356e-05	2.38467	91.5651
Cof::opCocaV10004400	0.948264	1.02026	7.8704	2.06008e-05	7.34372e-05	2.37985	91.5278
Cof::opCocaV10011764	0.915123	0.481842	7.87025	2.06041e-05	7.34372e-05	2.37968	91.5264
Cof::opCocaV10014651	1.09733	2.8788	7.85768	2.0876e-05	7.43704e-05	2.36545	91.4154
Cof::opCocaV10011747	0.785221	0.398855	7.85552	2.09231e-05	7.45025e-05	2.363	91.3962
Cof::opCocaV10012985	0.741642	4.03752	7.85183	2.10038e-05	7.47538e-05	2.35882	91.3633
Cof::opCocaV10011883	0.630662	-0.320788	7.84435	2.11688e-05	7.53048e-05	2.35033	91.2961
Cof::opCocaV10014904	0.918476	3.18268	7.83949	2.12766e-05	7.56336e-05	2.34482	91.2522
Cof::opCocaV10001849	1.12567	0.902378	7.83439	2.13904e-05	7.59834e-05	2.33903	91.2058
Cof::opCocaV10003233	0.770128	1.40136	7.82781	2.15382e-05	7.64351e-05	2.33156	91.1457
Cof::opCocaV10002584	0.758723	1.51739	7.82164	2.16779e-05	7.68386e-05	2.32454	91.0889
Cof::opCocaV10001344	0.956092	0.450532	7.81914	2.17347e-05	7.70214e-05	2.3217	91.0659
Cof::opCocaV10010562	0.921587	-0.140249	7.81655	2.17938e-05	7.72125e-05	2.31875	91.0418
Cof::opCocaV10005903	0.909868	2.51736	7.81175	2.19036e-05	7.75643e-05	2.3133	90.9973
Cof::opCocaV10003716	0.767907	1.11042	7.81063	2.19293e-05	7.76293e-05	2.31203	90.9868
Cof::opCocaV10004171	0.797491	1.56352	7.8105	2.19324e-05	7.76293e-05	2.31187	90.9856
Cof::opCocaV10013188	1.24257	2.36649	7.80413	2.20795e-05	7.81312e-05	2.30462	90.9259
Cof::opCocaV10014445	0.639288	0.946041	7.80386	2.20857e-05	7.81343e-05	2.30432	90.9234
Cof::opCocaV10005991	1.02108	1.94622	7.80297	2.21063e-05	7.81884e-05	2.30331	90.915
Cof::opCocaV10001250	0.666266	1.5909	7.80235	2.21206e-05	7.82206e-05	2.3026	90.9092
Cof::opCocaV10014030	0.716009	-0.0565073	7.7899	2.24118e-05	7.90613e-05	2.28841	90.7912
Cof::opCocaV10006345	1.05436	3.25617	7.78955	2.24202e-05	7.90719e-05	2.288	90.7879
Cof::opCocaV10003574	0.797583	2.06818	7.78353	2.25625e-05	7.95549e-05	2.28114	90.7303
Cof::opCocaV10004513	0.820398	0.880607	7.77534	2.27577e-05	8.01669e-05	2.27179	90.6513
Cof::opCocaV10004140	0.723177	0.203455	7.77436	2.27811e-05	8.02301e-05	2.27067	90.6419
Cof::opCocaV10008847	0.975961	2.23293	7.76579	2.29877e-05	8.09383e-05	2.26088	90.5585
Cof::opCocaV10008490	1.03348	0.228308	7.76536	2.29979e-05	8.09552e-05	2.26039	90.5543
Cof::opCocaV10010274	1.41838	1.34355	7.76262	2.30646e-05	8.11704e-05	2.25725	90.5274
Cof::opCocaV10008692	1.65776	-0.147579	7.76204	2.30785e-05	8.12e-05	2.2566	90.5218
Cof::opCocaV10011948	1.08219	1.58862	7.75957	2.31386e-05	8.13924e-05	2.25378	90.4976
Cof::opCocaV10011891	0.688812	1.98586	7.75318	2.32951e-05	8.18455e-05	2.24646	90.4345
Cof::opCocaV10004643	0.760253	2.63231	7.74918	2.33935e-05	8.21677e-05	2.24189	90.3948
Cof::opCocaV10011755	0.678133	3.03571	7.7489	2.34006e-05	8.21677e-05	2.24156	90.392
Cof::opCocaV10008227	4.25018	6.80813	7.74878	2.34035e-05	8.21677e-05	2.24143	90.3908
Cof::opCocaV10008000	0.678483	5.47259	7.74565	2.3481e-05	8.23616e-05	2.23784	90.3596
Cof::opCocaV10010189	0.714804	3.10019	7.74395	2.3523e-05	8.24698e-05	2.2359	90.3427
Cof::opCocaV10008255	0.991779	1.27831	7.74312	2.35438e-05	8.25232e-05	2.23494	90.3344
Cof::opCocaV10000153	1.15108	3.25691	7.74287	2.35499e-05	8.25249e-05	2.23466	90.3319
Cof::opCocaV10001201	0.841278	4.54941	7.74212	2.35686e-05	8.2571e-05	2.2338	90.3244
Cof::opCocaV10005436	0.712447	-0.215939	7.73343	2.37858e-05	8.3253e-05	2.22384	90.237
Cof::opCocaV10009952	1.25501	3.16348	7.72902	2.38971e-05	8.36031e-05	2.21878	90.1923
Cof::opCocaV10002239	0.844916	0.0736255	7.72765	2.39317e-05	8.36987e-05	2.21721	90.1784
Cof::opCocaV10003931	1.50148	2.30743	7.72723	2.39422e-05	8.36989e-05	2.21673	90.1742
Cof::opCocaV10006467	0.735498	0.494001	7.71938	2.41419e-05	8.4284e-05	2.20772	90.0941
Cof::opCocaV10003013	1.03522	1.33061	7.70675	2.44668e-05	8.53337e-05	2.19322	89.9639
Cof::opCocaV10009218	0.905106	3.39194	7.70295	2.45656e-05	8.56582e-05	2.18884	89.9243
Cof::opCocaV10002344	0.959267	0.115008	7.68287	2.50945e-05	8.74201e-05	2.16573	89.713
Cof::opCocaV10013897	1.12857	4.49208	7.68032	2.51624e-05	8.76362e-05	2.1628	89.6859
Cof::opCocaV10011558	0.716261	2.57482	7.67468	2.53138e-05	8.81425e-05	2.15629	89.6255
Cof::opCocaV10006369	0.666005	0.0718732	7.67071	2.54209e-05	8.84738e-05	2.15171	89.5828
Cof::opCocaV10008885	0.756108	0.188357	7.65898	2.574e-05	8.95003e-05	2.13817	89.4559
Cof::opCocaV10007422	0.876021	-0.210956	7.65661	2.58049e-05	8.96836e-05	2.13545	89.4301
Cof::opCocaV10002564	0.738539	-0.0919519	7.65506	2.58475e-05	8.98106e-05	2.13365	89.4131
Cof::opCocaV10005881	0.653142	3.2457	7.65229	2.5924e-05	9.00554e-05	2.13045	89.3827
Cof::opCocaV10011002	2.54889	1.46312	7.64851	2.60287e-05	9.03976e-05	2.12608	89.3412
Cof::opCocaV10001556	0.646154	4.74236	7.64658	2.60821e-05	9.05196e-05	2.12385	89.32
Cof::opCocaV10007321	1.42467	2.95698	7.63772	2.63295e-05	9.12926e-05	2.11361	89.2219
Cof::opCocaV10007023	0.886942	1.01572	7.63404	2.64332e-05	9.15661e-05	2.10935	89.1808
Cof::opCocaV10012293	1.25143	2.67315	7.63285	2.64669e-05	9.16616e-05	2.10796	89.1675
Cof::opCocaV10006090	0.890122	0.670145	7.63025	2.65403e-05	9.18727e-05	2.10496	89.1384
Cof::opCocaV10011508	0.739296	-0.484406	7.62837	2.65936e-05	9.20355e-05	2.10278	89.1173
Cof::opCocaV10004914	0.649576	1.22752	7.62477	2.66961e-05	9.23255e-05	2.09861	89.0768
Cof::opCocaV10008938	0.998511	2.44342	7.62154	2.67885e-05	9.25801e-05	2.09486	89.0403
Cof::opCocaV10003656	0.755798	1.70655	7.61589	2.69505e-05	9.30778e-05	2.08832	88.9763
Cof::opCocaV10012352	1.04155	0.90641	7.61212	2.70595e-05	9.34001e-05	2.08394	88.9332
Cof::opCocaV10004028	0.680614	4.29503	7.61096	2.70929e-05	9.34488e-05	2.0826	88.9201
Cof::opCocaV10005402	2.7249	0.3237	7.61083	2.70966e-05	9.34488e-05	2.08245	88.9186
Cof::opCocaV10015018	2.10655	0.847183	7.61083	2.70967e-05	9.34488e-05	2.08245	88.9186
Cof::opCocaV10009032	0.589546	2.63509	7.60651	2.72221e-05	9.38596e-05	2.07744	88.8691
Cof::opCocaV10010848	1.45015	-0.0134294	7.59926	2.74342e-05	9.45466e-05	2.06902	88.7856
Cof::opCocaV10002724	0.861461	-0.423851	7.58136	2.79657e-05	9.62888e-05	2.04821	88.5766
Cof::opCocaV10000626	1.3136	1.3654	7.58031	2.79971e-05	9.63601e-05	2.04699	88.5643
Cof::opCocaV10001491	0.753867	4.3968	7.57658	2.81093e-05	9.66932e-05	2.04265	88.5203
Cof::opCocaV10000300	0.738232	1.23063	7.57592	2.81294e-05	9.67398e-05	2.04188	88.5124
Cof::opCocaV10007135	1.06547	0.397842	7.57546	2.81432e-05	9.67647e-05	2.04134	88.507
Cof::opCocaV10009918	0.841829	5.43156	7.56801	2.83693e-05	9.74967e-05	2.03267	88.4184
Cof::opCocaV10011739	0.78385	2.26792	7.56478	2.84679e-05	9.77676e-05	2.0289	88.3798
Cof::opCocaV10003706	0.98845	0.809596	7.56048	2.85996e-05	9.81743e-05	2.02389	88.3283
Cof::opCocaV10001851	0.780293	3.96439	7.55833	2.86656e-05	9.83553e-05	2.02139	88.3025
Cof::opCocaV10001132	0.767251	3.75997	7.55706	2.8705e-05	9.84402e-05	2.01991	88.2871
Cof::opCocaV10012811	0.618711	-0.0486335	7.55689	2.87103e-05	9.84402e-05	2.0197	88.285
Cof::opCocaV10011836	1.4829	2.8352	7.55296	2.88317e-05	9.88106e-05	2.01513	88.2376
Cof::opCocaV10002442	1.02097	1.54373	7.55271	2.88394e-05	9.8814e-05	2.01484	88.2346
Cof::opCocaV10012054	1.19376	2.75239	7.54893	2.89572e-05	9.91946e-05	2.01042	88.1887
Cof::opCocaV10001649	0.728984	-0.0332484	7.54784	2.89912e-05	9.9265e-05	2.00915	88.1754
Cof::opCocaV10013594	0.630153	4.58728	7.54232	2.91638e-05	9.97868e-05	2.00271	88.1081
Cof::opCocaV10009073	0.813713	1.60062	7.53965	2.92478e-05	0.000100051	1.99958	88.0753
Cof::opCocaV10004134	0.722221	0.256357	7.53219	2.94838e-05	0.000100765	1.99087	87.9835
Cof::opCocaV10005857	0.643901	1.65768	7.52868	2.95956e-05	0.000101124	1.98677	87.9401
Cof::opCocaV10006407	0.787807	1.96516	7.52225	2.98015e-05	0.0001017	1.97925	87.8601
Cof::opCocaV10012318	0.953413	1.63625	7.51821	2.99317e-05	0.000102107	1.97451	87.8095
Cof::opCocaV10002104	0.694628	1.16027	7.51706	2.9969e-05	0.000102211	1.97317	87.7951
Cof::opCocaV10008503	1.78688	1.60423	7.51408	3.00655e-05	0.000102493	1.96968	87.7577
Cof::opCocaV10012379	1.05977	0.306349	7.51247	3.01175e-05	0.000102647	1.9678	87.7375
Cof::opCocaV10010641	1.09623	0.0863626	7.5059	3.03321e-05	0.000103354	1.9601	87.6544
Cof::opCocaV10008428	1.05852	4.00748	7.50462	3.03743e-05	0.000103427	1.95859	87.6381
Cof::opCocaV10013160	0.948409	-0.105204	7.50398	3.03952e-05	0.00010345	1.95785	87.63
Cof::opCocaV10006585	0.926626	1.99996	7.5006	3.05065e-05	0.000103805	1.95388	87.587
Cof::opCocaV10012089	1.44894	4.50325	7.49255	3.07731e-05	0.000104664	1.94445	87.484
Cof::opCocaV10007450	0.759756	0.588788	7.48881	3.08981e-05	0.000105017	1.94005	87.4358
Cof::opCocaV10002746	1.03003	0.819851	7.48786	3.09299e-05	0.000105101	1.93894	87.4235
Cof::opCocaV10005199	1.38962	0.528707	7.48663	3.09712e-05	0.000105192	1.93749	87.4076
Cof::opCocaV10002237	0.631002	0.564215	7.48046	3.11788e-05	0.000105809	1.93024	87.3277
Cof::opCocaV10002593	0.862142	2.50698	7.47967	3.12052e-05	0.000105842	1.92932	87.3175
Cof::opCocaV10007434	1.2128	0.648881	7.47627	3.13207e-05	0.000106209	1.92532	87.2731
Cof::opCocaV10000128	0.964372	1.898	7.46902	3.15676e-05	0.000106948	1.9168	87.1782
Cof::opCocaV10004146	0.687793	5.52247	7.46659	3.1651e-05	0.000107157	1.91394	87.1461
Cof::opCocaV10000877	0.845635	1.80004	7.46261	3.17879e-05	0.000107473	1.90926	87.0936
Cof::opCocaV10011609	0.615858	1.70461	7.45405	3.20849e-05	0.000108378	1.89918	86.9798
Cof::opCocaV10006531	0.682425	4.78302	7.45001	3.22258e-05	0.000108829	1.89443	86.9259
Cof::opCocaV10015015	0.996335	0.106265	7.44377	3.2445e-05	0.000109397	1.88707	86.8421
Cof::opCocaV10006969	1.23378	2.34903	7.44334	3.24604e-05	0.000109397	1.88656	86.8363
Cof::opCocaV10009454	0.701487	0.424026	7.43917	3.2608e-05	0.000109837	1.88164	86.7799
Cof::opCocaV10006036	0.948124	1.17766	7.43902	3.26132e-05	0.000109837	1.88147	86.7779
Cof::opCocaV10000744	0.603075	4.71982	7.43843	3.2634e-05	0.000109882	1.88078	86.77
Cof::opCocaV10002220	1.21095	0.129442	7.43505	3.27544e-05	0.000110237	1.87678	86.7241
Cof::opCocaV10003537	0.773132	2.21576	7.4334	3.28132e-05	0.00011041	1.87484	86.7017
Cof::opCocaV10004076	0.633996	-0.0866103	7.4262	3.30714e-05	0.000111203	1.86634	86.6034
Cof::opCocaV10008623	0.871652	4.71304	7.4241	3.31471e-05	0.000111426	1.86386	86.5746
Cof::opCocaV10003908	0.762254	0.7262	7.42394	3.3153e-05	0.000111426	1.86367	86.5724
Cof::opCocaV10009541	0.833225	1.00144	7.42294	3.31892e-05	0.000111523	1.86248	86.5586
Cof::opCocaV10010977	1.34802	3.98667	7.4203	3.32849e-05	0.000111819	1.85936	86.5222
Cof::opCocaV10011562	0.797118	3.39724	7.42002	3.32947e-05	0.000111827	1.85904	86.5185
Cof::opCocaV10002877	0.789974	2.47502	7.41235	3.35743e-05	0.000112663	1.84997	86.4124
Cof::opCocaV10011865	1.28379	0.674264	7.39992	3.40329e-05	0.000114073	1.83526	86.2387
Cof::opCocaV10009509	0.878403	0.492643	7.39606	3.41768e-05	0.000114529	1.83069	86.1844
Cof::opCocaV10003292	0.778852	-0.140669	7.38983	3.44103e-05	0.000115207	1.8233	86.0962
Cof::opCocaV10010178	1.17231	2.78888	7.38932	3.44293e-05	0.000115245	1.82271	86.089
Cof::opCocaV10008514	0.922056	2.56892	7.38894	3.44437e-05	0.000115267	1.82225	86.0836
Cof::opCocaV10002179	0.595985	-0.115954	7.38759	3.44947e-05	0.000115385	1.82065	86.0644
Cof::opCocaV10006244	0.712829	1.60819	7.38484	3.45986e-05	0.000115707	1.81739	86.0252
Cof::opCocaV10005040	1.68603	0.255834	7.37904	3.48186e-05	0.00011639	1.81051	85.9424
Cof::opCocaV10014810	0.699621	1.93811	7.36785	3.5248e-05	0.000117692	1.79722	85.7811
Cof::opCocaV10014493	0.66525	0.148773	7.36688	3.52854e-05	0.000117791	1.79607	85.767
Cof::opCocaV10014290	0.677816	3.08566	7.35704	3.56681e-05	0.00011888	1.78438	85.6237
Cof::opCocaV10005024	1.29107	1.87464	7.35643	3.5692e-05	0.000118933	1.78365	85.6147
Cof::opCocaV10004081	0.615564	0.0427039	7.35456	3.57652e-05	0.00011915	1.78143	85.5873
Cof::opCocaV10011706	0.853995	3.4255	7.3523	3.58539e-05	0.000119392	1.77875	85.5542
Cof::opCocaV10013136	1.05463	2.24828	7.34981	3.59522e-05	0.000119692	1.77578	85.5175
Cof::opCocaV10011626	1.02421	2.97505	7.34795	3.60255e-05	0.000119909	1.77357	85.4901
Cof::opCocaV10000036	0.809068	0.38352	7.3455	3.61226e-05	0.000120182	1.77065	85.4538
Cof::opCocaV10007112	2.84236	0.598224	7.33798	3.64222e-05	0.000121094	1.7617	85.3422
Cof::opCocaV10013480	0.85769	0.615362	7.3335	3.6602e-05	0.000121582	1.75636	85.2753
Cof::opCocaV10011976	1.03869	4.82714	7.32873	3.67942e-05	0.000122166	1.75068	85.2038
Cof::opCocaV10012434	0.668226	-0.282867	7.32592	3.69084e-05	0.000122517	1.74732	85.1614
Cof::opCocaV10007456	0.729112	6.05463	7.32354	3.70049e-05	0.00012281	1.74449	85.1256
Cof::opCocaV10011141	2.00386	0.175838	7.31693	3.72753e-05	0.000123652	1.73659	85.0254
Cof::opCocaV10012114	0.902007	0.681038	7.31556	3.73316e-05	0.000123811	1.73496	85.0046
Cof::opCocaV10001639	1.03132	3.07353	7.3088	3.76105e-05	0.000124652	1.72689	84.9014
Cof::opCocaV10007085	0.720419	0.0685925	7.29525	3.81766e-05	0.000126443	1.71069	84.6926
Cof::opCocaV10011937	0.796979	0.863201	7.29209	3.83103e-05	0.000126858	1.70691	84.6435
Cof::opCocaV10004730	0.987378	3.76796	7.29118	3.83486e-05	0.000126956	1.70582	84.6294
Cof::opCocaV10003228	0.78755	1.84185	7.28834	3.84692e-05	0.000127299	1.70242	84.585
Cof::opCocaV10011020	2.01299	1.85547	7.27923	3.88583e-05	0.000128494	1.69151	84.4422
Cof::opCocaV10010289	0.984672	1.05383	7.27511	3.90358e-05	0.000129029	1.68657	84.3772
Cof::opCocaV10014834	0.986143	0.632769	7.27404	3.9082e-05	0.000129153	1.68529	84.3603
Cof::opCocaV10000838	0.770495	0.726782	7.2726	3.91443e-05	0.00012933	1.68356	84.3376
Cof::opCocaV10003426	0.888803	2.14423	7.27013	3.92513e-05	0.000129655	1.6806	84.2984
Cof::opCocaV10015252	0.692704	3.17736	7.26519	3.94662e-05	0.000130335	1.67468	84.2199
Cof::opCocaV10005385	0.969733	2.12785	7.26252	3.95834e-05	0.000130665	1.67147	84.1772
Cof::opCocaV10002556	0.622636	0.472268	7.25784	3.97891e-05	0.000131255	1.66585	84.1022
Cof::opCocaV10012780	0.726503	0.628066	7.25437	3.99419e-05	0.000131701	1.6617	84.0466
Cof::opCocaV10007937	0.713882	-0.285402	7.24519	4.03506e-05	0.000132888	1.65066	83.898
Cof::opCocaV10007717	1.20312	0.50488	7.24229	4.04805e-05	0.000133239	1.64718	83.8509
Cof::opCocaV10004431	0.970385	1.93685	7.23274	4.09119e-05	0.000134479	1.63569	83.6947
Cof::opCocaV10005322	1.18597	5.33533	7.22675	4.11849e-05	0.000135286	1.62848	83.5961
Cof::opCocaV10001626	0.568603	4.85055	7.22546	4.12442e-05	0.000135421	1.62692	83.5747
Cof::opCocaV10004311	0.674957	0.111325	7.22217	4.13954e-05	0.000135857	1.62296	83.5202
Cof::opCocaV10014346	0.560276	5.27325	7.21505	4.17242e-05	0.000136785	1.61438	83.4018
Cof::opCocaV10002985	0.569084	0.0944864	7.21437	4.17556e-05	0.000136857	1.61356	83.3905
Cof::opCocaV10014818	0.842646	2.24729	7.20991	4.19636e-05	0.000137448	1.60818	83.3158
Cof::opCocaV10015206	1.54207	1.4038	7.20719	4.2091e-05	0.000137805	1.60489	83.2701
Cof::opCocaV10008982	0.701145	2.16721	7.20703	4.20986e-05	0.000137805	1.6047	83.2674
Cof::opCocaV10011314	0.627652	2.93344	7.20505	4.21911e-05	0.000138009	1.60232	83.2342
Cof::opCocaV10008019	0.982379	0.278387	7.203	4.22879e-05	0.000138235	1.59984	83.1995
Cof::opCocaV10003204	0.878764	3.11884	7.20141	4.23626e-05	0.000138387	1.59792	83.1728
Cof::opCocaV10012230	0.849941	2.221	7.19333	4.27456e-05	0.000139546	1.58817	83.0358
Cof::opCocaV10012081	1.06527	0.231742	7.18514	4.3138e-05	0.000140733	1.57827	82.8959
Cof::opCocaV10002566	1.57866	1.16461	7.18197	4.32908e-05	0.00014117	1.57443	82.8415
Cof::opCocaV10008806	0.592	0.446838	7.17812	4.34774e-05	0.000141685	1.56977	82.7751
Cof::opCocaV10008914	0.968087	0.167704	7.17004	4.38714e-05	0.000142811	1.56	82.6353
Cof::opCocaV10008502	0.764554	4.51845	7.16712	4.4015e-05	0.000143216	1.55645	82.5844
Cof::opCocaV10003848	0.97581	-0.0344472	7.16481	4.41287e-05	0.000143514	1.55366	82.5442
Cof::opCocaV10010608	0.902694	4.03306	7.16037	4.43485e-05	0.000144142	1.54827	82.4664
Cof::opCocaV10013791	0.6929	0.929329	7.15909	4.44121e-05	0.000144317	1.54672	82.444
Cof::opCocaV10014703	0.778644	0.812412	7.15763	4.44848e-05	0.000144458	1.54495	82.4183
Cof::opCocaV10012141	0.941326	1.89186	7.1572	4.45061e-05	0.000144477	1.54443	82.4108
Cof::opCocaV10013783	0.61979	0.679642	7.15684	4.45239e-05	0.00014449	1.544	82.4045
Cof::opCocaV10010575	0.663157	0.967704	7.15048	4.4842e-05	0.000145363	1.53628	82.2924
Cof::opCocaV10015127	0.743433	-0.0561364	7.14779	4.49772e-05	0.000145738	1.53302	82.2448
Cof::opCocaV10001038	1.04795	3.16071	7.14077	4.53326e-05	0.000146728	1.52449	82.1199
Cof::opCocaV10000752	0.700084	1.35432	7.13528	4.56125e-05	0.000147538	1.51782	82.0218
Cof::opCocaV10000267	0.642534	2.82339	7.12991	4.58876e-05	0.000148363	1.51131	81.9255
Cof::opCocaV10012195	0.851072	1.11599	7.12964	4.59017e-05	0.000148376	1.51097	81.9206
Cof::opCocaV10008138	0.738981	1.52185	7.12831	4.59704e-05	0.000148565	1.50935	81.8965
Cof::opCocaV10015160	1.45162	-0.183485	7.12687	4.60447e-05	0.000148739	1.5076	81.8706
Cof::opCocaV10004633	1.20187	0.300755	7.12649	4.60643e-05	0.000148739	1.50714	81.8637
Cof::opCocaV10002281	0.691556	2.86572	7.12512	4.61354e-05	0.000148936	1.50547	81.8389
Cof::opCocaV10013321	1.56326	0.247311	7.1233	4.62297e-05	0.000149208	1.50326	81.806
Cof::opCocaV10008905	0.993077	1.85973	7.11125	4.68598e-05	0.000151142	1.48859	81.5867
Cof::opCocaV10010727	0.958364	1.58535	7.11071	4.68882e-05	0.000151201	1.48793	81.5768
Cof::opCocaV10012413	1.12615	1.86827	7.10617	4.71282e-05	0.000151876	1.4824	81.4935
Cof::opCocaV10002719	0.604241	4.55318	7.1054	4.71686e-05	0.000151973	1.48147	81.4795
Cof::opCocaV10007750	0.777548	2.97719	7.10222	4.73376e-05	0.000152484	1.4776	81.4209
Cof::opCocaV10009531	0.706894	1.36728	7.1008	4.74136e-05	0.000152696	1.47586	81.3947
Cof::opCocaV10011534	0.593961	0.0188614	7.09443	4.77548e-05	0.000153627	1.46809	81.2767
Cof::opCocaV10001191	0.817265	0.0219932	7.09336	4.78126e-05	0.00015378	1.46678	81.2568
Cof::opCocaV10005315	1.19793	3.19047	7.09301	4.78311e-05	0.000153806	1.46636	81.2504
Cof::opCocaV10000954	0.574595	0.11844	7.09218	4.78762e-05	0.000153917	1.46534	81.2348
Cof::opCocaV10011160	0.973416	0.957715	7.08861	4.80688e-05	0.000154469	1.46099	81.1684
Cof::opCocaV10015042	1.29242	1.53172	7.08695	4.81587e-05	0.000154725	1.45897	81.1374
Cof::opCocaV10000244	0.751978	-0.0320368	7.07959	4.85603e-05	0.000155981	1.44997	80.9994
Cof::opCocaV10000745	0.675124	3.12702	7.07762	4.86683e-05	0.000156294	1.44756	80.9623
Cof::opCocaV10001035	0.674609	0.332529	7.07723	4.86894e-05	0.000156328	1.44709	80.9551
Cof::opCocaV10000385	0.74284	4.13888	7.07694	4.87054e-05	0.000156345	1.44674	80.9496
Cof::opCocaV10011968	0.665954	3.27829	7.07294	4.89255e-05	0.000156984	1.44185	80.8741
Cof::opCocaV10014415	0.751507	-0.0851857	7.07169	4.89947e-05	0.000157172	1.44032	80.8504
Cof::opCocaV10012282	1.08249	0.864203	7.06138	4.95683e-05	0.000158805	1.42771	80.6544
Cof::opCocaV10000364	0.754726	3.14078	7.05215	5.00883e-05	0.000160402	1.41641	80.4774
Cof::opCocaV10008832	0.739649	1.29207	7.05053	5.01801e-05	0.000160661	1.41442	80.4462
Cof::opCocaV10010330	0.592943	0.313082	7.03844	5.08717e-05	0.000162706	1.3996	80.212
Cof::opCocaV10001856	0.932678	0.504708	7.0384	5.08739e-05	0.000162706	1.39955	80.2112
Cof::opCocaV10012663	0.75695	0.386238	7.03729	5.09378e-05	0.000162868	1.39819	80.1896
Cof::opCocaV10011467	0.594833	-0.048042	7.03214	5.12359e-05	0.000163687	1.39187	80.089
Cof::opCocaV10011861	1.31103	0.593055	7.0289	5.14247e-05	0.000164195	1.38788	80.0254
Cof::opCocaV10003140	0.638276	2.02291	7.02872	5.1435e-05	0.000164195	1.38767	80.0219
Cof::opCocaV10004282	0.833303	0.899742	7.02865	5.14393e-05	0.000164195	1.38758	80.0205
Cof::opCocaV10013937	0.804582	4.51495	7.02105	5.1884e-05	0.000165543	1.37825	79.871
Cof::opCocaV10002226	0.789674	-0.725073	7.00983	5.25491e-05	0.000167593	1.36445	79.6483
[truncated: 3,141 more rows]

## Sheet: Limma 1% Flower-Leaf
reporterId	M (log2 (ratio))	A (log2 (intensity))	t (statistic test value)	P.Value	adj.P.Val	B	percent (differential expression probability)
Cof::opCocaV10005009	5.32469	4.36892	85.0429	7.16623e-15	1.08239e-10	24.174	100
Cof::opCocaV10004760	5.04552	4.09859	76.0245	2.04922e-14	1.54757e-10	23.3668	100
Cof::opCocaV10012578	5.28959	3.60135	70.8546	3.96441e-14	1.74171e-10	22.8326	100
Cof::opCocaV10003857	5.76073	5.2731	68.4107	5.50792e-14	1.74171e-10	22.559	100
Cof::opCocaV10009597	4.79869	5.431	66.2407	7.44947e-14	1.74171e-10	22.3037	100
Cof::opCocaV10002088	5.6198	2.54691	65.6755	8.072e-14	1.74171e-10	22.2352	100
Cof::opCocaV10009096	4.13361	2.6913	61.1268	1.58089e-13	2.24824e-10	21.6512	100
Cof::opCocaV10005481	5.92375	4.11785	60.8145	1.65856e-13	2.24824e-10	21.6089	100
Cof::opCocaV10008667	7.58862	4.3832	60.1908	1.82663e-13	2.24824e-10	21.5234	100
Cof::opCocaV10008845	4.73999	3.09771	58.8588	2.25239e-13	2.24824e-10	21.3367	100
Cof::opCocaV10013441	4.98243	3.47302	57.7638	2.68529e-13	2.24824e-10	21.1787	100
Cof::opCocaV10014811	5.06638	4.33463	56.9507	3.06635e-13	2.24824e-10	21.0588	100
Cof::opCocaV10000428	3.98713	1.45572	56.7927	3.14715e-13	2.24824e-10	21.0352	100
Cof::opCocaV10003910	4.81279	5.41858	55.3281	4.01898e-13	2.24824e-10	20.8124	100
Cof::opCocaV10004963	6.18526	5.27503	53.7095	5.30618e-13	2.4959e-10	20.5568	100
Cof::opCocaV10007566	3.87201	3.45758	53.5529	5.45317e-13	2.4959e-10	20.5315	100
Cof::opCocaV10009666	3.81357	5.77625	53.3111	5.68899e-13	2.52725e-10	20.4923	100
Cof::opCocaV10014611	3.54126	3.88078	52.6708	6.36999e-13	2.68479e-10	20.3873	100
Cof::opCocaV10014503	4.72328	2.9649	52.6451	6.39913e-13	2.68479e-10	20.3831	100
Cof::opCocaV10000148	5.21035	5.00238	52.313	6.78939e-13	2.72159e-10	20.328	100
Cof::opCocaV10002882	3.28432	2.40347	52.2637	6.84955e-13	2.72159e-10	20.3197	100
Cof::opCocaV10007939	4.84787	2.06432	51.1792	8.33411e-13	2.77747e-10	20.1362	100
Cof::opCocaV10013986	4.15832	4.62905	51.039	8.55074e-13	2.77747e-10	20.1121	100
Cof::opCocaV10012942	3.57527	4.31311	50.9764	8.64941e-13	2.77747e-10	20.1013	100
Cof::opCocaV10004267	4.97979	2.21676	50.7368	9.03917e-13	2.77747e-10	20.0599	100
Cof::opCocaV10007218	3.69214	1.89882	50.5374	9.37837e-13	2.77747e-10	20.0252	100
Cof::opCocaV10008859	3.61675	1.78346	49.2317	1.19797e-12	3.28985e-10	19.7936	100
Cof::opCocaV10005291	4.34461	5.49024	49.1099	1.22606e-12	3.30686e-10	19.7716	100
Cof::opCocaV10011282	3.87548	4.18896	48.9124	1.27313e-12	3.3177e-10	19.7358	100
Cof::opCocaV10003447	3.47234	0.839177	48.9088	1.27401e-12	3.3177e-10	19.7352	100
Cof::opCocaV10012579	4.33054	2.34782	47.9942	1.51998e-12	3.72874e-10	19.5668	100
Cof::opCocaV10010749	5.94642	3.24766	47.8237	1.57139e-12	3.76109e-10	19.535	100
Cof::opCocaV10004630	3.09882	5.1857	47.7517	1.59368e-12	3.76109e-10	19.5216	100
Cof::opCocaV10012336	5.2727	4.32743	47.5965	1.64293e-12	3.81767e-10	19.4924	100
Cof::opCocaV10002658	4.35402	2.86869	47.313	1.7373e-12	3.88262e-10	19.4388	100
Cof::opCocaV10009617	3.19833	3.3763	47.2313	1.76561e-12	3.88262e-10	19.4233	100
Cof::opCocaV10008969	3.68972	1.10624	47.2269	1.76715e-12	3.88262e-10	19.4225	100
Cof::opCocaV10012547	3.87847	5.85719	46.8678	1.89785e-12	3.99153e-10	19.3539	100
Cof::opCocaV10013031	3.68621	4.69378	46.7474	1.94406e-12	3.99985e-10	19.3308	100
Cof::opCocaV10002730	3.60129	1.26092	46.7074	1.95967e-12	3.99985e-10	19.3231	100
Cof::opCocaV10005949	6.71568	4.15044	46.2611	2.14369e-12	4.15106e-10	19.2365	100
Cof::opCocaV10011185	2.98857	2.52164	45.702	2.40171e-12	4.37054e-10	19.1267	100
Cof::opCocaV10013312	5.48036	3.00955	45.396	2.55738e-12	4.46388e-10	19.0658	100
Cof::opCocaV10004075	3.1216	2.63349	45.3763	2.56773e-12	4.46388e-10	19.0619	100
Cof::opCocaV10014286	3.45535	1.98967	45.3697	2.57123e-12	4.46388e-10	19.0606	100
Cof::opCocaV10002955	3.67158	4.7654	45.0827	2.72838e-12	4.68289e-10	19.003	100
Cof::opCocaV10010786	3.00881	1.26449	44.8575	2.85907e-12	4.79815e-10	18.9575	100
Cof::opCocaV10005720	3.26054	3.79546	44.754	2.92145e-12	4.84897e-10	18.9365	100
Cof::opCocaV10011122	4.02287	1.68903	44.6132	3.00877e-12	4.93962e-10	18.9079	100
Cof::opCocaV10006437	4.81122	2.65715	44.5041	3.07843e-12	4.98155e-10	18.8856	100
Cof::opCocaV10002736	4.42152	3.71077	44.4201	3.13326e-12	4.98155e-10	18.8684	100
Cof::opCocaV10001196	4.03297	2.98199	44.3607	3.17264e-12	4.99162e-10	18.8562	100
Cof::opCocaV10001910	3.99756	2.74525	44.3082	3.20797e-12	4.99518e-10	18.8454	100
Cof::opCocaV10000626	5.06136	3.63086	44.0707	3.37321e-12	5.19887e-10	18.7964	100
Cof::opCocaV10001264	3.65403	2.86988	44.0083	3.4181e-12	5.21485e-10	18.7834	100
Cof::opCocaV10008576	3.84487	3.34264	43.8011	3.5722e-12	5.39544e-10	18.7403	100
Cof::opCocaV10007537	3.26567	3.23241	43.3366	3.94639e-12	5.73138e-10	18.6428	100
Cof::opCocaV10000912	3.68838	3.56686	43.0179	4.2281e-12	5.90575e-10	18.5751	100
Cof::opCocaV10003438	3.50723	2.59128	42.9689	4.2734e-12	5.90575e-10	18.5647	100
Cof::opCocaV10005835	3.23689	3.0655	42.9528	4.28837e-12	5.90575e-10	18.5612	100
Cof::opCocaV10012455	3.23216	1.01845	42.9392	4.30107e-12	5.90575e-10	18.5583	100
Cof::opCocaV10015298	2.884	0.800135	42.7368	4.4951e-12	6.06197e-10	18.515	100
Cof::opCocaV10001485	4.17337	1.46983	42.604	4.62775e-12	6.18562e-10	18.4864	100
Cof::opCocaV10000714	4.0656	1.49763	42.447	4.79011e-12	6.32103e-10	18.4524	100
Cof::opCocaV10011664	3.38803	1.61754	42.4256	4.81275e-12	6.32103e-10	18.4478	100
Cof::opCocaV10007949	4.90074	2.53235	42.3591	4.88381e-12	6.32863e-10	18.4333	100
Cof::opCocaV10006292	3.59363	5.47035	42.3419	4.90234e-12	6.32863e-10	18.4296	100
Cof::opCocaV10003355	7.68679	4.40764	41.9699	5.32344e-12	6.64507e-10	18.3483	100
Cof::opCocaV10014249	4.86445	3.46461	41.247	6.26129e-12	7.4267e-10	18.1878	100
Cof::opCocaV10009858	3.97777	2.05115	41.2241	6.29382e-12	7.4267e-10	18.1827	100
Cof::opCocaV10004661	3.12404	4.02398	40.9389	6.71539e-12	7.71825e-10	18.1184	100
Cof::opCocaV10007491	5.29751	2.60955	40.9194	6.74529e-12	7.71825e-10	18.114	100
Cof::opCocaV10004449	3.48316	1.19753	40.715	7.06819e-12	7.87137e-10	18.0675	100
Cof::opCocaV10013057	3.16555	3.648	40.703	7.08757e-12	7.87137e-10	18.0648	100
Cof::opCocaV10007269	3.77308	2.39847	40.06	8.22368e-12	8.93519e-10	17.9169	100
Cof::opCocaV10005080	3.87758	4.3883	39.9972	8.34503e-12	8.93519e-10	17.9023	100
Cof::opCocaV10004429	3.82785	3.00408	39.7522	8.83764e-12	9.21408e-10	17.845	100
Cof::opCocaV10001007	5.98465	2.83067	39.7483	8.84562e-12	9.21408e-10	17.8441	100
Cof::opCocaV10003799	2.99494	1.57438	39.5119	9.35225e-12	9.4171e-10	17.7885	100
Cof::opCocaV10000551	7.61634	4.49204	39.4646	9.45724e-12	9.45974e-10	17.7774	100
Cof::opCocaV10000616	3.10171	2.08429	39.3022	9.82835e-12	9.72626e-10	17.7389	100
Cof::opCocaV10001204	3.75952	2.89593	39.2919	9.85247e-12	9.72626e-10	17.7364	100
Cof::opCocaV10003387	3.42983	2.46564	39.1648	1.01549e-11	9.81137e-10	17.7062	100
Cof::opCocaV10003234	3.38164	2.61659	39.1131	1.02811e-11	9.81137e-10	17.6938	100
Cof::opCocaV10010345	3.02904	2.33285	39.0763	1.03716e-11	9.81137e-10	17.685	100
Cof::opCocaV10012108	2.95651	4.38217	39.0415	1.04584e-11	9.81137e-10	17.6767	100
Cof::opCocaV10011017	4.73926	2.71285	38.7316	1.12658e-11	1.03756e-09	17.6021	100
Cof::opCocaV10013540	3.09393	4.28546	38.614	1.15901e-11	1.05456e-09	17.5737	100
Cof::opCocaV10010424	6.2863	3.5427	38.5264	1.18381e-11	1.0643e-09	17.5524	100
Cof::opCocaV10003472	3.60677	4.32831	38.3989	1.22101e-11	1.08483e-09	17.5213	100
Cof::opCocaV10011522	5.45716	1.96457	37.7384	1.43556e-11	1.24614e-09	17.3584	100
Cof::opCocaV10010091	6.9665	3.98109	37.6723	1.45925e-11	1.25946e-09	17.3419	100
Cof::opCocaV10010569	2.8894	2.90521	37.4612	1.53777e-11	1.30486e-09	17.2891	100
Cof::opCocaV10010137	2.85429	4.00946	37.424	1.55207e-11	1.30814e-09	17.2797	100
Cof::opCocaV10004682	3.62408	2.56283	37.4026	1.5604e-11	1.30814e-09	17.2743	100
Cof::opCocaV10009245	2.61648	3.42682	37.3827	1.56815e-11	1.30814e-09	17.2693	100
Cof::opCocaV10001502	4.43348	3.18577	37.3617	1.5764e-11	1.30814e-09	17.264	100
Cof::opCocaV10003642	2.94891	1.41707	37.3401	1.58494e-11	1.30814e-09	17.2586	100
Cof::opCocaV10010011	3.6159	1.86117	37.29	1.60491e-11	1.31742e-09	17.2459	100
Cof::opCocaV10010974	2.91725	6.32799	37.1932	1.64427e-11	1.33522e-09	17.2215	100
Cof::opCocaV10013913	3.16854	1.52132	37.0332	1.71175e-11	1.36795e-09	17.1808	100
Cof::opCocaV10010870	4.17394	3.18267	36.9425	1.75134e-11	1.39092e-09	17.1577	100
Cof::opCocaV10006969	3.04364	3.8358	36.8602	1.78816e-11	1.40669e-09	17.1366	100
Cof::opCocaV10013213	2.75055	3.34825	36.5949	1.91277e-11	1.47408e-09	17.0684	100
Cof::opCocaV10014515	3.74841	1.56405	36.4888	1.96528e-11	1.49917e-09	17.041	100
Cof::opCocaV10002905	2.40828	3.23393	36.1304	2.15474e-11	1.62726e-09	16.9476	100
Cof::opCocaV10013830	2.86631	4.68923	35.8089	2.34198e-11	1.71715e-09	16.863	100
Cof::opCocaV10001599	2.42737	1.32456	35.7616	2.37101e-11	1.73003e-09	16.8505	100
Cof::opCocaV10004002	3.27283	1.16324	35.7421	2.38312e-11	1.73051e-09	16.8453	100
Cof::opCocaV10003285	3.58534	3.00433	35.3525	2.63948e-11	1.86424e-09	16.7413	100
Cof::opCocaV10011686	2.91654	4.19276	35.2497	2.71208e-11	1.88287e-09	16.7136	100
Cof::opCocaV10010611	2.67796	2.65517	35.1664	2.77256e-11	1.91218e-09	16.6911	100
Cof::opCocaV10006673	3.0212	1.43482	35.0673	2.84644e-11	1.94429e-09	16.6643	100
Cof::opCocaV10006324	2.60097	3.01675	34.6805	3.15643e-11	2.11061e-09	16.5588	100
Cof::opCocaV10004672	5.20935	2.4816	34.6621	3.17206e-11	2.11061e-09	16.5538	100
Cof::opCocaV10002070	3.86821	4.03232	34.6324	3.19753e-11	2.11822e-09	16.5456	100
Cof::opCocaV10012939	3.7441	2.98056	34.5091	3.30557e-11	2.16882e-09	16.5116	100
Cof::opCocaV10007349	3.07107	3.14859	34.3807	3.42242e-11	2.21648e-09	16.4761	100
Cof::opCocaV10002260	3.38992	5.24718	34.3683	3.4339e-11	2.21648e-09	16.4727	100
Cof::opCocaV10015159	3.06972	1.03588	34.3153	3.48367e-11	2.22955e-09	16.4579	100
Cof::opCocaV10001304	2.6688	2.33839	34.2176	3.57747e-11	2.27207e-09	16.4308	100
Cof::opCocaV10013565	5.45336	5.09971	34.118	3.67592e-11	2.29663e-09	16.403	100
Cof::opCocaV10000221	2.33657	0.805922	34.1142	3.67971e-11	2.29663e-09	16.4019	100
Cof::opCocaV10009309	2.95111	3.80365	34.0747	3.71972e-11	2.31204e-09	16.3908	100
Cof::opCocaV10012688	3.91554	3.18215	33.9526	3.84622e-11	2.37115e-09	16.3566	100
Cof::opCocaV10009697	2.22789	5.21785	33.8607	3.94453e-11	2.41207e-09	16.3307	100
Cof::opCocaV10004726	2.9988	2.93243	33.8091	4.00098e-11	2.43079e-09	16.3161	100
Cof::opCocaV10004888	2.61	4.62761	33.7641	4.05091e-11	2.4474e-09	16.3034	100
Cof::opCocaV10000700	2.21101	3.61734	33.6645	4.16394e-11	2.48586e-09	16.2752	100
Cof::opCocaV10009497	4.39243	5.87964	33.6123	4.22459e-11	2.49186e-09	16.2603	100
Cof::opCocaV10004723	3.59411	2.42559	33.5991	4.23999e-11	2.49186e-09	16.2566	100
Cof::opCocaV10011945	4.77763	2.78635	33.5525	4.29522e-11	2.51453e-09	16.2433	100
Cof::opCocaV10007926	2.48124	1.68792	33.4125	4.46583e-11	2.58436e-09	16.2033	100
Cof::opCocaV10009693	2.83659	4.24809	33.3429	4.55338e-11	2.62497e-09	16.1834	100
Cof::opCocaV10002493	3.95912	3.68952	33.1619	4.79014e-11	2.6896e-09	16.1313	100
Cof::opCocaV10008471	2.94373	2.67369	33.1439	4.81438e-11	2.6932e-09	16.1261	100
Cof::opCocaV10014059	3.62522	2.52158	33.0702	4.9152e-11	2.73945e-09	16.1047	100
Cof::opCocaV10004183	3.29664	5.32415	32.7731	5.34615e-11	2.92566e-09	16.0182	100
Cof::opCocaV10009037	2.93554	0.922676	32.6832	5.48466e-11	2.96919e-09	15.9919	100
Cof::opCocaV10013672	3.60496	2.55401	32.4398	5.87994e-11	3.12713e-09	15.9202	100
Cof::opCocaV10005513	2.43272	1.31377	32.3941	5.95758e-11	3.14876e-09	15.9066	100
Cof::opCocaV10004259	3.41351	1.43807	32.373	5.99374e-11	3.15434e-09	15.9004	100
Cof::opCocaV10014658	3.54073	6.04223	32.3402	6.05058e-11	3.17319e-09	15.8906	100
Cof::opCocaV10006772	5.3418	4.80532	32.251	6.20816e-11	3.21976e-09	15.8641	100
Cof::opCocaV10001657	2.10754	5.97597	32.2467	6.2159e-11	3.21976e-09	15.8628	100
Cof::opCocaV10014139	4.08228	3.17039	32.2324	6.24172e-11	3.21976e-09	15.8586	100
Cof::opCocaV10004040	2.78326	3.91735	32.23	6.24595e-11	3.21976e-09	15.8579	100
Cof::opCocaV10011589	2.37179	3.18344	31.7153	7.25547e-11	3.61672e-09	15.703	100
Cof::opCocaV10011357	2.44547	4.6246	31.4479	7.85024e-11	3.81232e-09	15.6215	100
Cof::opCocaV10000647	2.10813	3.4363	31.4373	7.87503e-11	3.81232e-09	15.6182	100
Cof::opCocaV10004046	2.54118	2.96723	31.1519	8.57242e-11	4.0974e-09	15.5303	100
Cof::opCocaV10009320	2.48604	1.28728	31.1093	8.68227e-11	4.12381e-09	15.5171	100
Cof::opCocaV10000673	2.55723	1.32408	30.8626	9.3496e-11	4.34512e-09	15.4403	100
Cof::opCocaV10009026	3.19142	6.26477	30.8273	9.4495e-11	4.34763e-09	15.4293	100
Cof::opCocaV10005147	4.08135	3.91364	30.8126	9.49165e-11	4.34763e-09	15.4247	100
Cof::opCocaV10004875	2.21554	3.53638	30.7685	9.619e-11	4.38929e-09	15.4108	100
Cof::opCocaV10004998	2.57047	2.37264	30.654	9.95842e-11	4.51688e-09	15.3748	100
Cof::opCocaV10014887	2.86118	2.29141	30.576	1.0197e-10	4.59746e-09	15.3502	100
Cof::opCocaV10006587	2.24454	2.37902	30.5303	1.03401e-10	4.63432e-09	15.3358	100
Cof::opCocaV10007653	2.18942	4.51997	30.5128	1.03951e-10	4.64518e-09	15.3302	100
Cof::opCocaV10011806	2.28457	1.63365	30.4767	1.05104e-10	4.65569e-09	15.3188	100
Cof::opCocaV10008747	2.84938	2.36277	30.2048	1.14235e-10	5.0012e-09	15.2321	100
Cof::opCocaV10006024	4.13946	1.55394	30.116	1.17408e-10	5.08355e-09	15.2036	100
Cof::opCocaV10006295	2.26488	3.24143	30.1109	1.17591e-10	5.08355e-09	15.202	100
Cof::opCocaV10004649	2.55236	3.1212	30.0206	1.2092e-10	5.17389e-09	15.173	100
Cof::opCocaV10006080	2.2388	2.43601	29.9309	1.24331e-10	5.24552e-09	15.144	100
Cof::opCocaV10013586	2.45106	4.16074	29.9072	1.25253e-10	5.26971e-09	15.1363	100
Cof::opCocaV10015459	2.79837	1.87626	29.6176	1.37109e-10	5.61218e-09	15.042	100
Cof::opCocaV10007681	2.92807	4.54432	29.6071	1.37561e-10	5.61546e-09	15.0386	100
Cof::opCocaV10015194	3.08705	3.24792	29.5425	1.4038e-10	5.7151e-09	15.0174	100
Cof::opCocaV10009792	3.25926	1.24322	29.503	1.42138e-10	5.77111e-09	15.0045	100
Cof::opCocaV10013938	3.1428	3.77416	29.4452	1.44752e-10	5.84582e-09	14.9855	100
Cof::opCocaV10002435	1.98835	5.77602	29.3904	1.4728e-10	5.93203e-09	14.9674	100
Cof::opCocaV10006684	2.92172	0.993063	29.3547	1.48951e-10	5.95175e-09	14.9556	100
Cof::opCocaV10014311	2.42987	4.80955	29.286	1.52232e-10	6.05083e-09	14.9329	100
Cof::opCocaV10008547	2.24065	4.1714	29.1481	1.59056e-10	6.22379e-09	14.8871	100
Cof::opCocaV10002576	2.82094	4.36392	29.1265	1.60154e-10	6.25057e-09	14.8799	100
Cof::opCocaV10007458	2.11778	6.46199	29.0745	1.62837e-10	6.31244e-09	14.8625	100
Cof::opCocaV10012365	2.18736	1.02211	29.0715	1.62993e-10	6.31244e-09	14.8615	100
Cof::opCocaV10005797	1.957	2.77236	29.032	1.65064e-10	6.37629e-09	14.8483	100
Cof::opCocaV10008941	2.34857	1.97667	28.9933	1.67126e-10	6.39057e-09	14.8354	100
Cof::opCocaV10010896	3.63159	3.94949	28.9049	1.71932e-10	6.49216e-09	14.8057	100
Cof::opCocaV10013216	2.15102	4.129	28.8709	1.73826e-10	6.53102e-09	14.7943	100
Cof::opCocaV10002427	5.46919	2.98554	28.8555	1.74689e-10	6.54716e-09	14.7891	100
Cof::opCocaV10012285	2.6622	4.50675	28.8455	1.75251e-10	6.55194e-09	14.7857	100
Cof::opCocaV10014962	2.35127	2.29257	28.7881	1.78523e-10	6.65782e-09	14.7664	100
Cof::opCocaV10005819	2.14578	1.38519	28.6986	1.8376e-10	6.80274e-09	14.7361	100
Cof::opCocaV10009080	2.56964	1.13232	28.6328	1.87722e-10	6.91551e-09	14.7138	100
Cof::opCocaV10003002	4.56706	3.47528	28.6143	1.88853e-10	6.9272e-09	14.7075	100
Cof::opCocaV10005379	1.96054	1.43871	28.6126	1.88957e-10	6.9272e-09	14.707	100
Cof::opCocaV10002155	2.55664	1.36938	28.5605	1.92183e-10	7.0284e-09	14.6892	100
Cof::opCocaV10015181	2.66522	3.53649	28.5182	1.94848e-10	7.10664e-09	14.6748	100
Cof::opCocaV10001464	2.76326	2.86668	28.5116	1.95263e-10	7.10664e-09	14.6726	100
Cof::opCocaV10001821	2.81161	5.05971	28.44	1.99878e-10	7.23972e-09	14.6481	100
Cof::opCocaV10005213	1.94473	3.15639	28.3374	2.06698e-10	7.45099e-09	14.613	100
Cof::opCocaV10011871	2.18388	1.01408	28.1678	2.18551e-10	7.80798e-09	14.5546	100
Cof::opCocaV10008841	3.29799	1.59727	28.1662	2.18669e-10	7.80798e-09	14.554	100
Cof::opCocaV10003461	1.76016	0.707962	28.0348	2.28364e-10	8.05892e-09	14.5085	99.9999
Cof::opCocaV10008107	1.87357	1.94647	27.9803	2.32529e-10	8.13636e-09	14.4896	99.9999
Cof::opCocaV10006903	2.16827	0.677994	27.9779	2.32714e-10	8.13636e-09	14.4887	99.9999
Cof::opCocaV10008145	1.97603	0.754528	27.8033	2.46641e-10	8.48095e-09	14.4277	99.9999
Cof::opCocaV10010197	2.70691	1.7699	27.7982	2.47062e-10	8.48095e-09	14.4259	99.9999
Cof::opCocaV10003016	2.31144	0.915551	27.702	2.55137e-10	8.69884e-09	14.3922	99.9999
Cof::opCocaV10011062	2.74719	2.16374	27.6811	2.56931e-10	8.74028e-09	14.3848	99.9999
Cof::opCocaV10009170	3.23863	3.77787	27.5978	2.64222e-10	8.91079e-09	14.3554	99.9999
Cof::opCocaV10014772	1.86763	3.20576	27.5584	2.6775e-10	9.00688e-09	14.3415	99.9999
Cof::opCocaV10004686	2.21921	3.88731	27.4451	2.78181e-10	9.22063e-09	14.3013	99.9999
Cof::opCocaV10011272	2.76082	0.891145	27.4406	2.78603e-10	9.22063e-09	14.2998	99.9999
Cof::opCocaV10014573	2.38238	1.70915	27.4366	2.78988e-10	9.22063e-09	14.2983	99.9999
Cof::opCocaV10014608	1.98264	3.94888	27.3907	2.83349e-10	9.3327e-09	14.282	99.9999
Cof::opCocaV10012027	1.76134	2.84348	27.388	2.83614e-10	9.3327e-09	14.281	99.9999
Cof::opCocaV10002998	2.82195	1.64772	27.1205	3.10654e-10	1.00689e-08	14.1853	99.9999
Cof::opCocaV10009159	2.40997	4.20226	27.088	3.14128e-10	1.01597e-08	14.1736	99.9999
Cof::opCocaV10004528	2.54757	3.34244	26.9863	3.25277e-10	1.03807e-08	14.1368	99.9999
Cof::opCocaV10002729	3.22544	6.43013	26.9692	3.27201e-10	1.03824e-08	14.1306	99.9999
Cof::opCocaV10011233	2.18636	4.61716	26.944	3.30046e-10	1.04508e-08	14.1215	99.9999
Cof::opCocaV10000094	2.65731	1.03912	26.9217	3.3259e-10	1.04874e-08	14.1134	99.9999
Cof::opCocaV10000091	2.96151	5.1195	26.8951	3.35658e-10	1.0562e-08	14.1038	99.9999
Cof::opCocaV10008874	2.05601	1.30157	26.8053	3.46225e-10	1.07916e-08	14.0711	99.9999
Cof::opCocaV10003909	2.01497	2.71017	26.8028	3.46527e-10	1.07916e-08	14.0702	99.9999
Cof::opCocaV10002494	2.69147	3.72664	26.7931	3.47698e-10	1.08058e-08	14.0667	99.9999
Cof::opCocaV10004064	2.53687	3.37762	26.7809	3.49169e-10	1.08281e-08	14.0622	99.9999
Cof::opCocaV10007965	2.78992	4.81977	26.7694	3.50566e-10	1.08281e-08	14.058	99.9999
Cof::opCocaV10015139	2.25286	1.60932	26.7233	3.56215e-10	1.09578e-08	14.0412	99.9999
Cof::opCocaV10006190	2.2866	2.64539	26.686	3.60853e-10	1.10108e-08	14.0275	99.9999
Cof::opCocaV10003420	2.87226	4.8753	26.6691	3.62985e-10	1.10535e-08	14.0213	99.9999
Cof::opCocaV10011308	1.9232	1.55921	26.5015	3.84833e-10	1.1625e-08	13.9597	99.9999
Cof::opCocaV10010879	2.94488	3.13515	26.464	3.89915e-10	1.16851e-08	13.9459	99.9999
Cof::opCocaV10001873	2.91893	0.704321	26.4122	3.97068e-10	1.18759e-08	13.9267	99.9999
Cof::opCocaV10013607	2.35104	0.522584	26.4017	3.98527e-10	1.1896e-08	13.9229	99.9999
Cof::opCocaV10004685	2.58094	2.28107	26.3913	3.99988e-10	1.1916e-08	13.919	99.9999
Cof::opCocaV10006889	1.91294	2.39543	26.3414	4.07067e-10	1.2103e-08	13.9005	99.9999
Cof::opCocaV10009015	2.17427	6.07184	26.3307	4.08604e-10	1.21249e-08	13.8965	99.9999
Cof::opCocaV10002208	2.97399	1.66227	26.2533	4.19916e-10	1.23634e-08	13.8677	99.9999
Cof::opCocaV10006382	2.51948	1.44576	26.2339	4.228e-10	1.2398e-08	13.8605	99.9999
Cof::opCocaV10006815	2.64828	4.5142	26.0979	4.43674e-10	1.29272e-08	13.8096	99.9999
Cof::opCocaV10009242	2.09276	2.25529	26.0945	4.442e-10	1.29272e-08	13.8084	99.9999
Cof::opCocaV10013871	1.76009	0.905161	26.0712	4.47894e-10	1.29846e-08	13.7996	99.9999
Cof::opCocaV10007527	2.00446	1.90484	25.9648	4.65201e-10	1.32574e-08	13.7596	99.9999
Cof::opCocaV10002757	1.94152	1.43618	25.9594	4.66102e-10	1.3258e-08	13.7576	99.9999
Cof::opCocaV10003716	2.90787	2.2222	25.935	4.70171e-10	1.33486e-08	13.7484	99.9999
Cof::opCocaV10005330	2.88849	5.00409	25.8301	4.88162e-10	1.37048e-08	13.7087	99.9999
Cof::opCocaV10008352	2.07427	2.0345	25.8068	4.92262e-10	1.37687e-08	13.6999	99.9999
Cof::opCocaV10015334	2.29112	6.56038	25.7324	5.05607e-10	1.3987e-08	13.6716	99.9999
Cof::opCocaV10011125	2.57211	2.11171	25.726	5.06773e-10	1.39932e-08	13.6692	99.9999
Cof::opCocaV10009565	2.08038	1.95879	25.6069	5.29042e-10	1.43717e-08	13.6237	99.9999
Cof::opCocaV10004323	1.78919	0.549576	25.5195	5.46063e-10	1.46496e-08	13.5902	99.9999
Cof::opCocaV10000244	3.8687	1.90305	25.5073	5.48486e-10	1.46885e-08	13.5855	99.9999
Cof::opCocaV10000753	1.57281	2.85059	25.4939	5.51164e-10	1.47341e-08	13.5804	99.9999
Cof::opCocaV10004054	3.17912	2.7892	25.4866	5.52642e-10	1.47475e-08	13.5775	99.9999
Cof::opCocaV10013972	2.44345	3.86441	25.4308	5.63966e-10	1.49441e-08	13.5561	99.9999
Cof::opCocaV10000427	2.04202	2.08834	25.3748	5.7559e-10	1.51492e-08	13.5345	99.9999
Cof::opCocaV10004644	1.67632	3.73792	25.3648	5.77713e-10	1.51492e-08	13.5306	99.9999
Cof::opCocaV10011816	2.52354	1.95915	25.3539	5.80017e-10	1.5183e-08	13.5264	99.9999
Cof::opCocaV10014360	1.81916	2.92228	25.3325	5.84573e-10	1.52758e-08	13.5181	99.9999
Cof::opCocaV10010507	2.58439	1.20649	25.3125	5.88862e-10	1.53084e-08	13.5104	99.9999
Cof::opCocaV10006322	2.46747	3.05529	25.2421	6.04248e-10	1.55793e-08	13.4831	99.9999
Cof::opCocaV10006484	1.83754	2.78866	25.2412	6.04442e-10	1.55793e-08	13.4827	99.9999
Cof::opCocaV10007207	2.99825	3.59674	25.2312	6.06667e-10	1.561e-08	13.4788	99.9999
Cof::opCocaV10007657	2.30296	2.11465	25.1538	6.24174e-10	1.6006e-08	13.4487	99.9999
Cof::opCocaV10000043	2.082	1.18508	25.0696	6.43847e-10	1.63991e-08	13.4158	99.9999
Cof::opCocaV10012663	1.95757	0.925673	24.9981	6.61095e-10	1.67818e-08	13.3878	99.9998
Cof::opCocaV10002522	3.35472	3.83751	24.9458	6.74054e-10	1.69965e-08	13.3673	99.9998
Cof::opCocaV10010303	2.31	3.44899	24.8085	7.09382e-10	1.77393e-08	13.3131	99.9998
Cof::opCocaV10004852	1.64638	4.48598	24.676	7.45423e-10	1.84875e-08	13.2606	99.9998
Cof::opCocaV10010692	1.77648	1.93592	24.6092	7.64358e-10	1.88734e-08	13.234	99.9998
Cof::opCocaV10007877	1.53543	2.0234	24.5738	7.74627e-10	1.90243e-08	13.2198	99.9998
Cof::opCocaV10010913	1.81165	1.0798	24.5601	7.78617e-10	1.90663e-08	13.2144	99.9998
Cof::opCocaV10011219	3.26308	1.38223	24.4989	7.96807e-10	1.93045e-08	13.1899	99.9998
Cof::opCocaV10013347	2.59193	3.25585	24.496	7.97682e-10	1.93045e-08	13.1887	99.9998
Cof::opCocaV10004733	1.67411	4.5698	24.4922	7.98817e-10	1.93045e-08	13.1872	99.9998
Cof::opCocaV10004576	1.70325	5.12818	24.4826	8.01736e-10	1.93441e-08	13.1833	99.9998
Cof::opCocaV10010959	2.84648	1.45846	24.409	8.24378e-10	1.97016e-08	13.1538	99.9998
Cof::opCocaV10011994	1.62277	5.5845	24.3277	8.50209e-10	2.02548e-08	13.121	99.9998
Cof::opCocaV10009399	3.31929	3.46056	24.3026	8.58388e-10	2.03429e-08	13.1109	99.9998
Cof::opCocaV10006669	2.57772	2.18918	24.3019	8.58598e-10	2.03429e-08	13.1106	99.9998
Cof::opCocaV10010790	2.03568	1.38471	24.2998	8.59286e-10	2.03429e-08	13.1097	99.9998
Cof::opCocaV10002666	2.56764	1.46568	24.1771	9.00483e-10	2.10867e-08	13.06	99.9998
Cof::opCocaV10001201	1.95284	5.85455	24.1245	9.18817e-10	2.13505e-08	13.0386	99.9998
Cof::opCocaV10012352	1.85676	1.58637	24.12	9.20414e-10	2.13547e-08	13.0368	99.9998
Cof::opCocaV10012101	1.60265	1.64482	24.1049	9.25744e-10	2.14455e-08	13.0306	99.9998
Cof::opCocaV10005944	2.34635	1.02357	24.0831	9.33517e-10	2.15594e-08	13.0217	99.9998
Cof::opCocaV10005898	2.03439	3.82595	24.0789	9.35051e-10	2.15618e-08	13.02	99.9998
Cof::opCocaV10001279	3.25726	4.45395	24.0444	9.47521e-10	2.17829e-08	13.0059	99.9998
Cof::opCocaV10009769	2.57063	0.696213	23.9709	9.74745e-10	2.23069e-08	12.9758	99.9998
Cof::opCocaV10001612	1.93875	0.778327	23.9627	9.77815e-10	2.23433e-08	12.9725	99.9998
Cof::opCocaV10011853	2.17849	3.90371	23.9439	9.84926e-10	2.24718e-08	12.9648	99.9998
Cof::opCocaV10005574	1.7541	2.17357	23.9314	9.89693e-10	2.25465e-08	12.9596	99.9998
Cof::opCocaV10015154	3.24614	5.35157	23.922	9.93304e-10	2.25947e-08	12.9558	99.9998
Cof::opCocaV10013099	1.65363	3.28756	23.8952	1.00366e-09	2.27617e-08	12.9447	99.9998
Cof::opCocaV10000829	2.23028	0.672	23.8378	1.02623e-09	2.31347e-08	12.9211	99.9998
Cof::opCocaV10008666	1.9506	4.49936	23.795	1.04342e-09	2.34871e-08	12.9034	99.9998
Cof::opCocaV10013489	1.98168	0.698146	23.7267	1.07152e-09	2.40122e-08	12.8752	99.9997
Cof::opCocaV10006888	2.23532	1.40998	23.6816	1.09054e-09	2.43974e-08	12.8565	99.9997
Cof::opCocaV10000975	2.72368	1.93366	23.6783	1.09194e-09	2.43974e-08	12.8551	99.9997
Cof::opCocaV10013942	1.69106	1.33029	23.6491	1.10447e-09	2.46046e-08	12.843	99.9997
Cof::opCocaV10008842	1.64494	4.68412	23.5791	1.13513e-09	2.51024e-08	12.8138	99.9997
Cof::opCocaV10001488	2.21845	2.88598	23.5594	1.14393e-09	2.52233e-08	12.8056	99.9997
Cof::opCocaV10007861	3.06921	3.50349	23.4952	1.17317e-09	2.57179e-08	12.7787	99.9997
Cof::opCocaV10008211	2.4585	2.89034	23.4698	1.18495e-09	2.59384e-08	12.7681	99.9997
Cof::opCocaV10004225	2.0442	3.18689	23.4516	1.19347e-09	2.60871e-08	12.7605	99.9997
Cof::opCocaV10008208	1.99869	0.903479	23.4057	1.21527e-09	2.6487e-08	12.7412	99.9997
Cof::opCocaV10012310	1.95202	1.05832	23.362	1.23646e-09	2.68326e-08	12.7228	99.9997
Cof::opCocaV10010909	1.97539	5.11981	23.3417	1.24644e-09	2.69903e-08	12.7143	99.9997
Cof::opCocaV10010894	2.82291	3.08288	23.277	1.2788e-09	2.74451e-08	12.687	99.9997
Cof::opCocaV10012403	1.68394	3.27352	23.2745	1.28005e-09	2.74451e-08	12.6859	99.9997
Cof::opCocaV10013709	1.52645	0.718651	23.2453	1.29498e-09	2.76263e-08	12.6736	99.9997
Cof::opCocaV10003612	2.33012	4.63125	23.2263	1.3048e-09	2.77965e-08	12.6655	99.9997
Cof::opCocaV10009248	1.84544	4.36069	23.2089	1.31389e-09	2.78721e-08	12.6581	99.9997
Cof::opCocaV10007153	1.71975	3.64078	23.183	1.32752e-09	2.81085e-08	12.6471	99.9997
Cof::opCocaV10010862	2.03235	2.2476	23.0822	1.38203e-09	2.90727e-08	12.6043	99.9997
Cof::opCocaV10002755	1.6147	0.878251	23.0612	1.39369e-09	2.92366e-08	12.5953	99.9997
Cof::opCocaV10013254	4.04935	3.0328	23.0449	1.40283e-09	2.93468e-08	12.5883	99.9997
Cof::opCocaV10003096	1.72961	4.20613	22.9767	1.44176e-09	2.99864e-08	12.5592	99.9996
Cof::opCocaV10010018	2.21575	1.46431	22.942	1.46205e-09	3.02918e-08	12.5443	99.9996
Cof::opCocaV10006933	1.92319	5.01845	22.8685	1.506e-09	3.10321e-08	12.5127	99.9996
Cof::opCocaV10005294	1.95891	3.69729	22.8442	1.52084e-09	3.12767e-08	12.5022	99.9996
Cof::opCocaV10010943	1.95612	2.15789	22.8423	1.52201e-09	3.12767e-08	12.5014	99.9996
Cof::opCocaV10012972	1.50141	3.99605	22.7673	1.56898e-09	3.1981e-08	12.469	99.9996
Cof::opCocaV10004827	1.43333	0.993129	22.736	1.58903e-09	3.2259e-08	12.4555	99.9996
Cof::opCocaV10005637	2.13539	1.70709	22.7047	1.60934e-09	3.24966e-08	12.4419	99.9996
Cof::opCocaV10008424	1.85801	4.96409	22.6843	1.62276e-09	3.26367e-08	12.4331	99.9996
Cof::opCocaV10003092	1.75314	1.34005	22.6484	1.64664e-09	3.2971e-08	12.4175	99.9996
Cof::opCocaV10012849	2.19688	2.48065	22.6462	1.64811e-09	3.2971e-08	12.4165	99.9996
Cof::opCocaV10005325	1.9261	3.17198	22.5329	1.72625e-09	3.43569e-08	12.3671	99.9996
Cof::opCocaV10013348	2.14189	2.09972	22.4295	1.8011e-09	3.56071e-08	12.3218	99.9996
Cof::opCocaV10005701	2.05383	1.26807	22.3807	1.83764e-09	3.61857e-08	12.3003	99.9995
Cof::opCocaV10014412	1.84299	0.68625	22.3626	1.85144e-09	3.627e-08	12.2923	99.9995
Cof::opCocaV10008083	2.33638	1.23544	22.3242	1.88105e-09	3.66224e-08	12.2754	99.9995
Cof::opCocaV10000715	1.98242	1.88455	22.3135	1.88933e-09	3.67264e-08	12.2707	99.9995
Cof::opCocaV10011361	1.87681	2.81887	22.2588	1.93265e-09	3.74722e-08	12.2465	99.9995
Cof::opCocaV10015408	1.95228	2.27648	22.2551	1.93559e-09	3.74809e-08	12.2449	99.9995
Cof::opCocaV10012020	1.82424	0.632552	22.2326	1.95377e-09	3.76881e-08	12.2349	99.9995
Cof::opCocaV10000830	1.71328	1.60537	22.2243	1.96049e-09	3.77694e-08	12.2312	99.9995
Cof::opCocaV10008262	2.82743	2.09658	22.2148	1.96822e-09	3.78701e-08	12.227	99.9995
Cof::opCocaV10011796	1.5032	3.66531	22.2084	1.97347e-09	3.79227e-08	12.2242	99.9995
Cof::opCocaV10015034	2.04424	4.28634	22.189	1.98942e-09	3.8084e-08	12.2156	99.9995
Cof::opCocaV10006545	1.49161	2.49129	22.1545	2.01822e-09	3.85019e-08	12.2002	99.9995
Cof::opCocaV10014118	1.83686	2.20575	22.1303	2.03867e-09	3.87809e-08	12.1894	99.9995
Cof::opCocaV10002428	1.56694	2.14121	22.1092	2.05672e-09	3.9026e-08	12.18	99.9995
Cof::opCocaV10014439	2.49217	2.29515	22.093	2.07061e-09	3.92402e-08	12.1728	99.9995
Cof::opCocaV10009692	1.89512	1.01991	22.0884	2.07464e-09	3.92673e-08	12.1708	99.9995
Cof::opCocaV10007986	1.65944	0.683765	22.0398	2.11722e-09	3.99232e-08	12.149	99.9995
Cof::opCocaV10004781	1.76874	4.46886	22.0145	2.13977e-09	4.02981e-08	12.1377	99.9995
Cof::opCocaV10007105	1.66833	3.91322	21.973	2.17733e-09	4.09034e-08	12.1191	99.9995
Cof::opCocaV10012463	1.49157	1.61656	21.9513	2.19722e-09	4.11236e-08	12.1094	99.9994
Cof::opCocaV10011879	1.49174	1.5255	21.935	2.21233e-09	4.13041e-08	12.1021	99.9994
Cof::opCocaV10001531	1.73623	1.88482	21.8849	2.2595e-09	4.19772e-08	12.0795	99.9994
Cof::opCocaV10004334	1.58069	3.51881	21.8624	2.28096e-09	4.23238e-08	12.0694	99.9994
Cof::opCocaV10011707	2.2339	5.80827	21.8367	2.30586e-09	4.27007e-08	12.0578	99.9994
Cof::opCocaV10006234	2.98276	5.59411	21.8327	2.30981e-09	4.27017e-08	12.056	99.9994
Cof::opCocaV10008577	2.42977	2.67389	21.8087	2.33328e-09	4.30829e-08	12.0452	99.9994
Cof::opCocaV10014669	2.07446	4.61788	21.7986	2.34329e-09	4.32149e-08	12.0406	99.9994
Cof::opCocaV10005888	1.92559	3.69186	21.7875	2.35428e-09	4.33646e-08	12.0356	99.9994
Cof::opCocaV10010549	1.80284	1.59086	21.7251	2.41744e-09	4.43657e-08	12.0073	99.9994
Cof::opCocaV10007934	2.09681	4.94808	21.7152	2.42756e-09	4.44436e-08	12.0028	99.9994
Cof::opCocaV10010188	1.6642	3.99024	21.7078	2.43523e-09	4.45299e-08	11.9994	99.9994
Cof::opCocaV10002850	1.61821	3.62188	21.5828	2.56837e-09	4.62368e-08	11.9425	99.9993
Cof::opCocaV10014363	2.37817	4.22978	21.5707	2.58167e-09	4.63817e-08	11.9369	99.9993
Cof::opCocaV10000513	1.74252	3.42632	21.5671	2.58564e-09	4.63817e-08	11.9353	99.9993
Cof::opCocaV10000781	1.74495	1.40015	21.4647	2.70152e-09	4.82884e-08	11.8884	99.9993
Cof::opCocaV10006998	2.01836	5.07048	21.4501	2.71848e-09	4.85343e-08	11.8817	99.9993
Cof::opCocaV10002684	1.92914	5.33971	21.4392	2.73127e-09	4.85649e-08	11.8767	99.9993
Cof::opCocaV10007915	1.44139	3.3942	21.4257	2.74724e-09	4.87507e-08	11.8704	99.9993
Cof::opCocaV10004756	2.23061	1.41302	21.4233	2.74998e-09	4.87507e-08	11.8693	99.9993
Cof::opCocaV10001611	2.49231	0.597769	21.3917	2.78772e-09	4.9304e-08	11.8548	99.9993
Cof::opCocaV10013511	1.63671	0.650184	21.3719	2.81152e-09	4.95898e-08	11.8457	99.9993
Cof::opCocaV10010755	1.6758	0.647613	21.3197	2.87564e-09	5.03366e-08	11.8215	99.9993
Cof::opCocaV10005305	1.48378	0.971863	21.3129	2.88415e-09	5.04192e-08	11.8183	99.9993
Cof::opCocaV10012649	3.05596	3.80701	21.2778	2.92826e-09	5.11311e-08	11.8021	99.9993
Cof::opCocaV10001852	1.38847	1.31627	21.2391	2.97779e-09	5.18162e-08	11.7841	99.9992
Cof::opCocaV10003689	4.17102	2.57286	21.2043	3.02301e-09	5.2292e-08	11.768	99.9992
Cof::opCocaV10007334	1.71052	1.57475	21.2021	3.0259e-09	5.2292e-08	11.767	99.9992
Cof::opCocaV10000725	1.92846	5.52107	21.1584	3.08396e-09	5.30208e-08	11.7466	99.9992
Cof::opCocaV10000665	1.86275	1.07979	21.1573	3.08543e-09	5.30208e-08	11.7461	99.9992
Cof::opCocaV10001259	1.91083	0.634577	21.1353	3.11516e-09	5.33365e-08	11.7358	99.9992
Cof::opCocaV10012629	1.60146	2.1602	21.1332	3.11804e-09	5.33365e-08	11.7348	99.9992
Cof::opCocaV10010708	1.50604	1.70658	21.1331	3.11812e-09	5.33365e-08	11.7348	99.9992
Cof::opCocaV10005218	1.91501	4.8003	21.0871	3.18135e-09	5.41727e-08	11.7133	99.9992
Cof::opCocaV10007531	2.24428	1.36928	21.074	3.19961e-09	5.43611e-08	11.7072	99.9992
Cof::opCocaV10011033	1.58427	3.49592	21.0382	3.2501e-09	5.48486e-08	11.6904	99.9992
Cof::opCocaV10010697	1.56797	1.16994	21.0203	3.27563e-09	5.52178e-08	11.682	99.9992
Cof::opCocaV10012572	2.31107	0.817161	20.969	3.35017e-09	5.60362e-08	11.6579	99.9991
Cof::opCocaV10008195	1.7727	1.54209	20.969	3.35023e-09	5.60362e-08	11.6579	99.9991
Cof::opCocaV10006338	1.54552	0.964135	20.9665	3.35386e-09	5.60362e-08	11.6567	99.9991
Cof::opCocaV10009274	2.57936	2.54244	20.9003	3.45286e-09	5.74807e-08	11.6255	99.9991
Cof::opCocaV10004491	2.68921	3.91144	20.8848	3.47661e-09	5.77042e-08	11.6182	99.9991
Cof::opCocaV10001319	2.85279	1.8984	20.8359	3.55246e-09	5.86409e-08	11.595	99.9991
Cof::opCocaV10013258	1.51483	1.95504	20.8238	3.57143e-09	5.87722e-08	11.5893	99.9991
Cof::opCocaV10007762	1.80297	3.81966	20.8007	3.60819e-09	5.91086e-08	11.5783	99.9991
Cof::opCocaV10004207	1.88174	3.37021	20.7893	3.62638e-09	5.93423e-08	11.5729	99.9991
Cof::opCocaV10010120	2.03542	1.05712	20.7757	3.64824e-09	5.95709e-08	11.5665	99.9991
Cof::opCocaV10014863	1.37976	2.9447	20.7656	3.66458e-09	5.97085e-08	11.5617	99.999
Cof::opCocaV10005469	1.98422	2.97873	20.7382	3.70939e-09	6.01144e-08	11.5487	99.999
Cof::opCocaV10007700	2.02165	1.66884	20.7345	3.71561e-09	6.01506e-08	11.5469	99.999
Cof::opCocaV10010778	2.28923	1.02893	20.7299	3.7232e-09	6.02089e-08	11.5447	99.999
Cof::opCocaV10011317	3.03279	5.31932	20.723	3.73463e-09	6.03292e-08	11.5414	99.999
Cof::opCocaV10011572	1.97255	3.61527	20.7183	3.74231e-09	6.03887e-08	11.5392	99.999
Cof::opCocaV10011798	2.18674	1.98809	20.6716	3.82095e-09	6.15263e-08	11.5169	99.999
Cof::opCocaV10012680	2.07323	3.91597	20.6682	3.82671e-09	6.15534e-08	11.5153	99.999
Cof::opCocaV10005620	1.51719	3.06278	20.6244	3.90208e-09	6.24995e-08	11.4944	99.999
Cof::opCocaV10008072	1.63779	2.08511	20.6143	3.91977e-09	6.27163e-08	11.4895	99.999
Cof::opCocaV10001819	3.17913	5.39383	20.6008	3.94333e-09	6.30265e-08	11.4831	99.999
Cof::opCocaV10013311	2.16786	2.04528	20.5916	3.95964e-09	6.32202e-08	11.4787	99.999
Cof::opCocaV10011210	1.98549	4.08225	20.5599	4.01616e-09	6.4055e-08	11.4634	99.9989
Cof::opCocaV10006330	2.21239	2.97881	20.5458	4.04152e-09	6.41883e-08	11.4567	99.9989
Cof::opCocaV10005926	6.53179	5.5066	20.508	4.11059e-09	6.49438e-08	11.4385	99.9989
Cof::opCocaV10014548	3.15909	6.50354	20.4901	4.14384e-09	6.54008e-08	11.4299	99.9989
Cof::opCocaV10007727	2.3485	0.778396	20.4646	4.19156e-09	6.60159e-08	11.4176	99.9989
Cof::opCocaV10011732	2.15994	0.435219	20.4361	4.24556e-09	6.67807e-08	11.4038	99.9989
Cof::opCocaV10006938	1.34546	1.97496	20.4343	4.24896e-09	6.67807e-08	11.403	99.9989
Cof::opCocaV10014998	1.68132	2.30152	20.4122	4.29142e-09	6.7378e-08	11.3923	99.9989
Cof::opCocaV10013724	3.35448	2.40559	20.4041	4.30725e-09	6.75563e-08	11.3884	99.9989
Cof::opCocaV10006568	1.58764	0.796116	20.3653	4.38322e-09	6.86766e-08	11.3696	99.9988
Cof::opCocaV10003031	1.94104	4.83868	20.309	4.49623e-09	7.02287e-08	11.3423	99.9988
Cof::opCocaV10002031	2.40379	3.23961	20.2988	4.51706e-09	7.02633e-08	11.3373	99.9988
Cof::opCocaV10011383	2.04623	0.962206	20.2955	4.52394e-09	7.02979e-08	11.3357	99.9988
Cof::opCocaV10011842	1.81975	3.02668	20.2842	4.54705e-09	7.04615e-08	11.3302	99.9988
Cof::opCocaV10003296	2.05844	3.05805	20.2821	4.55131e-09	7.04615e-08	11.3292	99.9988
Cof::opCocaV10010865	2.90202	2.89773	20.2732	4.56977e-09	7.06467e-08	11.3248	99.9988
Cof::opCocaV10000801	1.37237	1.18187	20.2696	4.57725e-09	7.069e-08	11.3231	99.9988
Cof::opCocaV10015501	1.82919	2.0208	20.2631	4.59072e-09	7.07533e-08	11.3199	99.9988
Cof::opCocaV10011047	2.69666	2.09491	20.2008	4.72255e-09	7.22788e-08	11.2895	99.9987
Cof::opCocaV10004375	1.98888	4.1546	20.1983	4.72799e-09	7.22788e-08	11.2883	99.9987
Cof::opCocaV10014370	1.61177	6.56638	20.1949	4.73522e-09	7.23162e-08	11.2867	99.9987
Cof::opCocaV10008469	1.63314	2.25142	20.1462	4.84161e-09	7.37103e-08	11.2628	99.9987
Cof::opCocaV10009192	1.59947	0.740859	20.1442	4.84602e-09	7.37103e-08	11.2618	99.9987
Cof::opCocaV10007278	1.58242	2.7807	20.1071	4.92872e-09	7.46674e-08	11.2436	99.9987
Cof::opCocaV10008509	2.36079	1.29109	20.0933	4.95992e-09	7.49897e-08	11.2369	99.9987
Cof::opCocaV10014622	1.69872	0.864941	20.0808	4.98833e-09	7.52684e-08	11.2307	99.9987
Cof::opCocaV10014905	1.43463	5.2041	20.072	5.00851e-09	7.53472e-08	11.2264	99.9987
Cof::opCocaV10002008	1.56913	2.28488	20.0391	5.08459e-09	7.63396e-08	11.2102	99.9986
Cof::opCocaV10015077	1.77126	3.45357	20.0002	5.17618e-09	7.75606e-08	11.191	99.9986
Cof::opCocaV10009816	1.52926	1.49199	19.9876	5.2062e-09	7.79331e-08	11.1848	99.9986
Cof::opCocaV10009293	2.01116	1.74207	19.9685	5.25218e-09	7.85142e-08	11.1753	99.9986
Cof::opCocaV10002789	1.72012	1.11074	19.9515	5.29351e-09	7.88493e-08	11.1669	99.9986
Cof::opCocaV10007728	1.45866	1.89388	19.9412	5.31874e-09	7.9147e-08	11.1618	99.9986
Cof::opCocaV10009916	1.34151	2.33486	19.9305	5.34503e-09	7.91953e-08	11.1565	99.9986
Cof::opCocaV10013610	2.52771	2.52841	19.9292	5.3482e-09	7.91953e-08	11.1559	99.9986
Cof::opCocaV10012490	1.98571	1.78284	19.8955	5.43195e-09	8.01996e-08	11.1392	99.9985
Cof::opCocaV10002139	1.98296	0.962084	19.8284	5.6033e-09	8.26486e-08	11.1058	99.9985
Cof::opCocaV10003724	1.8563	6.70863	19.7837	5.72067e-09	8.41334e-08	11.0835	99.9985
Cof::opCocaV10000711	2.03996	5.35644	19.7639	5.77337e-09	8.47435e-08	11.0737	99.9984
Cof::opCocaV10008932	1.69493	2.03938	19.7528	5.80339e-09	8.50578e-08	11.0681	99.9984
Cof::opCocaV10006175	1.39725	0.950462	19.7405	5.83647e-09	8.5337e-08	11.062	99.9984
Cof::opCocaV10006931	1.86156	2.13703	19.7045	5.93534e-09	8.61166e-08	11.0439	99.9984
Cof::opCocaV10008189	1.98701	1.18504	19.6548	6.07437e-09	8.7875e-08	11.019	99.9984
Cof::opCocaV10003272	1.72382	3.65612	19.6529	6.07981e-09	8.7875e-08	11.0181	99.9984
Cof::opCocaV10008788	3.11984	1.60649	19.6398	6.11721e-09	8.80667e-08	11.0115	99.9983
Cof::opCocaV10000422	1.31374	4.84319	19.638	6.12222e-09	8.80667e-08	11.0106	99.9983
Cof::opCocaV10012014	1.79272	6.33697	19.5949	6.24698e-09	8.95451e-08	10.9889	99.9983
Cof::opCocaV10002821	1.76258	2.32149	19.5929	6.25285e-09	8.95451e-08	10.9879	99.9983
Cof::opCocaV10009865	2.1368	3.85456	19.5923	6.25464e-09	8.95451e-08	10.9876	99.9983
Cof::opCocaV10011803	2.10604	1.56774	19.5623	6.34322e-09	9.07273e-08	10.9724	99.9983
Cof::opCocaV10010863	1.62743	3.04651	19.5524	6.37293e-09	9.1066e-08	10.9674	99.9983
Cof::opCocaV10011161	2.88246	2.35213	19.5348	6.4259e-09	9.1563e-08	10.9585	99.9983
Cof::opCocaV10002980	1.89811	1.42153	19.5129	6.49234e-09	9.23355e-08	10.9475	99.9982
Cof::opCocaV10003179	1.75764	4.75763	19.447	6.69692e-09	9.47987e-08	10.9141	99.9982
Cof::opCocaV10003770	1.60002	1.33921	19.4355	6.73339e-09	9.52258e-08	10.9082	99.9982
Cof::opCocaV10006758	1.45133	1.85146	19.4137	6.8033e-09	9.5945e-08	10.8971	99.9981
Cof::opCocaV10008727	1.64419	1.2464	19.3676	6.95322e-09	9.74333e-08	10.8737	99.9981
Cof::opCocaV10013693	1.43075	1.98051	19.2992	7.18281e-09	1.00442e-07	10.8387	99.998
Cof::opCocaV10007731	2.14053	1.83778	19.2561	7.3314e-09	1.02247e-07	10.8167	99.998
Cof::opCocaV10008301	1.64292	0.452633	19.2469	7.36379e-09	1.02509e-07	10.8119	99.998
Cof::opCocaV10005628	1.22771	0.650623	19.2213	7.45431e-09	1.03579e-07	10.7988	99.998
Cof::opCocaV10013952	1.82945	1.35439	19.2089	7.49851e-09	1.03906e-07	10.7924	99.9979
Cof::opCocaV10007723	1.36129	0.766859	19.1676	7.64808e-09	1.05302e-07	10.7712	99.9979
Cof::opCocaV10007789	4.80076	4.96297	19.1267	7.79906e-09	1.06894e-07	10.7501	99.9979
Cof::opCocaV10014273	1.85829	3.48382	19.0652	8.03298e-09	1.09311e-07	10.7183	99.9978
Cof::opCocaV10011722	1.24515	1.46929	19.0539	8.0767e-09	1.09577e-07	10.7124	99.9978
Cof::opCocaV10004493	1.70082	6.12144	19.0382	8.13823e-09	1.10242e-07	10.7043	99.9978
Cof::opCocaV10010607	2.12165	3.49145	19.0209	8.20631e-09	1.10673e-07	10.6953	99.9977
Cof::opCocaV10013412	1.40178	2.11355	19.0208	8.20668e-09	1.10673e-07	10.6953	99.9977
Cof::opCocaV10013276	2.07263	2.20037	18.9368	8.54645e-09	1.14641e-07	10.6516	99.9976
Cof::opCocaV10006839	1.36677	1.16636	18.9238	8.60037e-09	1.15262e-07	10.6448	99.9976
Cof::opCocaV10010791	1.72332	3.26576	18.8681	8.83592e-09	1.17896e-07	10.6157	99.9975
Cof::opCocaV10009972	1.54998	2.6528	18.8581	8.87908e-09	1.18262e-07	10.6104	99.9975
Cof::opCocaV10004061	1.34001	1.80555	18.8536	8.89846e-09	1.18312e-07	10.6081	99.9975
Cof::opCocaV10012535	2.09601	0.586549	18.8327	8.98942e-09	1.19048e-07	10.5971	99.9975
Cof::opCocaV10008278	3.26454	0.950123	18.8165	9.06067e-09	1.19836e-07	10.5886	99.9975
Cof::opCocaV10000953	1.78152	0.75789	18.7735	9.25246e-09	1.21945e-07	10.5661	99.9974
Cof::opCocaV10009786	1.95933	3.34492	18.7543	9.33951e-09	1.22985e-07	10.556	99.9974
Cof::opCocaV10008234	1.49875	4.55158	18.6911	9.63306e-09	1.263e-07	10.5226	99.9973
Cof::opCocaV10009319	1.41007	0.822197	18.6852	9.66095e-09	1.26525e-07	10.5195	99.9973
Cof::opCocaV10000014	1.81092	1.67893	18.6474	9.84162e-09	1.28255e-07	10.4995	99.9972
Cof::opCocaV10004599	1.63957	0.896702	18.6372	9.8911e-09	1.28789e-07	10.4941	99.9972
Cof::opCocaV10008115	1.4949	1.01479	18.6171	9.98951e-09	1.29846e-07	10.4835	99.9972
Cof::opCocaV10003524	1.89145	1.69309	18.606	1.0044e-08	1.30442e-07	10.4776	99.9972
Cof::opCocaV10013431	1.87695	0.659772	18.5374	1.03897e-08	1.34239e-07	10.4411	99.9971
Cof::opCocaV10011712	2.06372	1.83442	18.5304	1.04256e-08	1.34588e-07	10.4374	99.9971
Cof::opCocaV10002169	1.82601	5.39347	18.5272	1.04423e-08	1.34598e-07	10.4357	99.9971
Cof::opCocaV10007647	1.31127	2.28416	18.4812	1.06824e-08	1.36735e-07	10.4111	99.997
Cof::opCocaV10004149	4.36786	6.92363	18.4297	1.09591e-08	1.39567e-07	10.3836	99.9969
Cof::opCocaV10003057	1.28538	4.26553	18.4098	1.10682e-08	1.4072e-07	10.3729	99.9969
Cof::opCocaV10013590	1.77007	2.68054	18.3887	1.11845e-08	1.42078e-07	10.3616	99.9968
Cof::opCocaV10012676	2.14968	1.10157	18.3869	1.11948e-08	1.4209e-07	10.3606	99.9968
Cof::opCocaV10013497	1.8594	5.48436	18.3657	1.13136e-08	1.43018e-07	10.3492	99.9968
Cof::opCocaV10006178	1.84561	2.23833	18.3477	1.14156e-08	1.44045e-07	10.3396	99.9968
Cof::opCocaV10002391	1.50137	2.3899	18.3366	1.1479e-08	1.44723e-07	10.3336	99.9967
Cof::opCocaV10003846	2.05187	0.600123	18.2549	1.19576e-08	1.49509e-07	10.2895	99.9966
Cof::opCocaV10006028	1.60371	2.12367	18.221	1.21629e-08	1.51825e-07	10.2712	99.9965
Cof::opCocaV10003998	1.36632	1.71644	18.2015	1.22829e-08	1.5307e-07	10.2606	99.9965
Cof::opCocaV10004842	1.5444	2.60874	18.1654	1.25077e-08	1.55359e-07	10.241	99.9964
Cof::opCocaV10005617	1.33289	2.07973	18.1524	1.25902e-08	1.55871e-07	10.2339	99.9964
Cof::opCocaV10012331	1.59172	4.30175	18.1405	1.26659e-08	1.5668e-07	10.2274	99.9964
Cof::opCocaV10006289	1.79456	3.27904	18.1153	1.28279e-08	1.57782e-07	10.2137	99.9963
Cof::opCocaV10008732	1.37807	5.05261	18.0927	1.29754e-08	1.59334e-07	10.2014	99.9963
Cof::opCocaV10011358	1.31669	4.70773	18.0461	1.32846e-08	1.62208e-07	10.176	99.9962
Cof::opCocaV10005535	1.73357	0.739269	18.0437	1.33008e-08	1.62274e-07	10.1747	99.9962
Cof::opCocaV10012371	2.1848	1.07644	18.0133	1.35079e-08	1.6427e-07	10.158	99.9961
Cof::opCocaV10012709	1.27258	0.850632	18.0067	1.35533e-08	1.64564e-07	10.1544	99.9961
Cof::opCocaV10000355	2.87122	4.4079	17.9988	1.36076e-08	1.6472e-07	10.1501	99.9961
Cof::opCocaV10003682	2.36765	2.8474	17.9475	1.39671e-08	1.67962e-07	10.1219	99.996
Cof::opCocaV10006364	1.49028	1.80156	17.9332	1.40697e-08	1.68792e-07	10.114	99.9959
Cof::opCocaV10010030	1.62641	5.1337	17.9242	1.41345e-08	1.69337e-07	10.1091	99.9959
Cof::opCocaV10014872	1.58705	1.045	17.9088	1.42459e-08	1.70499e-07	10.1006	99.9959
Cof::opCocaV10005270	2.36299	0.860176	17.875	1.44941e-08	1.72513e-07	10.0819	99.9958
Cof::opCocaV10007826	3.75984	4.20363	17.8603	1.4603e-08	1.73485e-07	10.0738	99.9958
Cof::opCocaV10001969	1.32264	2.07258	17.842	1.47408e-08	1.74898e-07	10.0637	99.9957
Cof::opCocaV10006017	1.36219	4.19484	17.8298	1.48334e-08	1.75858e-07	10.057	99.9957
Cof::opCocaV10006704	1.66412	2.7002	17.808	1.5e-08	1.77555e-07	10.0449	99.9957
Cof::opCocaV10009462	1.47382	2.36836	17.7892	1.51454e-08	1.79135e-07	10.0345	99.9956
Cof::opCocaV10007828	1.23494	3.30912	17.7603	1.53723e-08	1.81393e-07	10.0184	99.9955
Cof::opCocaV10014199	2.08272	2.52282	17.7308	1.56077e-08	1.83597e-07	10.002	99.9955
Cof::opCocaV10010044	1.52272	3.18093	17.7098	1.57775e-08	1.85306e-07	9.99032	99.9954
Cof::opCocaV10011038	3.25995	4.14481	17.7007	1.58513e-08	1.85782e-07	9.98528	99.9954
Cof::opCocaV10001856	1.38179	0.818683	17.6449	1.63156e-08	1.90736e-07	9.9541	99.9952
Cof::opCocaV10003623	1.65837	4.09617	17.6141	1.65775e-08	1.93067e-07	9.93689	99.9952
Cof::opCocaV10004671	1.64299	0.784205	17.6116	1.65994e-08	1.93067e-07	9.93547	99.9952
Cof::opCocaV10002647	1.29802	1.99091	17.5772	1.68984e-08	1.95581e-07	9.91619	99.9951
Cof::opCocaV10002999	1.51456	2.02639	17.5425	1.72059e-08	1.98683e-07	9.89671	99.995
Cof::opCocaV10012651	3.51784	1.83351	17.5383	1.72436e-08	1.98823e-07	9.89434	99.995
Cof::opCocaV10013746	1.31174	2.23323	17.5382	1.72443e-08	1.98823e-07	9.89429	99.995
Cof::opCocaV10005781	2.29896	2.35722	17.5175	1.74315e-08	2.00116e-07	9.88263	99.9949
Cof::opCocaV10015199	2.72084	3.58658	17.5073	1.7525e-08	2.00377e-07	9.87685	99.9949
Cof::opCocaV10013665	2.10883	2.10766	17.5022	1.75715e-08	2.00757e-07	9.87399	99.9949
Cof::opCocaV10011020	1.82689	1.60279	17.4989	1.76016e-08	2.00948e-07	9.87214	99.9948
Cof::opCocaV10000824	1.15853	0.642807	17.4634	1.7931e-08	2.03785e-07	9.8521	99.9947
Cof::opCocaV10005471	3.20476	2.88041	17.4591	1.79714e-08	2.0409e-07	9.84967	99.9947
Cof::opCocaV10004400	1.16326	1.39487	17.4541	1.80182e-08	2.04468e-07	9.84686	99.9947
Cof::opCocaV10001920	3.20139	6.5168	17.4493	1.80642e-08	2.04836e-07	9.84411	99.9947
Cof::opCocaV10002594	1.95858	1.4882	17.4175	1.83673e-08	2.07805e-07	9.82613	99.9946
Cof::opCocaV10013265	1.63488	1.71365	17.4077	1.84619e-08	2.08719e-07	9.82058	99.9946
Cof::opCocaV10013919	2.82109	5.59208	17.3771	1.87609e-08	2.11358e-07	9.80322	99.9945
Cof::opCocaV10007713	1.15302	2.41786	17.3766	1.87653e-08	2.11358e-07	9.80296	99.9945
Cof::opCocaV10015232	1.70348	2.30824	17.3747	1.87843e-08	2.11415e-07	9.80187	99.9945
Cof::opCocaV10011291	1.87972	4.27533	17.3567	1.89624e-08	2.13101e-07	9.79167	99.9944
Cof::opCocaV10005634	1.82927	4.67653	17.3552	1.89781e-08	2.13119e-07	9.79078	99.9944
Cof::opCocaV10000516	1.53138	3.17916	17.3493	1.90362e-08	2.13613e-07	9.78747	99.9944
Cof::opCocaV10007173	1.95343	1.1515	17.3324	1.92067e-08	2.14729e-07	9.77783	99.9943
Cof::opCocaV10002083	1.20571	2.3476	17.3017	1.95199e-08	2.17585e-07	9.76035	99.9942
Cof::opCocaV10001613	1.68618	0.930699	17.2985	1.95532e-08	2.17796e-07	9.75851	99.9942
Cof::opCocaV10011019	1.71214	3.46043	17.2899	1.96419e-08	2.18301e-07	9.75362	99.9942
Cof::opCocaV10004860	1.83884	0.927367	17.2851	1.96921e-08	2.18538e-07	9.75086	99.9942
Cof::opCocaV10000903	1.47907	2.03783	17.2201	2.03799e-08	2.2522e-07	9.71375	99.994
Cof::opCocaV10010954	1.76426	0.799403	17.2198	2.03837e-08	2.2522e-07	9.71355	99.994
Cof::opCocaV10010951	1.31373	2.60031	17.2098	2.04915e-08	2.26081e-07	9.70784	99.9939
Cof::opCocaV10010760	1.59539	3.40877	17.1631	2.10062e-08	2.3118e-07	9.68103	99.9938
Cof::opCocaV10008844	2.9116	3.62031	17.1623	2.1015e-08	2.3118e-07	9.68057	99.9938
Cof::opCocaV10004095	2.30991	3.60833	17.1603	2.10373e-08	2.31257e-07	9.67942	99.9937
Cof::opCocaV10000619	1.26289	4.41572	17.1175	2.15223e-08	2.3556e-07	9.65478	99.9936
Cof::opCocaV10006647	1.34801	1.23671	17.1009	2.17128e-08	2.37301e-07	9.64525	99.9935
Cof::opCocaV10000817	1.74313	1.16847	17.0813	2.19417e-08	2.38921e-07	9.63391	99.9935
Cof::opCocaV10009138	1.36635	1.27701	17.0668	2.21116e-08	2.39751e-07	9.62557	99.9934
Cof::opCocaV10014563	1.18573	4.35241	17.0547	2.22553e-08	2.40479e-07	9.61857	99.9934
Cof::opCocaV10005014	1.5305	1.79211	17.0545	2.22583e-08	2.40479e-07	9.61842	99.9934
Cof::opCocaV10001207	1.23376	0.480669	17.0266	2.25923e-08	2.43391e-07	9.60232	99.9932
Cof::opCocaV10013823	1.70344	0.458512	16.9744	2.32337e-08	2.49589e-07	9.57204	99.993
Cof::opCocaV10003375	1.28419	2.98269	16.9709	2.32779e-08	2.49886e-07	9.56998	99.993
Cof::opCocaV10012367	1.24099	4.71019	16.9614	2.33972e-08	2.50454e-07	9.56445	99.993
Cof::opCocaV10009484	1.30029	4.10127	16.9527	2.35065e-08	2.51446e-07	9.55941	99.9929
Cof::opCocaV10013508	2.10471	4.00488	16.9228	2.3887e-08	2.5503e-07	9.54204	99.9928
Cof::opCocaV10013402	1.54353	0.271854	16.9078	2.40813e-08	2.56686e-07	9.53328	99.9928
Cof::opCocaV10011087	1.13405	0.942305	16.882	2.44188e-08	2.59551e-07	9.51823	99.9927
Cof::opCocaV10009253	6.10463	5.83362	16.8647	2.46475e-08	2.61797e-07	9.50814	99.9926
Cof::opCocaV10005412	1.46315	5.65249	16.8561	2.47634e-08	2.62658e-07	9.50307	99.9925
Cof::opCocaV10012880	1.18767	0.584812	16.8329	2.50756e-08	2.65598e-07	9.48951	99.9924
Cof::opCocaV10012456	1.92066	2.74925	16.8281	2.51408e-08	2.65915e-07	9.48671	99.9924
Cof::opCocaV10013038	1.15756	3.54719	16.7979	2.55549e-08	2.69728e-07	9.46903	99.9923
Cof::opCocaV10001269	1.15426	0.659246	16.7817	2.57808e-08	2.71733e-07	9.45951	99.9922
Cof::opCocaV10008156	1.84385	3.71952	16.7703	2.59415e-08	2.73131e-07	9.45279	99.9922
Cof::opCocaV10003489	1.46305	0.726057	16.7697	2.59496e-08	2.73131e-07	9.45244	99.9922
Cof::opCocaV10007819	1.23343	3.47836	16.7633	2.60405e-08	2.7361e-07	9.44866	99.9921
Cof::opCocaV10005042	1.4662	2.90954	16.741	2.63571e-08	2.76265e-07	9.43559	99.992
Cof::opCocaV10003039	2.17067	1.48543	16.7179	2.66913e-08	2.78906e-07	9.42195	99.9919
Cof::opCocaV10007068	1.24213	3.7173	16.7178	2.66921e-08	2.78906e-07	9.42192	99.9919
Cof::opCocaV10009148	1.63439	2.13575	16.7172	2.67014e-08	2.78906e-07	9.42154	99.9919
Cof::opCocaV10014455	1.11158	6.04792	16.7109	2.67927e-08	2.79666e-07	9.41785	99.9919
Cof::opCocaV10008768	1.22664	4.89706	16.7049	2.68815e-08	2.80399e-07	9.41427	99.9918
Cof::opCocaV10000285	1.18977	3.68869	16.6897	2.71039e-08	2.8233e-07	9.40535	99.9918
Cof::opCocaV10008116	1.1273	5.48506	16.6502	2.76959e-08	2.8711e-07	9.38197	99.9916
Cof::opCocaV10011612	1.31426	0.977983	16.6419	2.78217e-08	2.88019e-07	9.37706	99.9915
Cof::opCocaV10001935	2.16435	1.35641	16.6339	2.79439e-08	2.89085e-07	9.37232	99.9915
Cof::opCocaV10010243	1.31334	3.57176	16.5869	2.86733e-08	2.95216e-07	9.34444	99.9913
Cof::opCocaV10011670	1.63591	0.494194	16.5731	2.88918e-08	2.9679e-07	9.33622	99.9912
Cof::opCocaV10001621	1.68983	3.66325	16.5722	2.89048e-08	2.9679e-07	9.33573	99.9912
Cof::opCocaV10008441	1.46145	4.9643	16.5601	2.90977e-08	2.98365e-07	9.32853	99.9911
Cof::opCocaV10012055	1.64487	1.67914	16.5253	2.96613e-08	3.0332e-07	9.30777	99.9909
Cof::opCocaV10005779	1.23431	0.74494	16.4951	3.01588e-08	3.07076e-07	9.28976	99.9908
Cof::opCocaV10013252	2.77178	3.02455	16.4736	3.05187e-08	3.10198e-07	9.27692	99.9906
Cof::opCocaV10002484	1.58212	2.34877	16.4654	3.06578e-08	3.11403e-07	9.27199	99.9906
Cof::opCocaV10008625	1.2116	2.66864	16.4317	3.1234e-08	3.16829e-07	9.25184	99.9904
Cof::opCocaV10007633	2.01738	4.84481	16.4232	3.13812e-08	3.17895e-07	9.24675	99.9904
Cof::opCocaV10001926	1.17191	4.35071	16.409	3.16283e-08	3.19969e-07	9.23825	99.9903
Cof::opCocaV10001043	1.49634	2.47966	16.3874	3.20096e-08	3.23394e-07	9.22528	99.9901
Cof::opCocaV10002265	1.95276	1.06277	16.3792	3.21566e-08	3.24444e-07	9.22032	99.9901
Cof::opCocaV10010816	2.05607	1.97291	16.3599	3.25023e-08	3.27277e-07	9.20874	99.99
Cof::opCocaV10012107	1.35288	3.50326	16.3291	3.30651e-08	3.31617e-07	9.19015	99.9898
Cof::opCocaV10012856	1.86078	2.32868	16.3121	3.33789e-08	3.34321e-07	9.17992	99.9897
Cof::opCocaV10006283	1.12833	1.65519	16.3019	3.35701e-08	3.35733e-07	9.17374	99.9896
Cof::opCocaV10007907	1.36482	2.10545	16.296	3.36816e-08	3.3646e-07	9.17015	99.9896
Cof::opCocaV10014915	1.56158	2.66208	16.2697	3.41782e-08	3.40969e-07	9.1543	99.9894
Cof::opCocaV10001254	1.85639	0.752514	16.2614	3.43379e-08	3.42337e-07	9.14925	99.9894
Cof::opCocaV10010123	1.22718	3.33891	16.2432	3.46888e-08	3.45607e-07	9.13824	99.9893
Cof::opCocaV10004480	1.89745	1.00539	16.2294	3.49592e-08	3.47613e-07	9.12983	99.9892
Cof::opCocaV10011298	2.09802	2.4979	16.2256	3.50334e-08	3.47893e-07	9.12753	99.9891
Cof::opCocaV10013313	1.58361	0.440475	16.1726	3.60894e-08	3.57169e-07	9.09536	99.9888
Cof::opCocaV10005916	1.86577	2.45903	16.1705	3.61331e-08	3.57169e-07	9.09405	99.9888
Cof::opCocaV10014385	1.18329	0.473118	16.1526	3.64987e-08	3.60312e-07	9.08315	99.9886
Cof::opCocaV10001277	1.59993	4.10172	16.1503	3.65458e-08	3.60541e-07	9.08175	99.9886
Cof::opCocaV10014457	2.00106	3.14797	16.1066	3.74564e-08	3.68082e-07	9.05509	99.9883
Cof::opCocaV10006872	1.14929	0.981323	16.0999	3.75982e-08	3.69235e-07	9.051	99.9883
Cof::opCocaV10007426	1.56061	1.19442	16.0849	3.79187e-08	3.72141e-07	9.0418	99.9882
Cof::opCocaV10001051	3.09912	0.945969	16.0646	3.83561e-08	3.75945e-07	9.02938	99.988
Cof::opCocaV10010125	2.56567	1.84163	16.0251	3.92234e-08	3.83906e-07	9.00515	99.9877
Cof::opCocaV10001399	3.2955	6.85676	16.0241	3.92446e-08	3.83906e-07	9.00457	99.9877
Cof::opCocaV10001015	1.09521	0.868326	16.0215	3.93042e-08	3.84239e-07	9.00293	99.9877
Cof::opCocaV10003835	1.2378	1.15148	16.0091	3.95807e-08	3.86443e-07	8.99533	99.9876
Cof::opCocaV10010609	1.44871	4.1055	16.0063	3.96432e-08	3.86803e-07	8.99362	99.9876
Cof::opCocaV10006548	1.75564	3.87166	15.9884	4.0049e-08	3.90007e-07	8.98258	99.9874
Cof::opCocaV10010139	1.99277	3.46728	15.9651	4.05813e-08	3.94681e-07	8.96828	99.9873
Cof::opCocaV10000977	1.0494	1.55036	15.9615	4.06651e-08	3.95241e-07	8.96604	99.9872
Cof::opCocaV10010653	1.43085	1.00001	15.9582	4.07417e-08	3.95305e-07	8.964	99.9872
Cof::opCocaV10008538	1.35804	0.810647	15.9569	4.07727e-08	3.95305e-07	8.96318	99.9872
Cof::opCocaV10014584	1.97947	1.48548	15.95	4.09323e-08	3.96563e-07	8.95895	99.9871
Cof::opCocaV10012508	1.57202	2.64894	15.9477	4.0986e-08	3.96829e-07	8.95753	99.9871
Cof::opCocaV10015262	1.28091	2.78447	15.9389	4.11923e-08	3.98571e-07	8.95208	99.9871
Cof::opCocaV10008624	1.07811	4.73316	15.9284	4.1439e-08	4.007e-07	8.94562	99.987
Cof::opCocaV10010868	1.35525	1.7216	15.9198	4.16433e-08	4.01814e-07	8.94029	99.9869
Cof::opCocaV10012111	1.55627	2.80141	15.919	4.16628e-08	4.01814e-07	8.93978	99.9869
Cof::opCocaV10014534	1.14164	2.89506	15.9179	4.16871e-08	4.01814e-07	8.93915	99.9869
Cof::opCocaV10014511	1.50616	0.679373	15.9046	4.20057e-08	4.0334e-07	8.9309	99.9868
Cof::opCocaV10004360	1.76503	4.41622	15.8945	4.22488e-08	4.05417e-07	8.92464	99.9867
Cof::opCocaV10001271	1.54405	1.14309	15.8892	4.23773e-08	4.06392e-07	8.92135	99.9867
Cof::opCocaV10002063	1.82346	1.45581	15.8671	4.29159e-08	4.11296e-07	8.90766	99.9865
Cof::opCocaV10009337	1.76983	5.52033	15.8253	4.39549e-08	4.19737e-07	8.88174	99.9861
Cof::opCocaV10006978	1.8655	1.65064	15.825	4.39635e-08	4.19737e-07	8.88153	99.9861
Cof::opCocaV10002158	2.12046	4.98194	15.7928	4.47844e-08	4.26765e-07	8.86148	99.9858
Cof::opCocaV10005434	1.47444	1.48848	15.7045	4.71195e-08	4.46483e-07	8.80638	99.985
Cof::opCocaV10004572	1.05866	4.61508	15.6922	4.74572e-08	4.49401e-07	8.79864	99.9849
Cof::opCocaV10012803	1.22581	1.42815	15.6602	4.83429e-08	4.57214e-07	8.77859	99.9846
Cof::opCocaV10011328	1.31473	3.59353	15.6433	4.88203e-08	4.61441e-07	8.76794	99.9844
Cof::opCocaV10010988	1.25009	0.761847	15.6338	4.90878e-08	4.63678e-07	8.76202	99.9843
Cof::opCocaV10003371	1.33023	1.10933	15.6299	4.92007e-08	4.64455e-07	8.75952	99.9843
Cof::opCocaV10005995	1.2074	2.71935	15.6234	4.93848e-08	4.65062e-07	8.75547	99.9842
Cof::opCocaV10012080	2.74241	3.8915	15.6154	4.96144e-08	4.6661e-07	8.75045	99.9842
Cof::opCocaV10010703	1.35199	1.07753	15.6051	4.99145e-08	4.69141e-07	8.74391	99.9841
Cof::opCocaV10012754	3.2439	6.10433	15.602	5.00045e-08	4.69402e-07	8.74196	99.984
Cof::opCocaV10004196	1.87558	2.36022	15.5667	5.10409e-08	4.78239e-07	8.71971	99.9837
[truncated: 4,047 more rows]

## Sheet: Common genes Venn diagramms
Common unigenes in "Bean>Leaf" and "Bean>Flower":		Common unigenes in "Flower>leaf" and "Flower >Bean":					Common unigenes in "Leaf>Flower" and "Leaf>Bean":
[truncated: 1,565 more rows]
